# Supplementary material for: Transcriptome Profiling and Differential Gene Expression in Canine Microdissected Anagen and Telogen Hair Follicles and Interfollicular Epidermis
Source: Genes (Basel). 2020 Aug 4;11(8):884. doi: 10.3390/genes11080884 (PMC7463739; doi:10.3390/genes11080884)
Supplement: Supplementary file 1 [file genes-11-00884-s001.zip]

Archive with 9 entries (9 files):
- S1 Figure.tif
- S1 Table.docx
- S2 Figure new.jpg
- S2 Table.xlsx
- S3 Figure new.jpg
- S3 Table.xlsx
- S4 Figure new.jpg
- S4 Table.docx
- S5 Figure.tif
