# Supplementary material for: Transcriptome Profiling and Differential Gene Expression in Canine Microdissected Anagen and Telogen Hair Follicles and Interfollicular Epidermis
Source: Genes (Basel). 2020 Aug 4;11(8):884. doi: 10.3390/genes11080884 (PMC7463739; doi:10.3390/genes11080884)
Supplement: Supplementary file 1 [file genes-11-00884-s001.zip › S2 Table.xlsx]

## Sheet: AVERAGE by GROUPS
GENE	ANAGEN		EARLY ANAGEN		TELOGEN		IFE
	Average	Standard deviation	Average	Standard deviation	Average	Standard deviation	Average	Standard deviation
A1BG	4.61067	1.26513	5.72144	3.52611	3.53082	1.5757	0.389078	0.240545
A2ML1	1.10371	1.3464	0.257879	0.364696	0.203094	0.23489	0.317852	0.322295
A3GALT2	0.228921	0.201972	0.433662	0.179021	0.137737	0.183995	0.366595	0.296889
A4GALT	15.5819	4.82399	38.8326	41.6101	56.2929	43.6125	31.6566	14.3888
A4GNT	0	0	0.0925119	0.0204373	0.016102	0.0278894	0.0525029	0.092937
AAAS	65.3405	15.3175	78.3705	6.02278	79.8283	15.1225	75.9486	20.2244
AACS	12.9084	9.89388	15.4931	3.48978	22.9511	19.7622	13.5672	5.34891
AADAC	1.505	0.705798	13.8913	11.3715	13.8614	3.71806	62.7109	59.7281
AADACL3	6.89969	5.40945	19.413	3.61819	46.9394	63.1733	5.56938	6.83847
AADACL4	23.1623	23.1064	66.3924	20.9153	69.6516	64.243	20.1418	29.5024
AADAT	26.7329	14.097	276.764	373.263	176.057	222.45	2.50398	2.6369
AAED1	19.9055	14.5051	48.6285	18.5207	44.0341	18.6326	30.9699	17.3801
AAGAB	60.9406	9.19864	78.2039	11.0468	80.2663	16.0249	70.1696	9.17636
AAK1	3.36588	0.671918	1.85901	0.358477	2.09548	1.06279	2.46142	0.680768
AAMDC	4.04572	3.36076	6.15188	0.970334	3.44367	0.350871	4.32877	3.0601
AAMP	190.26	8.24075	222.64	46.3345	290.611	42.7022	277.803	31.5039
AANAT	2.69004	2.12201	32.8449	32.8807	44.47	56.3719	35.1679	20.8975
AAR2	52.0886	3.99936	69.8704	5.42322	53.3267	6.24807	64.3774	6.66361
AARS	91.2351	12.0566	107.823	37.4903	127.662	29.0017	134.017	47.4477
AARS2	20.856	6.94478	21.2423	0.464123	29.8352	11.4851	30.9481	6.21097
AARSD1	26.6748	4.80313	54.1591	6.56352	38.485	12.8548	37.8134	5.9994
AASDH	6.1681	1.05849	4.74197	3.4677	6.7036	1.72668	5.70743	1.68195
AASDHPPT	47.3214	20.0554	40.7119	23.4089	43.0573	16.3094	49.2415	20.7396
AASS	1.95105	0.907663	13.2299	6.72291	18.589	7.98345	60.7856	46.4511
AATF	71.7984	6.68482	83.0559	3.27063	93.0145	6.51777	99.1411	20.6959
AATK	0.616073	0.630753	1.55283	0.198712	1.69452	0.400264	0.54862	0.51052
ABAT	2.50773	0.157458	3.49435	0.985975	4.09383	0.774675	2.23176	1.18941
ABCA1	36.7725	14.1256	24.3891	10.1383	37.127	24.7534	19.6285	9.58176
ABCA12	11.4998	3.08908	6.37172	6.31918	9.11391	3.30151	25.2666	7.33904
ABCA13	0.00482236	0.00556965	0.0121392	0.0171674	0.0109644	0.0189909	0.0109484	0.0190395
ABCA2	2.44074	0.81741	2.2049	0.27388	3.30665	1.44123	5.01759	2.43142
ABCA3	11.2374	6.14363	5.06916	4.30235	6.1907	7.81661	3.42859	1.26118
ABCA4	0.347855	0.167819	0.585728	0.489027	0.627432	0.270195	0.240849	0.18299
ABCA5	10.9896	2.71035	9.89831	7.14159	11.0657	2.77732	8.8195	3.61899
ABCA6	5.32491	2.54756	15.0119	13.6403	18.5279	16.4665	7.3673	5.48151
ABCA7	4.155	1.81057	0.349812	0.378804	1.52177	0.76556	1.69982	1.72396
ABCA8	9.3512	2.88098	20.7633	24.8711	21.8313	23.1436	8.35011	7.13782
ABCA9	9.33483	4.13179	24.7509	27.3869	30.8732	28.986	10.2067	9.12026
ABCB1	0.286678	0.160817	0.0540736	0.0142888	0.143463	0.139216	0.429267	0.577957
ABCB10	39.89	6.96235	38.717	2.74223	46.6596	5.17059	48.0792	6.8975
ABCB11	0.189536	0.0788985	1.5844	2.00073	0.642438	0.831959	0.0550783	0.145724
ABCB4	0.673	0.691125	0.268275	0.379399	0.441779	0.354289	0.152233	0.242615
ABCB6	53.734	18.9508	34.3043	7.20653	30.1812	6.71723	44.927	7.2471
ABCB7	27.9751	4.44353	22.8135	8.07019	21.5193	2.6754	19.8175	2.24858
ABCB8	27.0859	9.30643	8.19575	5.93906	16.8561	7.35093	25.1996	9.01244
ABCB9	5.27823	0.778037	3.78747	0.502676	2.92651	1.00212	4.78288	2.43024
ABCC1	52.4178	7.23802	41.7519	27.8689	47.4099	18.9225	104.239	20.4946
ABCC10	9.9877	1.95049	11.2659	2.41947	17.1679	3.46045	27.3345	9.183
ABCC11	4.92786	5.37427	53.6222	73.5331	350.054	590.996	0.554762	0.841298
ABCC3	0.361858	0.330421	0.462964	0.27698	0.26696	0.307066	0.837719	0.33476
ABCC4	2.05229	1.1515	2.57099	3.13668	2.65135	1.80922	2.76283	1.81641
ABCC5	40.7367	14.9763	36.5478	19.2444	36.2634	24.9112	20.2888	17.4267
ABCC6	0.365534	0.298105	0.346733	0.490354	0.320056	0.309625	0.0961212	0.239673
ABCC8	0.371111	0.401886	0	0	0	0	0.0382223	0.0583675
ABCC9	2.53786	1.28312	2.30217	2.1978	4.28961	0.28018	6.19148	4.57872
ABCD1	13.5183	1.46217	4.30668	2.74963	5.41886	2.4867	3.54525	1.16254
ABCD2	0.0315304	0.0380647	0.0163287	0.0230922	0.019264	0.0166939	0.0222792	0.031497
ABCD3	139.11	30.9847	127.168	26.3013	154.626	13.8984	166.445	45.1296
ABCD4	11.0839	2.6749	17.3683	6.7589	13.2659	7.83119	10.6621	2.25536
ABCE1	56.4649	11.3658	28.9411	0.958686	44.9514	4.75938	53.6529	20.1405
ABCF1	113.981	16.7207	111.302	8.02274	116.553	10.7787	146.058	28.4975
ABCF2	48.7912	14.1615	44.2036	7.98893	51.3655	22.7803	62.3848	11.6975
ABCF3	62.5065	7.21621	69.4762	28.4321	104.149	11.6924	105.679	31.6431
ABCG1	25.0688	7.88477	24.3204	16.66	26.592	6.9512	10.5148	4.91726
ABCG2	6.98453	2.49629	4.97293	1.77416	2.69885	1.28196	3.10107	0.864408
ABCG4	1.16599	0.1973	0.364831	0.282786	0.351204	0.207227	0.334724	0.227555
ABCG5	0.0169407	0.019674	0.18004	0.254615	0.0435147	0.0379026	0.0260486	0.068918
ABCG8	0.388075	0.449389	0.153182	0.216632	0.0230596	0.0399404	0	0
ABHD1	4.35407	1.79451	16.4429	2.54238	12.7998	9.74746	5.90289	2.79915
ABHD10	17.9949	1.53208	36.3451	6.46717	27.4855	10.3216	18.3745	3.27062
ABHD11	18.8234	5.15623	53.371	31.6408	41.2839	14.019	32.1093	6.80221
ABHD12	22.7006	1.66938	27.0049	7.24066	19.1459	5.02247	35.5532	4.37846
ABHD12B	38.3522	12.4519	20.906	4.83728	7.36434	5.74994	39.2279	24.2384
ABHD13	35.8285	7.57266	32.293	7.07479	32.5865	2.64354	32.7852	4.6199
ABHD14A	12.9366	8.01897	26.7294	12.0739	14.9857	0.377272	15.4822	7.38946
ABHD14B	249.474	29.5883	479.189	145.88	326.914	32.1372	275.259	44.4625
ABHD15	1.41893	0.399906	2.14764	0.0632771	1.45367	0.625776	0.965715	0.690205
ABHD16A	146.17	28.1635	215.215	10.6968	218.856	16.5384	154.761	48.6368
ABHD17A	129.317	35.3469	121.383	23.4478	131.07	33.9376	167.257	43.7648
ABHD17B	51.0461	3.63928	61.2487	26.0257	61.8597	10.9792	68.1155	24.9792
ABHD18	13.8629	5.06685	9.82725	0.914611	17.6864	3.39032	12.7208	3.10948
ABHD2	57.1141	14.7784	20.3764	9.53665	32.1724	6.92746	21.3278	8.25962
ABHD3	18.1214	5.4676	27.3566	3.57468	18.1969	4.02422	6.04569	2.85264
ABHD4	122.865	20.8041	180.921	53.6449	153.49	36.795	130.081	33.6513
ABHD5	120.471	5.86576	77.9289	15.2268	94.6814	23.6568	108.05	27.6873
ABHD6	12.4605	6.03525	19.03	12.58	18.0954	15.5869	46.2046	28.5002
ABHD8	23.2315	1.78955	20.7291	4.47457	20.3911	2.25104	33.0547	12.315
ABI1	157.67	15.817	240.825	30.6082	274.064	13.2534	272.941	61.0355
ABI2	35.2685	5.68501	14.26	7.361	10.033	2.15373	3.62029	0.980987
ABI3	1.08298	0.698699	2.56078	0.781996	1.07642	0.540194	3.21781	1.66907
ABI3BP	113.369	39.5898	319.579	53.0764	367.116	86.1287	56.5716	38.69
ABL1	24.6775	6.65048	68.8654	59.0635	64.4309	42.2295	50.9396	9.79123
ABL2	4.97354	0.273569	5.65444	2.21978	7.35214	1.4075	8.07173	1.40787
ABLIM1	213.465	24.1925	428.124	23.6753	408.083	80.145	343.845	77.7536
ABLIM2	1.19337	0.120623	0.183142	0.215698	0.152499	0.0075812	0.545527	0.464424
ABLIM3	52.1401	4.52732	50.3839	24.863	41.3033	0.820667	90.9973	34.7034
ABO	0.0524086	0.0713107	0.234738	0.33197	0.111474	0.193079	0.355127	0.579117
ABR	13.1009	2.54441	15.5326	1.30375	23.7154	10.0378	19.6592	5.24961
ABRA	0.403514	0.280765	1.51946	0.603657	0.907085	1.00164	1.17618	1.33564
ABRACL	16.9481	7.09009	4.83161	1.46415	8.13274	4.66031	8.00531	2.72254
ABRAXAS1	11.8529	1.79159	16.9173	0.105098	15.7297	3.93948	20.6961	6.06196
ABRAXAS2	21.2265	3.00246	42.8197	14.1275	26.5817	10.2093	35.6564	5.89255
ABT1	102.469	19.478	118.289	7.60164	114.304	21.9847	108.518	27.4182
ABTB1	28.2707	8.16347	50.9282	3.43794	45.4095	23.6939	40.4267	9.573
ABTB2	11.015	2.04779	7.75335	1.50955	9.0888	5.27128	24.4495	10.9185
ACAA1	119.577	25.3937	227.788	70.1151	202.078	72.9377	167.687	26.1077
ACAA2	269.613	46.9833	375.486	64.6827	283.367	108.912	283.885	63.7895
ACACA	20.9361	4.88486	31.8027	20.3848	28.8613	17.9738	22.8457	4.34274
ACACB	0.256102	0.290447	3.04993	3.9848	24.1955	40.2548	0.262837	0.178122
ACAD10	9.00126	1.62187	14.6357	6.79222	12.8812	1.10933	10.2516	1.95687
ACAD11	32.849	2.55772	31.6909	8.49687	40.9393	4.25178	35.6391	5.98744
ACAD8	84.6913	1.58868	174.554	59.556	158.621	37.4471	120.63	20.4495
ACAD9	100.974	9.98377	133.089	25.4971	229.451	218.105	269.489	43.3046
ACADL	5.76476	1.13713	11.4731	2.6843	14.8724	5.99008	10.2501	2.37146
ACADM	141.063	10.8822	270.001	6.26347	523.499	304.5	139.783	14.9112
ACADS	64.1063	9.67194	98.6888	2.62039	99.2605	32.1631	91.0435	21.0049
ACADSB	19.2173	2.9249	35.5417	15.907	35.3225	7.06194	45.5704	10.8
ACADVL	697.402	106.338	666.37	17.9007	666.567	209.335	690.127	138.206
ACAN	0.151506	0.0721923	0.0537714	0.0760442	0.0274241	0.0475	0.00324739	0.00859178
ACAP1	5.0579	1.3455	7.93017	1.12622	11.4239	4.28502	10.8258	6.95818
ACAP2	64.9976	13.726	46.4798	21.3137	71.0618	16.7454	81.4442	10.9837
ACAP3	19.3209	1.46969	28.2393	6.23851	36.1477	14.0235	45.1513	19.9793
ACAT1	229.743	44.5475	392.769	91.5806	332.42	64.19	311.635	87.6234
ACAT2	135.416	33.1482	194.662	12.6041	233.291	101.785	240.396	49.324
ACBD3	23.699	6.85395	29.2964	18.4179	45.5551	4.01346	37.4399	11.3559
ACBD4	5.37716	1.25733	6.14792	1.05813	8.24612	0.657974	7.77789	3.46683
ACBD5	70.98	16.435	99.444	24.5812	93.3915	12.2592	80.2314	16.466
ACBD6	41.117	6.48453	68.5437	4.6848	66.2964	12.3656	55.7938	7.80694
ACBD7	1.06317	0.879975	5.64774	1.24224	3.26573	3.00809	9.96721	4.9598
ACCS	21.321	5.22357	20.9389	1.70078	21.6809	13.5342	15.8227	8.56722
ACD	39.8225	6.1395	81.1115	21.6362	66.512	1.91668	52.9468	12.1639
ACE	6.83865	4.29251	20.2564	18.1346	22.6528	23.079	17.5067	5.89335
ACE2	2.44385	0.549312	7.47538	2.08611	7.17789	3.12721	17.7207	3.90109
ACER1	167.066	34.1272	124.524	5.97798	116.68	84.3342	125.959	48.1175
ACER2	13.8515	4.17368	13.5402	11.2682	14.0854	5.68856	24.1255	7.41011
ACER3	14.4167	2.08122	18.6096	12.5084	25.5858	2.5118	14.4223	12.5379
ACHE	4.80579	1.31524	27.951	9.25199	34.4251	9.50066	5.41505	3.03699
ACIN1	24.695	3.36997	38.5264	6.40618	33.8358	6.41285	33.5623	10.3361
ACKR1	12.5733	4.71699	57.8617	25.2251	44.9054	17.122	35.0326	19.2263
ACKR2	2.84064	0.40885	2.59635	3.25407	5.12117	2.99496	3.02588	2.40753
ACKR3	29.5286	11.1261	29.2421	25.7015	21.2892	8.78716	30.2121	15.3785
ACKR4	3.04909	1.02798	15.7349	3.36579	7.83768	0.932345	75.659	36.6962
ACLY	156.557	33.238	86.4577	40.8864	224.088	189.881	193.465	101.522
ACMSD	0.180733	0.173918	0.25583	0.361798	0.112397	0.110861	0.294181	0.359166
ACO1	50.7399	5.1199	68.1103	16.0099	83.15	34.862	47.4089	17.6266
ACO2	272.063	30.4025	220.854	34.3757	285.213	45.9632	226.396	45.5476
ACOD1	0.0542959	0.0179266	0.0887167	0.061438	0.118233	0.170601	0.874493	0.603481
ACOT11	0.138677	0.112695	0.823638	0.0429844	0.459409	0.250099	0.346936	0.47345
ACOT12	1.4248	0.4377	1.03679	0.469208	0.458554	0.236961	0.389857	0.248255
ACOT13	36.6165	3.37835	38.596	4.41093	32.438	10.2668	30.261	5.39247
ACOT4	20.5814	6.03229	22.5967	8.47248	30.9172	18.2373	56.9236	19.9778
ACOT6	8.88042	2.67513	20.7547	12.3595	20.2662	10.0624	11.0573	5.14421
ACOT7	128.85	26.8688	42.8034	0.778962	35.8669	23.2146	153.591	39.8667
ACOT8	33.5214	13.9123	43.9474	11.9634	31.9602	6.07568	29.1368	8.78538
ACOT9	27.1611	3.9371	37.6091	1.37203	44.369	8.52732	67.3542	9.8118
ACOX1	50.4222	2.9135	77.9698	5.84906	76.1011	9.16565	81.0063	9.44185
ACOX2	6.07655	5.66887	59.9123	32.3096	37.881	52.537	6.18555	9.1803
ACOX3	10.5413	2.33161	9.95384	1.3785	14.5703	1.59069	14.0583	5.87608
ACOXL	0.763559	0.686065	0.530604	0.598897	0.102819	0.0354571	0.40123	0.180487
ACP1	4.70201	2.4736	4.90613	0.898173	3.91232	2.08231	5.06112	1.75121
ACP2	29.4412	2.50423	54.2867	7.88228	52.6665	4.86161	35.8745	11.3213
ACP5	43.2865	11.2816	71.1619	8.13306	44.3038	20.7603	108.05	16.0214
ACP6	39.6062	6.89729	58.9415	4.04301	61.8833	23.2838	35.8509	8.49938
ACP7	109.201	31.2586	8.28151	1.92612	3.06519	2.02409	42.9234	10.5247
ACPP	302.042	81.7745	98.7717	51.8673	94.6946	50.3187	218.418	96.1538
ACRBP	0.164048	0.0136205	0.298096	0.00575812	0.0581786	0.100768	0.211544	0.230388
ACSBG1	64.6904	22.907	130.549	56.9843	141.179	157.459	297.375	194.633
ACSF2	77.9565	24.4825	110.336	56.5616	95.4427	58.0093	30.44	22.9258
ACSF3	3.53364	1.0594	5.92657	1.55171	4.68757	1.89773	4.86028	2.60919
ACSL1	84.2129	6.70414	98.1223	66.7119	114.793	16.9622	320.907	46.6498
ACSL3	25.442	8.20596	17.3379	1.60878	17.4571	5.4522	23.4159	8.32822
ACSL4	23.1856	1.78959	41.3867	31.0731	66.3998	50.712	25.7836	8.57607
ACSL5	5.92641	1.42868	36.2517	7.42907	59.2335	72.8717	10.2933	4.28324
ACSL6	0.125535	0.116827	0.0842327	0.119123	0.0173752	0.0300947	0.0817995	0.196654
ACSM3	23.0257	8.10012	12.5837	3.95182	12.4414	11.1469	9.96441	4.93058
ACSM5	0.0206833	0.0413666	0.487249	0.23802	3.24842	5.58375	0.0445528	0.101307
ACSS1	21.5541	3.70402	71.2671	69.0994	54.3926	44.0267	29.344	19.0665
ACSS2	53.4433	7.26052	76.7296	14.785	93.5486	30.9017	89.2084	22.4131
ACSS3	12.3559	3.70515	26.6308	15.6056	45.6752	14.5008	21.4367	8.34944
ACTA1	23.7228	9.02346	31.8907	14.0441	166.342	262.063	54.7191	114.138
ACTA2	231.299	105.695	248.42	123.5	553.085	580.556	160.225	159.013
ACTB	4143.77	758.824	3768.86	1660.69	4476.52	1388.5	2330.05	888.205
ACTBL2	187.403	71.1727	3.7977	3.51747	0	0	0.0120496	0.0318803
ACTC1	0.140003	0.280006	0	0	1.1873	1.02864	0	0
ACTG1	6691.35	1288.67	7301.18	4168.19	9634.41	870.883	5984.33	1891.32
ACTG2	25.1416	21.7921	102.076	80.7386	188.045	212.372	42.9953	68.4371
ACTL10	2.09913	0.337332	0.57524	0.575584	2.0531	1.13142	3.76942	4.0927
ACTL6A	83.9366	5.55324	107.85	19.2806	85.1245	7.55119	87.5626	9.60397
ACTL7A	0.643912	0.286656	1.7731	0.619143	0.844628	0.178375	0.661606	0.293885
ACTL7B	0.554788	0.200436	0.875586	0.832842	1.62239	1.82453	0.830563	0.37719
ACTN1	92.0291	32.2279	102.628	2.29689	179.382	37.3112	39.7293	20.3378
ACTN2	0.25588	0.227106	0.196883	0.278435	0.256865	0.444904	0.0749194	0.0893759
ACTN3	1.46649	0.733991	0.99035	0.610351	1.19499	0.446311	0.278856	0.14914
ACTN4	199.815	73.2911	136.331	100.304	253.136	36.3109	154.668	69.292
ACTR10	152.942	4.26432	182.537	36.7966	163.877	7.52364	171.422	23.2031
ACTR1A	200.392	36.0167	120.758	106.987	279.633	58.0136	273.273	37.5412
ACTR1B	104.05	24.8575	106.995	13.2855	135.885	16.7168	103.971	8.96547
ACTR2	263.61	14.6745	207.595	63.3346	271.422	7.93864	290.876	22.5547
ACTR3	351.092	18.5838	434.195	10.5858	418.481	67.7449	407.201	63.1609
ACTR3B	1.58248	0.882996	1.5357	0.750185	1.41824	0.602412	2.33438	0.84153
ACTR5	3.18542	1.36967	3.10992	0.817491	4.71046	2.00278	6.4149	2.30982
ACTR6	28.5515	1.19604	35.9859	4.36389	31.659	8.01952	32.2094	2.331
ACTR8	53.3918	5.67569	81.0727	9.678	78.1637	6.99395	95.4825	20.0634
ACVR1	16.3167	2.0678	15.1704	3.47043	15.1009	0.239928	13.5426	1.50871
ACVR1B	4.81455	1.43764	8.50154	1.54733	10.5038	2.95421	6.80946	3.88962
ACVR1C	0.158726	0.0930537	0.0643543	0.0423487	0.0695319	0.0602554	0.210893	0.171975
ACVR2A	30.1283	6.63958	40.9398	14.9122	38.0656	6.0867	75.0197	17.5289
ACVR2B	1.41238	0.232509	3.14544	1.93984	2.31828	1.0309	1.96334	0.53152
ACVRL1	4.79616	0.838536	5.99271	1.07043	7.3644	3.6442	8.03723	3.71998
ACY1	19.6904	5.60233	28.224	14.8441	27.7285	3.29989	31.5425	8.14594
ACYP1	0.68892	0.342419	2.069	0.54673	1.28188	0.461085	0.531255	0.322566
ACYP2	4.65655	2.63934	3.96495	1.26541	2.99552	0.964133	2.25528	1.10977
ADA	40.3118	8.63232	35.6358	10.7807	29.4576	13.7689	61.6154	12.7916
ADA2	0.977479	1.1607	1.68329	1.562	1.03312	0.968536	1.21593	0.92629
ADAD2	0	0	2.21246	3.12889	0	0	2.10547	4.8929
ADAL	10.9124	1.09578	20.3891	1.67942	14.3792	1.96118	12.4514	3.35725
ADAM10	43.9348	6.82398	32.5475	21.4828	42.2755	8.82768	47.3434	11.8453
ADAM11	0.329745	0.161407	0.0868327	0.1228	0.363733	0.456688	0.252518	0.180592
ADAM12	2.94969	1.1732	2.95182	3.27306	0.67481	0.167757	0.43548	0.357449
ADAM15	52.4511	5.0954	84.1679	6.086	132.905	2.81524	90.8273	28.0165
ADAM17	55.0211	7.46217	57.4295	24.5731	63.1658	18.1603	71.9443	23.0097
ADAM18	0.0855528	0.081686	0.117601	0.0814407	0.140499	0.198269	0.0072487	0.0191783
ADAM19	0.354623	0.224599	0.765773	0.88693	0.562555	0.330352	0.779542	0.318291
ADAM20	0.232161	0.339414	0.15427	0.0340806	0.0969991	0.084489	0.173932	0.262749
ADAM21	0.133093	0.0653381	0.467272	0.660822	0.767031	0.19542	0.161381	0.184587
ADAM22	0.367876	0.12206	1.54404	1.00992	0.446213	0.200452	0.0662956	0.0582005
ADAM23	2.43413	1.54082	0.222453	0.314597	0.278074	0.362719	0.339304	0.360292
ADAM28	0.351037	0.197557	1.05232	0.0425304	1.37204	0.584365	1.38738	0.667597
ADAM33	1.11828	0.222363	2.11277	1.40002	0.962871	0.257216	2.37227	1.68406
ADAM8	0.575304	0.11973	1.81575	2.11244	2.68619	2.17293	3.71642	1.8182
ADAM9	75.3212	17.1507	50.9427	20.8714	86.2161	17.7131	26.2309	13.4408
ADAMTS1	33.8118	15.6384	83.7246	41.0951	103.012	46.9482	109.48	83.4705
ADAMTS10	7.79307	3.02902	9.95259	2.10662	11.0986	1.82761	15.2054	9.57169
ADAMTS12	0.884175	0.27052	0.753268	0.61486	0.190699	0.129547	0.0560165	0.0376832
ADAMTS13	0.780286	0.520943	0.250252	0.103533	0.638506	0.266361	0.096844	0.160099
ADAMTS14	0.0433208	0.0289188	0.300922	0.0444456	0.186515	0.170241	0.433422	0.339262
ADAMTS15	8.36633	3.56628	2.17074	1.50034	2.8696	1.93809	3.26434	2.4627
ADAMTS16	0.211569	0.176838	0.0205511	0.0290637	0.0474824	0.082242	0.121535	0.159038
ADAMTS17	13.6102	4.02233	8.26933	6.99208	3.33467	2.20029	1.90151	0.590719
ADAMTS18	3.46897	2.16065	1.34959	1.62229	0.783282	0.597127	0.0123741	0.0229111
ADAMTS19	0.185483	0.0766683	0.457903	0.301325	0.445531	0.0650263	0.0523912	0.0605202
ADAMTS2	15.1489	2.57652	18.6231	13.5332	28.5309	15.0927	12.3568	6.75315
ADAMTS20	1.64927	0.529409	1.18115	0.47486	0.680272	0.438692	0.73465	0.560961
ADAMTS3	0.223003	0.0982681	0.98323	1.26147	0.92969	0.892997	0.495277	0.480279
ADAMTS4	8.88128	2.40147	19.4979	24.4979	27.3324	33.0263	7.60661	9.51108
ADAMTS5	14.3443	7.00791	16.894	16.8583	15.7564	15.5211	10.7297	10.5439
ADAMTS6	2.64088	0.545935	0.812216	0.155703	1.21534	1.0503	0.172852	0.165519
ADAMTS7	0.0529532	0.0387568	0.0666287	0.0147193	0.0222488	0.038536	0.0137777	0.025206
ADAMTS8	2.33077	0.671744	2.45409	0.666831	3.75999	2.7927	1.42234	1.51149
ADAMTS9	2.2319	0.453597	7.14193	4.09932	9.25545	3.31532	4.90837	2.39747
ADAMTSL1	0.769752	0.347266	1.84865	1.46263	1.338	0.331228	6.55978	4.14781
ADAMTSL2	0.999174	0.467453	2.19208	0.114401	1.49349	0.324251	0.439263	0.280765
ADAMTSL3	7.56329	1.7362	51.0069	7.23011	61.1107	25.7214	18.9315	6.02218
ADAMTSL4	33.5264	7.58652	102.345	5.56034	163.868	29.5352	17.3536	6.63226
ADAMTSL5	15.149	3.89408	28.2828	1.82597	28.9921	12.8232	32.6525	15.8313
ADAP1	3.08589	0.856885	4.04003	1.11923	6.02618	2.78008	5.38217	1.21288
ADAP2	2.24122	0.237951	3.03228	1.78006	2.61448	0.344143	3.13612	0.945005
ADAR	24.7844	5.71334	29.3083	18.4251	42.8725	12.2004	46.517	6.64661
ADARB1	4.52932	1.51839	6.14229	2.06434	11.0689	2.17525	8.66633	4.9891
ADARB2	0.0108849	0.0126154	0.0887172	0.125465	0.0795908	0.0990094	0.0120597	0.020798
ADAT1	9.93958	2.66095	19.5046	1.80678	15.6208	6.27478	19.6145	3.49831
ADAT2	4.91702	1.31594	10.8664	1.62327	8.67381	1.73778	9.58547	3.52746
ADAT3	3.58572	1.60619	3.00539	1.63109	4.15467	3.01886	3.64069	1.61943
ADCK1	6.18696	0.544536	5.80984	0.216547	4.75424	1.73511	5.7055	1.13708
ADCK2	6.36747	1.42726	8.92721	4.60004	5.57888	1.45938	6.76009	2.80554
ADCK5	110.534	18.4417	110.234	24.0854	97.5919	38.3515	102.845	41.3538
ADCY1	1.25329	0.375452	0.937743	0.36306	0.936492	0.534142	0.616334	0.43223
ADCY10	0.0233552	0.0269756	0.369786	0.335097	0.0695297	0.0348412	0.132504	0.281735
ADCY2	13.3481	6.61357	6.95268	1.56546	2.78151	0.570171	1.67303	0.755576
ADCY3	6.1812	1.48771	5.58649	1.28953	5.46759	1.57732	4.59864	2.55651
ADCY4	11.7248	2.09863	15.6512	0.538294	15.3727	3.45762	16.8771	5.26243
ADCY5	0.502386	0.177795	1.31863	0.668532	3.08912	1.44993	0.489188	0.650242
ADCY6	8.00154	1.34957	8.0334	5.09514	14.5669	4.19122	15.6128	3.03502
ADCY7	18.6395	4.70787	3.71688	3.1644	3.7744	0.672994	5.47878	3.12663
ADCY9	13.2645	2.34866	10.4635	4.58377	19.6162	4.6747	19.2483	5.3246
ADCYAP1	0.00863999	0.01728	0	0	0	0	0.0611091	0.132931
ADCYAP1R1	0.0188131	0.0376263	0.291697	0.0273265	0.0280921	0.0486569	0.129714	0.150575
ADD1	120.374	27.0768	75.6648	54.1341	144.124	77.5629	110.709	19.8362
ADD2	3.11312	0.377206	10.1833	0.992629	21.3228	14.6955	1.03453	0.588949
ADD3	13.7474	0.412176	27.6155	18.484	26.974	12.2677	33.57	9.13138
ADGB	0.147938	0.0826622	0	0	0	0	0	0
ADGRA1	0.0175738	0.0351476	0.171248	0.0452519	0.0613211	0.0729788	0.0287305	0.0611136
ADGRA2	1.36492	0.355192	2.35971	0.307722	1.36722	0.458023	1.39048	0.759082
ADGRA3	61.1016	15.6674	40.7384	14.277	65.0146	4.16254	13.1281	6.48773
ADGRB2	4.091	1.42192	2.51043	0.893406	3.11314	1.06101	7.05289	8.32854
ADGRB3	0.0472778	0.0417388	0.040122	0.0567411	0.139703	0.0677044	0.0436933	0.0494603
ADGRD1	3.70846	2.48097	5.55035	2.31489	9.28022	2.8219	7.35906	3.96023
ADGRD2	0.379965	0.369447	1.33871	0.18478	2.10567	1.29134	2.09971	1.78451
ADGRE1	0.187986	0.276607	0.297266	0.420397	0.600644	0.224356	0.252795	0.259773
ADGRE2	0.266934	0.277072	2.25753	1.20562	2.75774	1.44106	2.19451	1.02006
ADGRE3	0.0905947	0.113927	0.611911	0.423761	0.712321	0.911212	0.217352	0.264768
ADGRE5	12.5314	3.89512	21.9268	3.91884	22.3369	0.745391	25.6982	7.67127
ADGRF1	0.161389	0.144076	0.182747	0.0792244	0.321044	0.473712	0.229504	0.185077
ADGRF2	33.4054	4.03381	30.0115	13.3794	57.8964	10.6805	46.5029	12.676
ADGRF3	0.429947	0.0713391	1.78278	0.0664489	0.822854	0.109897	0.590447	0.765573
ADGRF4	92.9379	24.0399	27.4221	9.26243	32.945	5.97179	106.521	25.9589
ADGRF5	14.3179	4.9749	19.9394	16.7497	13.7529	1.39777	22.9781	10.0616
ADGRG1	515.674	81.8873	264.263	17.0836	372.847	56.0782	125.355	31.5599
ADGRG2	2.32117	0.970815	22.0052	0.276179	39.4155	0.967973	1.43286	0.466665
ADGRG3	1.4163	0.594793	0.715712	0.137032	1.90285	0.319953	0.48393	0.402806
ADGRG5	1.40049	0.461026	0.116418	0.0766098	0.110062	0.0444196	0.0418511	0.0622316
ADGRG6	3.77261	0.608167	2.9691	3.61966	5.02346	3.31213	12.9686	5.2422
ADGRG7	0.0520908	0.05122	0	0	0.222558	0.219516	0.538824	0.522926
ADGRL1	9.83913	1.45506	9.51173	0.141895	9.96328	1.64153	8.06778	2.44466
ADGRL2	89.3671	10.8938	34.6258	19.4834	53.1936	20.6206	14.7126	4.97698
ADGRL3	20.7363	4.53438	16.5687	1.88842	27.7611	10.6849	3.15601	1.20847
ADGRL4	13.1683	3.93951	8.82544	2.59203	14.8532	8.28498	11.088	6.94637
ADGRV1	0.723585	0.294297	1.35165	0.126625	0.771453	0.345798	0.278361	0.429508
ADH4	13.3373	5.10584	100.026	52.904	66.6347	29.7643	99.7664	36.8867
ADH5	4.39202	3.44166	3.4012	3.40324	4.99042	3.37562	3.34717	2.27721
ADHFE1	5.62668	2.16526	15.7987	7.7695	18.0297	5.51899	7.8384	3.85916
ADI1	226.016	53.6697	297.543	54.257	222.443	77.4743	106.248	19.2268
ADIG	1.55767	1.04722	3.46946	3.04202	0.230031	0.115268	0.123271	0.163904
ADIPOQ	6.05005	5.96946	3.32706	3.65545	0.918664	1.59117	0.922113	0.931116
ADIPOR1	391.689	60.6712	355.999	40.059	383.723	25.7232	364.372	71.3692
ADIPOR2	22.3053	3.58153	19.0267	1.97095	15.2073	4.23873	15.2283	3.33117
ADIRF	35.5129	15.9032	39.9856	23.3821	17.4098	6.19371	65.2648	39.0834
ADK	143.766	23.5182	97.7638	8.5758	84.6194	15.1964	72.0489	23.7147
ADM	177.235	89.1332	44.9379	50.7024	109.131	95.4807	47.9608	41.9914
ADM2	0.651988	0.110423	0.777759	0.582841	0.792338	0.892583	0.241482	0.254329
ADM5	4.90237	3.18414	72.3516	82.0925	73.4718	60.7277	42.981	26.6555
ADNP	11.5065	1.00567	21.802	6.00716	17.8213	0.822578	17.2726	4.1847
ADNP2	4.6903	0.982409	4.94905	0.730965	6.16558	1.55255	5.20757	1.20769
ADO	4.89351	1.40404	3.74099	2.25812	5.99099	1.05988	5.98171	1.74331
ADORA1	0.637722	0.323056	0.201777	0.179251	0.800329	0.468995	0.476036	0.642323
ADORA2A	0.998202	1.10946	0.351072	0.0224419	0.428926	0.308241	0.40787	0.329755
ADORA2B	138.756	25.6092	81.2184	22.5666	89.516	39.2268	225.935	116.49
ADORA3	0.194727	0.139452	0.558	0.78913	0.0746665	0.129326	0.472056	0.732599
ADPGK	70.5729	19.1325	85.318	9.47898	78.1207	34.9797	88.0528	40.1741
ADPRH	21.486	1.3077	24.8797	4.54505	23.303	2.29133	25.0237	6.34389
ADPRHL1	0.0364515	0.0729031	0.14247	0.002752	0.0567922	0.0492154	0.376746	0.164162
ADPRHL2	112.327	28.8902	240.216	113.548	245.922	10.5953	168.401	38.6502
ADPRM	26.397	2.8316	24.0384	5.08111	19.6201	8.10741	14.9355	4.06746
ADRA1A	1.9836	0.956748	1.01173	0.583621	4.76043	7.4182	0.867607	1.50582
ADRA1B	0.237967	0.197381	0.0498553	0.070506	0.0575942	0.0997561	0.0240871	0.0637285
ADRA1D	0.117031	0.0625661	0.0423381	0.00935315	0	0	0.0239033	0.0632421
ADRA2A	10.6517	4.7306	12.9293	3.20161	13.8986	6.10417	6.35168	2.57461
ADRA2B	0.660737	0.310461	2.68131	1.45231	1.78076	0.845493	1.26638	0.887551
ADRA2C	0.169481	0.137175	1.60659	1.60755	1.26602	1.26364	1.20185	1.06676
ADRB1	0.0619066	0.123813	0.501319	0.132473	0.835788	0.719898	0.135931	0.188131
ADRB2	14.1347	4.90599	41.4558	12.932	41.5489	17.9897	262.212	111.033
ADRB3	0.170689	0.167836	0.574254	0.126862	0.461021	0.143578	0.722508	0.479539
ADRM1	385.32	41.8516	379.427	51.2036	314.419	7.82904	328.291	20.3795
ADSL	55.9772	14.1259	55.566	17.9973	51.982	4.00769	85.2063	10.7715
ADSS	35.2346	6.68935	75.956	40.296	86.8233	34.0771	85.8162	48.506
ADSSL1	1.02936	0.50249	1.60218	1.33767	0.811853	0.256424	2.28839	3.72114
ADTRP	0.0243657	0.0487314	0.0534816	0.0756345	0.0867567	0.082273	0.161306	0.173886
AEBP2	17.4564	4.80911	23.9593	0.398349	25.1656	5.44115	25.3214	4.44062
AEN	53.9575	4.81186	27.3751	10.279	53.1798	16.0125	70.4107	29.7483
AFAP1	31.2246	7.10651	17.0374	5.76821	30.3691	10.5348	9.98714	3.6896
AFAP1L1	4.09094	0.734988	3.57859	2.57405	2.96172	0.810017	3.91354	3.15348
AFAP1L2	29.1639	11.4121	27.1259	7.86186	18.5996	5.89701	9.13822	7.7174
AFDN	28.0497	5.93817	42.9451	1.00278	37.5935	6.50591	19.3995	4.57499
AFF1	31.1631	6.95977	76.4214	34.8345	66.2633	5.6844	77.3823	23.2348
AFF2	0.172666	0.0869977	0.51264	0.146682	0.673975	0.867635	0.133701	0.0920943
AFF3	3.77329	1.3747	4.27639	4.44074	5.15617	3.84394	1.97764	0.555765
AFF4	43.7045	11.5699	37.6875	13.6659	55.7363	7.6809	46.0168	13.0951
AFG1L	7.34012	0.817576	12.505	0.692329	11.5807	2.3307	11.1708	2.3039
AFG3L2	91.0503	10.9942	81.7165	19.9215	90.7114	11.6207	101.054	20.314
AFTPH	38.3695	8.48246	43.6815	8.92376	47.9438	9.07749	58.9235	7.66833
AGA	8.97609	4.96546	16.0669	4.11097	10.4532	3.16175	6.01208	3.20869
AGAP1	2.12453	0.698301	4.12744	1.55122	3.74263	0.720612	3.05178	0.563292
AGAP2	1.02987	0.370456	0.902921	0.0987654	0.390582	0.107555	0.445542	0.219397
AGAP3	44.5841	7.43993	80.1858	1.33776	84.617	10.4389	89.3041	30.0291
AGBL2	2.76911	0.890449	7.43699	1.54414	4.70725	1.9721	4.5975	1.69958
AGBL3	1.34032	0.65022	3.60281	1.27941	3.0741	1.06633	1.89977	0.860803
AGBL4	1.37397	0.74186	0.9333	0.162259	0.61451	0.388015	0.338099	0.221346
AGBL5	11.4195	2.38112	17.1308	4.11392	11.8394	1.80711	7.19305	1.81609
AGER	0.306877	0.0758296	0.353245	0.499564	0.431944	0.0751025	0.384896	0.370923
AGFG1	33.5898	4.85094	27.9879	4.88229	31.99	5.25748	62.0568	15.1221
AGFG2	17.5529	5.95553	19.8467	0.137608	25.1997	8.26488	30.5706	13.0459
AGGF1	3.81317	0.651825	7.97532	1.82434	5.58211	1.58186	7.23946	2.02789
AGK	15.7261	4.35531	10.2263	3.37397	15.7848	4.11869	20.2696	4.74779
AGL	32.4793	2.23098	20.7599	1.65111	32.3085	1.59016	20.4743	5.29877
AGMO	1.69105	0.3951	8.17646	5.92044	2.83201	1.17904	1.524	0.50489
AGO2	27.5536	3.50642	34.4061	16.6935	34.5938	4.93847	41.1484	8.759
AGO3	8.59872	1.18232	10.8533	6.75832	11.3731	1.56396	11.8719	2.59474
AGPAT1	21.3462	4.49512	30.5546	7.46926	23.2411	9.56142	10.1776	3.07832
AGPAT2	254.956	94.848	139.875	35.5922	117.907	42.6933	105.976	25.4189
AGPAT3	44.9732	13.9293	254.829	52.4707	265.114	285.06	116.709	36.7368
AGPAT4	67.4407	9.28938	22.1006	11.4659	11.4868	4.4021	174.975	54.5175
AGPAT5	55.505	13.813	25.2515	0.107099	27.1327	5.64939	42.8186	4.22533
AGPS	13.1447	2.45726	16.0546	6.17193	22.3834	10.6939	15.03	3.65465
AGR2	0.621468	0.294915	0.861063	0.356234	7.32782	12.2737	0.173774	0.278221
AGRN	40.6131	16.8872	37.2533	3.29572	56.736	20.2153	39.3105	28.5876
AGT	0.948024	1.04714	0.616816	0.68312	0.30468	0.195118	0.478611	0.67116
AGTPBP1	12.1204	1.23147	13.2594	0.394985	18.0162	4.81211	33.1253	12.462
AGTR1	8.62679	2.40963	6.75084	5.36225	12.7388	6.83262	9.97596	6.94498
AGTR2	0.497198	0.439467	0.0285072	0.0403152	0.0290781	0.0503647	0.202422	0.355181
AGTRAP	83.4153	14.4273	138.235	57.5131	201.861	140.508	86.0304	20.4381
AHCTF1	19.3719	4.4304	15.3782	5.64973	23.3285	5.92398	22.2445	4.07283
AHCY	160.249	56.8944	51.5649	0.527885	39.7006	16.2476	20.4254	7.66823
AHCYL1	118.204	9.9572	164.814	36.6716	159.748	15.4739	132.265	9.94387
AHCYL2	28.7571	3.9059	32.7272	21.633	36.3714	1.82587	44.0608	18.6961
AHDC1	4.28875	3.37895	5.60187	5.44923	9.52508	0.963142	9.56047	8.01034
AHI1	3.52409	0.786257	7.59551	0.493762	6.5288	2.16681	4.35693	1.41483
AHNAK	156.458	38.1982	179.776	42.6399	276.557	19.8344	397.016	176.009
AHNAK2	88.082	12.8806	95.8967	2.1874	97.5969	23.4053	95.64	21.9262
AHR	11.4583	2.58946	33.4046	33.4072	62.3934	18.0505	77.6279	25.3849
AHRR	0.11896	0.122464	1.75014	1.80821	1.16503	0.605402	8.15394	3.30248
AHSA1	72.2221	21.3995	186.477	65.5315	107.55	16.5617	121.375	41.7251
AHSA2	1.352	0.698741	1.94091	0.721245	1.20029	0.617212	1.22422	1.71964
AHSG	0.174142	0.216544	0.715115	0.495231	3.16406	5.48031	1.07924	0.705633
AICDA	0.320856	0.281716	0.4046	0.572191	0.0687839	0.119137	0	0
AIDA	112.67	14.6114	119.907	0.238768	136.143	20.7874	93.074	9.87396
AIF1	0.220226	0.254363	1.53862	1.36685	1.26551	1.82605	1.09756	1.13235
AIF1L	4.39694	3.38785	4.02292	3.00836	6.30966	3.2296	46.4177	9.48264
AIFM1	52.0494	10.5156	53.2287	1.29287	48.0849	1.02882	45.1015	6.42954
AIFM2	14.1956	3.70335	26.0507	15.3574	35.1774	21.4763	13.395	7.48107
AIFM3	0.907817	0.439073	0.56772	0.651274	0.496437	0.37998	0.747082	0.508732
AIG1	16.6363	3.09085	25.2756	0.287622	19.1357	2.82829	19.4258	6.92902
AIMP1	55.7288	9.31516	67.3839	20.2475	60.6033	8.54618	60.5473	8.45698
AIMP2	66.9955	10.6038	64.3213	18.4388	57.2466	3.0779	76.22	18.512
AIP	41.5538	14.31	118.342	25.4598	80.3789	14.7629	63.9425	7.54819
AIPL1	0.828481	0.431197	0.461757	0.462033	0.229862	0.126081	0.016312	0.0431576
AJAP1	0.0905608	0.132837	0.377006	0.0216843	0.0521482	0.047598	0.0514863	0.0404054
AJUBA	103.465	23.1995	175.824	34.4313	177.664	25.3887	187.782	86.5012
AK1	38.1111	15.5317	22.3161	7.34827	26.1166	15.8925	8.56364	6.60263
AK2	78.1878	16.0527	70.3439	10.0351	75.1218	13.2432	104.133	27.3282
AK3	18.4923	7.15017	32.7587	2.85189	32.2629	11.9674	19.243	7.90272
AK4	168.998	63.0772	478.243	0.29126	578.745	288.773	561.898	202.002
AK5	0.405538	0.519987	0.531447	0.230393	0.44101	0.301378	0.838418	0.543885
AK6	21.8695	3.41231	32.4622	4.98061	24.9596	8.77048	28.0334	11.9162
AK7	0.164173	0.203191	0.700408	0.185082	0.774924	0.924202	0.685846	0.563829
AK8	2.18578	1.1687	0.79368	0.735114	0.500388	0.469849	0.219755	0.368384
AKAIN1	1.1521	0.308557	2.39334	0.138492	2.11639	0.565439	2.38274	1.31499
AKAP1	15.6619	2.00704	20.7152	0.959928	30.0616	9.17938	31.1896	7.43207
AKAP10	22.5584	2.23348	26.6575	4.28641	25.3888	5.61959	25.8946	4.90017
AKAP11	6.97269	0.433741	9.40407	1.25179	10.2294	2.19591	13.27	4.76459
AKAP12	16.3356	9.04061	6.32011	7.17421	7.38288	6.43403	6.7322	2.90193
AKAP13	33.0035	6.28452	44.5839	34.6863	46.7229	13.9413	32.288	6.22808
AKAP14	0.637285	0.191057	2.07877	1.04202	0.888994	0.330747	1.19191	0.765792
AKAP17A	53.6335	8.17599	32.9382	1.30124	83.2317	41.2247	64.6722	23.3031
AKAP2	15.0311	2.81563	20.2033	20.4414	32.7721	21.6915	23.7946	12.8996
AKAP3	0.618023	0.297968	0.602293	0.11546	0.356397	0.316743	0.431265	0.511924
AKAP5	1.6394	0.258877	2.59941	1.14925	3.6655	1.05503	1.24638	0.4601
AKAP6	0.341836	0.155848	0.121154	0.0167226	0.786211	0.530968	0.392696	0.231227
AKAP7	2.50188	0.192709	6.20558	0.62535	4.26758	0.578512	5.64912	1.51774
AKAP8	68.7303	6.36672	83.5082	29.5758	104.88	16.039	114.056	13.9923
AKAP8L	74.613	14.9509	172.315	11.4732	149.583	39.0305	121.828	24.6794
AKAP9	11.2299	2.13595	28.5273	0.561971	27.4218	1.29632	17.5767	3.06727
AKIP1	20.7841	6.43353	41.4976	6.79435	29.6665	3.13056	22.2177	5.73895
AKIRIN1	72.9628	19.9042	69.7327	3.07954	66.4682	19.2973	39.724	11.2451
AKIRIN2	115.015	22.6057	60.1146	24.6222	71.4077	11.5073	61.8982	9.10429
AKNA	0.881375	0.277382	1.17055	0.673437	0.874254	0.340851	1.7298	0.930978
AKNAD1	0.870836	0.349139	3.15499	0.427122	0.842126	0.235628	0.722213	0.520282
AKR1A1	70.4701	23.8376	90.3203	9.87962	68.9385	13.7048	65.4231	8.94649
AKR1B1	3.33866	0.585978	12.4112	3.87638	8.76971	3.0919	8.75777	2.51837
AKR1C3	0.038682	0.0773641	0.757976	1.07194	0.0198441	0.0343711	0.00829982	0.0219593
AKR1E2	29.3791	7.88255	60.1006	28.9739	44.6842	19.5487	21.858	9.55312
AKR7A2	94.9138	20.4873	83.4528	36.6038	119.908	58.8078	97.4729	39.4444
AKT1	28.3584	9.12728	16.4198	9.87697	38.5334	8.81998	26.2574	9.47878
AKT1S1	25.8841	4.03023	24.7381	9.08244	27.3553	1.79766	35.4836	7.24642
AKT2	14.838	3.3369	13.4077	0.336356	18.8165	3.91735	16.2285	2.78339
AKT3	2.078	0.794862	3.3603	2.08933	5.34074	1.02432	1.42888	0.908872
AKTIP	188.318	36.6672	223.764	35.9325	205.661	47.8116	139.046	8.51374
ALAD	18.187	5.33497	28.0527	5.35429	40.821	26.4038	22.6106	14.1703
ALAS1	103.979	12.1856	124.383	53.7623	97.9022	20.154	93.0553	26.1812
ALAS2	0.597402	0.431287	0.567113	0.149859	0.413691	0.552627	0.402504	0.367769
ALB	0.257628	0.305765	0.283066	0.400316	0.30265	0.251092	0.0573982	0.101966
ALCAM	122.373	45.9188	159.198	103.693	136.458	54.9729	55.1258	16.0889
ALDH16A1	48.5108	13.5939	61.5622	5.62793	56.2301	16.0496	48.6881	12.8911
ALDH18A1	92.4653	9.77438	47.222	7.09273	87.7069	26.7647	94.7865	39.3946
ALDH1A1	3.81243	2.45647	116.67	145.016	25.3735	9.96005	11.486	8.95762
ALDH1A2	0.252025	0.312782	18.6795	14.0622	19.1776	15.6046	4.09794	2.71279
ALDH1A3	36.442	22.8199	13.987	8.38171	9.7939	2.44663	0.402658	0.592092
ALDH1L2	18.2928	3.90015	4.12339	1.11061	3.16021	0.99495	2.59184	2.03421
ALDH2	482.451	74.3666	307.167	8.28321	321.863	84.2775	326.841	73.1369
ALDH3A1	0.351044	0.311892	15.2437	14.5773	8.67752	8.66697	4.35825	2.65211
ALDH3A2	90.5537	13.3812	134.338	51.6613	117.019	14.8537	179.509	23.6945
ALDH3B1	27.0749	6.73019	26.0965	12.2523	30.215	0.915775	50.2294	25.1873
ALDH4A1	65.3645	8.09884	59.0698	28.3043	60.938	14.7927	171.027	95.0593
ALDH5A1	52.7407	9.58499	45.1621	12.4233	49.8083	25.866	38.5854	16.2069
ALDH6A1	45.0643	9.73435	74.6917	25.8329	102.757	53.1496	47.0639	17.4686
ALDH7A1	78.5352	10.2492	134.131	15.9048	157.416	21.3926	84.8977	5.68974
ALDH8A1	1.53331	0.769608	1.86994	1.3645	1.08487	1.08402	0.793556	1.14804
ALDH9A1	95.6595	30.1955	77.5114	1.82014	84.1711	20.6006	54.2227	14.2505
ALDOA	796.959	323.291	647.711	216.736	1201.16	292.266	1270.88	508.987
ALDOB	0	0	0	0	0	0	0.180031	0.291001
ALDOC	137.941	91.725	112.309	2.36235	133.747	53.293	101.519	51.536
ALG1	11.203	2.98288	10.8083	1.43004	10.6592	5.07762	10.8362	3.96122
ALG10	3.83416	1.29519	3.7705	2.41439	3.11671	0.694993	5.41869	1.65516
ALG11	34.8191	2.06452	60.4391	6.12113	56.2022	5.08238	54.7775	9.37356
ALG12	34.289	7.68404	44.9199	5.31554	55.5127	29.3252	55.8802	9.27474
ALG13	6.80708	1.29204	9.87397	1.6259	9.23958	2.86314	8.4494	1.24067
ALG14	2.01102	0.610998	2.96907	1.9487	1.91001	0.209611	1.65046	0.715807
ALG2	22.9865	7.20872	56.3972	6.93897	43.2286	7.0072	53.8703	9.27417
ALG3	41.0975	13.6297	43.737	5.7025	35.4783	11.9219	48.1051	9.60491
ALG5	25.9254	7.70257	44.9779	3.31943	31.1692	4.09534	36.9972	11.5032
ALG6	27.9558	5.47177	44.4081	4.92596	34.7137	3.3398	27.1625	4.91564
ALG8	16.5874	3.04455	20.7193	3.19368	18.9661	5.46677	23.0878	6.71526
ALG9	12.1812	1.80848	8.4154	1.37057	11.3707	2.92898	11.5044	2.26083
ALK	0.121906	0.158002	0.0201834	0.0285436	0.115339	0.05679	0.0701025	0.107713
ALKAL1	0.374303	0.48724	1.00567	0.0642864	0.12243	0.212055	0.0579896	0.153426
ALKBH1	21.5905	1.74102	42.237	4.32937	37.7099	2.94403	27.2652	5.85652
ALKBH2	5.29383	1.03071	11.5067	4.05551	7.15217	1.65892	7.49428	2.04554
ALKBH3	14.5696	2.78535	13.4911	1.6785	15.354	0.584056	15.356	3.1549
ALKBH4	46.1759	3.86123	83.5379	1.92529	54.8113	10.1519	53.6768	5.72206
ALKBH5	12.9797	6.28557	11.2547	5.5864	21.6545	4.22815	20.9254	5.44583
ALKBH6	30.7675	8.70803	59.6089	10.3544	47.4859	7.42651	36.7712	11.9251
ALKBH7	29.6107	12.2438	25.1476	2.55536	21.8961	2.90846	26.7324	5.67251
ALKBH8	5.32354	2.16074	5.71544	1.33907	6.62372	4.3379	7.57252	3.0459
ALMS1	2.44649	0.704761	3.65804	0.0850669	3.36723	0.772281	4.20211	1.62133
ALOX12	73.3125	24.534	107.047	37.1757	122.749	55.5028	85.2615	48.0463
ALOX12B	35.6414	5.60708	18.3303	19.5956	11.942	5.90589	330.208	105.682
ALOX15	0.495564	0.283289	0.794938	0.946432	0.778497	0.918106	4.03817	5.63544
ALOX15B	61.4681	5.80405	27.5283	3.78187	47.3774	29.3114	28.2405	15.7697
ALOX5	2.4749	0.297462	8.88417	0.229494	8.63538	5.56341	11.6528	4.07864
ALOX5AP	0.989759	0.441949	14.2431	0.414002	10.2983	7.80259	19.6299	6.06476
ALOXE3	58.8374	5.17879	22.1387	12.6018	20.4171	3.75265	91.0812	21.2496
ALPK1	2.10179	0.435076	5.71636	0.800694	5.57698	0.896684	2.55382	0.839672
ALPK2	0.0963373	0.0548138	0.5572	0.510619	0.447682	0.217529	1.98994	1.1039
ALPK3	0.180373	0.154732	0.261069	0.0533681	0.514392	0.338921	0.0403655	0.0489614
ALPL	18.3402	6.47604	14.5253	15.2691	20.2426	16.3155	0.415785	0.31815
ALS2	25.8388	1.95245	11.6211	3.96329	22.8498	9.64872	15.1141	2.84899
ALS2CL	3.53774	0.710896	4.35664	1.44212	9.32712	1.90241	23.9007	8.99431
ALS2CR12	1.07104	0.54543	2.68413	0.940354	2.06978	1.52811	8.79635	4.2423
ALX1	0.418994	0.154239	0.0754557	0.10671	0	0	0.147231	0.25158
ALX3	1.38339	0.530223	1.8198	1.28597	0.643475	0.256458	0.489217	0.310573
ALX4	1.52265	1.04634	0.962551	0.619831	0.260879	0.192264	0	0
ALYREF	206.577	67.1271	229.3	39.9383	221.964	15.2235	231.939	39.4136
AMACR	35.5942	9.13121	55.9392	16.3016	58.3781	22.7311	57.0207	13.7305
AMBN	0.0483986	0.0967973	0.894827	1.26548	0.113893	0.115493	0.0302842	0.0801245
AMBRA1	5.97405	1.60547	6.09062	4.70931	10.0928	4.66302	9.62536	2.40543
AMD1	51.2709	15.039	72.1335	0.242263	55.8577	23.231	74.862	18.5015
AMDHD1	33.8692	2.24041	76.5948	24.0193	100.822	48.9191	66.9739	24.7624
AMDHD2	25.0822	5.48144	40.944	7.91481	29.4528	4.04445	25.5853	3.81267
AMER1	0.954326	0.181394	0.828972	0.520369	1.12446	0.346042	1.44956	0.488127
AMER2	1.16776	0.594897	2.58158	0.365986	3.89947	1.01158	1.04244	0.37131
AMFR	79.1848	22.2511	79.303	23.298	126.173	52.9085	98.9215	26.0623
AMHR2	0.43278	0.266708	0.859112	0.565343	1.44574	0.422787	3.25477	2.11647
AMIGO1	2.33115	0.518776	3.11517	0.631196	3.98804	2.35426	1.43517	0.672128
AMIGO2	0.931727	0.508409	7.14641	1.75977	4.61037	5.47597	2.20884	0.995829
AMIGO3	2.36753	2.01818	0.582933	0.100329	0.849429	0.39618	0.555505	0.426547
AMMECR1	26.3368	2.99907	16.7763	5.77302	21.1292	8.072	15.7094	3.20845
AMMECR1L	27.4413	2.93343	20.4371	9.37026	26.8142	5.9641	27.625	4.94115
AMN1	7.54312	0.800112	13.0984	0.220169	9.13868	0.725013	8.72268	2.39934
AMOT	0.450334	0.192969	0.373114	0.120557	0.42983	0.0511544	0.618982	0.440088
AMOTL1	43.5536	7.55376	33.1631	11.5624	42.8497	5.74062	47.3488	14.1139
AMOTL2	10.6382	2.5821	27.3725	12.5701	37.2989	21.6336	64.2815	30.4355
AMPD1	13.5644	26.1391	1.91665	0.272399	1.09751	0.16973	48.2076	82.2074
AMPD2	32.063	5.91881	29.9883	15.5109	51.0619	9.89616	155.541	50.4462
AMPH	1.87218	0.658594	1.1286	0.0876023	0.865907	0.968083	0.474119	0.415992
AMT	24.9328	3.91328	29.6585	10.7611	35.7458	13.8703	35.4423	14.2149
AMTN	0.980607	0.699903	0	0	0	0	0	0
AMZ1	0.106544	0.0913069	0.106026	0.149944	0.184768	0.256554	0.416062	0.652448
AMZ2	140.463	25.9883	159.961	84.7953	105.165	32.6666	95.2612	33.1437
ANAPC1	18.277	3.1023	8.98758	7.56395	13.1535	4.41963	13.5549	4.50239
ANAPC10	2.78237	1.48304	1.62762	0.481534	1.92303	1.51708	1.61212	0.873138
ANAPC11	10.5595	6.07888	11.6322	4.54558	12.8527	3.24971	18.5196	8.58723
ANAPC13	1.15988	0.623524	1.82924	0.672701	0.659838	0.685402	0.612199	0.526029
ANAPC15	11.7264	4.81116	17.074	7.43472	10.4827	2.4387	10.4197	3.76659
ANAPC16	69.5621	12.1282	115.652	27.4545	95.4483	38.4562	93.0059	25.3095
ANAPC2	104.097	6.70677	119.046	12.4911	135.759	9.81061	169.141	27.2169
ANAPC4	54.9827	1.85295	37.7278	3.76358	46.0284	2.87068	50.6717	6.53282
ANAPC5	49.1735	8.51486	43.0634	4.90731	52.3977	17.4464	49.3441	12.2073
ANAPC7	41.3215	9.82773	40.4642	3.03248	44.1895	18.4971	48.0788	13.511
ANGEL1	20.6769	2.26431	13.9181	0.180355	21.2166	6.30188	18.2376	4.47979
ANGEL2	24.3894	3.45086	37.0917	5.26211	33.1325	6.00073	33.495	5.98199
ANGPT1	1.16129	0.571659	1.71485	0.16065	1.6392	0.584396	2.15871	1.38546
ANGPT2	3.01635	1.2523	4.89618	4.12709	8.65699	3.20927	8.24593	5.90565
ANGPT4	6.22632	2.59229	10.3678	6.46666	15.5298	8.54892	9.44585	4.28013
ANGPTL1	0.592083	0.17152	1.04982	0.541045	1.09755	1.03896	1.79502	1.2482
ANGPTL2	16.959	6.48691	29.8912	18.3316	27.255	6.709	24.1903	13.8277
ANGPTL3	0.146528	0.0734734	0.224773	0.147913	0.195296	0.186637	0.155871	0.138814
ANGPTL4	169.39	104.861	518.462	484.869	379.166	439.678	211.434	160.995
ANGPTL5	0.0733897	0.0848273	2.24467	2.44434	3.13208	1.95103	0.0669536	0.035368
ANGPTL6	20.4433	4.07338	24.7088	3.93648	26.8876	7.49263	22.3988	9.08476
ANGPTL7	33.1633	33.215	1.01179	0.0646775	2.14489	1.56894	0.316017	0.326962
ANGPTL8	0.678415	0.305272	0.295595	0.155892	0.329164	0.299616	0.182119	0.23153
ANK1	1.34006	0.321242	0.500752	0.150895	0.781772	0.906957	0.257058	0.302271
ANK2	3.40613	1.43245	4.08793	3.08675	3.25495	1.06341	1.82633	0.706504
ANK3	10.7987	2.54762	25.9324	8.27069	25.1429	15.8966	10.8905	2.65532
ANKAR	0.8113	0.287205	1.0013	0.227468	0.760237	0.0723131	0.511008	0.257152
ANKDD1A	0.506223	0.23035	0.67986	0.199158	0.566551	0.501377	0.276182	0.263165
ANKEF1	0.14184	0.107249	0.191747	0.191861	0.345979	0.310557	0.0265714	0.0703013
ANKFY1	38.8209	8.32316	33.2149	14.6891	61.6448	21.6529	57.7935	12.5635
ANKH	9.0625	2.18175	20.7538	11.7383	14.7514	5.76855	15.2103	6.22046
ANKHD1	56.1352	6.93594	53.3855	22.0978	73.6548	15.2904	79.8993	10.0915
ANKIB1	7.91174	0.785696	9.84565	4.44257	9.5072	0.990046	7.92609	1.46309
ANKK1	15.0357	3.76834	72.9126	24.4419	90.9023	2.42312	161.038	54.0655
ANKLE1	5.67252	3.18758	2.87677	0.399883	4.27807	3.43166	3.1186	1.77499
ANKLE2	14.8616	2.36298	16.4936	2.25134	15.0396	3.62505	18.2386	3.39754
ANKMY1	0.269044	0.122272	0.407476	0.140411	0.187613	0.108347	0.156913	0.128839
ANKMY2	136.847	13.8339	185.856	21.9854	159.512	44.6485	155.454	19.5707
ANKRA2	65.3939	9.24289	76.0062	12.5881	71.6766	8.95527	70.9757	7.29725
ANKRD10	30.0587	4.65063	49.7681	6.16661	55.7895	5.43197	63.9837	14.633
ANKRD11	50.2165	9.47765	67.9316	11.3312	62.6405	12.4564	68.8011	16.3289
ANKRD12	13.7184	3.44543	30.8897	1.61028	32.1597	7.11889	33.498	11.0137
ANKRD13A	41.6822	9.64844	20.3992	5.29807	30.3198	2.43371	30.3712	2.60588
ANKRD13B	2.10801	1.69485	0.687397	0.77587	0.651418	0.34191	1.25889	0.659513
ANKRD13C	25.6216	4.07491	17.5532	0.803424	17.4188	3.18683	21.269	3.95377
ANKRD13D	55.767	12.6977	95.0977	26.2936	121.416	5.01765	131.827	25.762
ANKRD16	52.6246	6.55295	66.3493	16.5532	62.5968	10.4503	64.8635	16.6542
ANKRD17	20.5845	3.00252	21.6213	7.00121	26.5059	5.97568	26.8412	3.37679
ANKRD2	2.76026	1.29481	1.97726	1.18294	2.35805	1.15656	4.14536	1.51358
ANKRD22	101.763	24.7806	44.5534	0.673669	73.2079	5.30696	58.6699	17.4138
ANKRD23	2.59213	0.588992	3.40653	2.34811	3.55582	1.22523	3.3979	0.974688
ANKRD24	0.0288179	0.0576358	0	0	0	0	0.0843928	0.112495
ANKRD27	44.3799	5.46127	37.3017	17.3015	49.7306	12.5273	43.1678	7.2456
ANKRD28	7.38262	1.14682	6.66252	3.81755	9.85349	3.3944	8.50002	2.41289
ANKRD29	8.34981	0.770598	12.3389	1.16604	10.5109	2.79032	5.67336	2.49759
ANKRD33B	1.33754	0.436977	3.85761	0.49365	6.69176	2.5081	3.02373	1.16836
ANKRD34A	0.0879944	0.0815219	0.159842	0.226051	0.340613	0.209135	0.0510124	0.0578475
ANKRD34B	0.988319	0.510275	1.73741	0.497864	1.34386	0.255451	0.576438	0.292257
ANKRD35	30.1389	6.50501	24.5789	11.3278	28.9669	15.6	123.046	59.8431
ANKRD37	25.8138	7.70589	12.5254	9.63668	41.0918	13.1382	25.4665	21.7986
ANKRD39	53.5565	12.0845	82.6247	16.1004	66.3769	5.02523	73.6536	14.1809
ANKRD40	13.1242	3.29501	13.4501	3.98228	16.5582	0.98881	15.9714	2.97058
ANKRD42	13.9414	1.1588	10.1273	6.64362	12.9897	7.03188	13.9962	3.93551
ANKRD44	3.88794	0.533289	6.31583	0.770828	6.85989	1.2663	4.2585	1.22793
ANKRD45	0.514574	0.182789	0.473047	0.288032	0.109057	0.0976147	0.0614435	0.0919828
ANKRD46	80.2788	9.86454	116.131	4.19888	131.812	20.5939	119.819	26.88
ANKRD49	13.1102	1.22506	40.2317	4.77296	21.6079	8.69098	24.2691	6.39955
ANKRD50	29.6374	6.01885	35.7766	18.0505	32.8838	11.8916	21.7348	13.3793
ANKRD52	8.99693	3.96739	5.938	1.21825	8.27893	5.21953	9.7374	5.92235
ANKRD54	75.8831	11.6878	135.735	1.94525	103.282	7.05996	91.6892	16.012
ANKRD55	0.933522	0.228719	1.2344	1.38008	0.320685	0.316876	0.318294	0.400699
ANKRD6	1.39266	0.267134	4.74022	1.72655	6.86373	3.21491	39.3522	16.8475
ANKRD63	0.0790708	0.0655852	0.488936	0.129201	0.405125	0.152618	0.260181	0.524252
ANKRD65	0.148253	0.255811	1.53697	0.297833	0.28521	0.343284	0.32983	0.273073
ANKRD66	0.17635	0.163156	2.04067	0.290025	0.682233	0.212803	0.054603	0.0749084
ANKRD9	67.7932	32.6189	26.489	18.9082	24.6047	11.0016	85.0001	58.1716
ANKS1A	13.7082	3.1766	11.8922	8.43438	15.0494	3.15265	16.2618	3.42708
ANKS1B	1.05937	0.52213	0.413915	0.0757761	0.188449	0.138305	0.426814	0.272016
ANKS3	17.06	1.64843	22.873	6.03553	21.8991	5.48536	24.1037	5.12622
ANKS4B	7.30394	4.11294	10.8121	2.78472	6.01721	1.30298	8.82644	6.90913
ANKS6	5.19321	1.93005	7.92083	0.965908	3.87887	0.111	4.90001	2.09945
ANKZF1	78.6007	24.0346	86.4897	5.89921	95.6773	10.4884	73.8517	10.8466
ANLN	3.68649	0.807978	2.6472	2.45186	1.75217	0.988151	2.7573	1.51787
ANO1	15.7369	5.84899	14.8317	15.2049	21.3568	10.5582	43.8659	10.9461
ANO10	37.2147	6.10234	41.5267	6.6746	49.8153	10.1891	45.4085	6.00131
ANO2	0.945362	0.514265	1.36636	0.402329	1.1289	0.684851	2.009	1.48851
ANO3	2.0132	0.681807	1.14873	0.73139	1.53375	0.771565	0.18434	0.112753
ANO4	0.147674	0.148277	0.44523	0.367017	0.397563	0.217431	0.336874	0.391775
ANO5	0.180983	0.0939413	0.921956	0.447012	1.61945	1.355	0.245164	0.263666
ANO6	20.5099	3.46655	16.6403	9.20004	29.3462	5.3183	25.4352	9.7459
ANO8	2.02851	0.667775	2.93629	0.993869	3.47162	1.25949	3.83912	0.489737
ANO9	80.2706	11.0677	77.0098	9.4064	75.9076	40.6053	144.626	38.6224
ANOS1	5.69736	1.28851	8.61766	3.01497	17.1235	3.17352	2.34396	3.03772
ANP32A	11.6	2.47897	6.91526	4.15433	9.85923	5.09812	6.55297	2.02452
ANP32B	12.8021	5.46688	16.5946	0.0224179	21.4981	5.03242	17.5984	4.74089
ANP32E	96.3142	12.9858	73.4374	12.5451	111.38	51.759	102.009	55.1003
ANPEP	5.60328	2.07848	9.30135	8.67227	10.1505	3.30444	13.1882	4.79297
ANTXR1	12.4478	2.7572	28.0543	4.42874	25.8563	6.23717	12.6748	4.51504
ANTXR2	10.7967	3.17313	20.3555	10.0242	13.576	4.93374	12.4037	3.36748
ANTXRL	0.311813	0.0660423	0.804422	0.212567	0.549311	0.537218	0.325787	0.278319
ANXA1	909.759	203.912	2196.77	560.985	1998.14	1183.34	818.859	214.802
ANXA11	291.443	39.9408	552.761	97.3809	554.949	80.5534	509.054	86.1968
ANXA13	0.189337	0.144612	0.0749123	0.105942	0.269961	0.310276	0	0
ANXA2	5143.58	945.002	7355.06	2617.83	6267.97	2228.56	6773.5	1354.35
ANXA3	20.3018	4.21942	145.332	22.6646	144.141	82.8255	66.0796	19.0475
ANXA4	353.299	67.0557	612.09	49.2651	632.069	180.592	637.796	103.611
ANXA5	179.202	96.4885	446.171	214.244	371.316	101.272	282.876	106.999
ANXA6	11.3203	4.02473	8.19153	1.36449	11.1217	5.6878	23.6143	10.5402
ANXA7	120.309	6.52567	270.569	8.3794	237.322	24.2723	437.476	94.6392
ANXA8L1	833.501	138.614	767.813	111.795	1276.89	510.663	1174.15	290.912
ANXA9	111.218	12.1446	42.0517	7.8406	42.1498	12.826	104.332	20.4457
AOAH	0.43422	0.22804	2.11157	0.00127171	1.88907	0.872696	1.48272	0.983541
AOC2	2.49703	0.560928	4.61102	5.12398	2.62858	0.419649	1.30717	0.603129
AOC3	2.45961	1.03799	1.8854	1.82878	2.0032	0.768762	3.26228	2.13008
AOX2	0.120057	0.0408023	0.65583	0.221417	0.508128	0.530833	0.0518831	0.078821
AOX4	1.86545	0.918753	15.0099	9.29548	11.7103	12.0283	178.294	138.692
AP1AR	43.5187	7.51243	34.8215	11.5738	32.5147	3.41254	40.7399	9.16287
AP1B1	227.289	32.0874	89.9586	27.1561	124.703	33.6141	173.401	39.6634
AP1G1	70.0823	6.412	85.9132	21.8509	90.038	17.5231	82.0917	12.4734
AP1G2	77.5017	5.9008	122.527	10.5281	173.063	44.3602	198.133	50.8959
AP1M1	164.397	12.732	198.588	26.4044	247.463	18.3224	150.745	29.5241
AP1M2	89.6055	13.1706	71.6149	11.0131	71.7445	12.8302	90.822	7.73157
AP1S1	144.208	11.8589	125.394	11.844	150.888	18.2991	167.172	36.5917
AP1S2	79.963	8.01674	62.4929	13.5849	67.6568	21.4536	28.0733	6.88921
AP2A1	35.4004	4.28036	26.668	24.2494	47.9442	13.5714	52.835	13.3234
AP2A2	78.957	4.43624	87.9619	17.5558	110.331	27.5674	75.4151	11.1837
AP2B1	70.721	13.5133	55.1211	16.3127	89.6549	32.0419	69.0155	20.0814
AP2M1	616.975	38.4673	627.989	38.9484	563.781	30.1151	505.002	57.4541
AP2S1	58.7833	24.0134	71.0809	32.9959	40.5922	0.616326	54.5538	6.74892
AP3B1	74.2264	10.5425	58.4462	22.862	80.277	16.7901	60.1028	9.56897
AP3B2	15.7519	1.70635	14.422	1.99064	19.5735	5.17861	2.88165	1.16615
AP3D1	84.1397	8.98591	66.0801	23.5098	113.575	40.6587	102.653	13.4556
AP3M1	84.794	14.3108	98.1615	11.1314	90.7502	13.9123	101.259	12.2501
AP3M2	5.92566	2.19744	2.45709	0.8701	2.80667	2.53347	1.17499	0.850453
AP3S1	18.0092	3.17145	12.9576	3.22256	19.5641	0.963647	25.7084	3.93532
AP3S2	126.379	32.3923	134.311	14.9476	120.347	31.3339	153.365	32.7427
AP4B1	30.9818	6.80436	37.6686	5.8951	34.4738	10.6788	36.3968	8.5117
AP4E1	14.4983	2.02487	8.21488	7.84278	10.6621	3.70184	15.4973	3.76127
AP4M1	39.1784	11.9859	41.8417	3.58471	32.1192	7.1175	37.3662	11.4072
AP4S1	7.85035	1.4967	8.30578	2.10248	5.84927	2.42607	4.43703	1.32389
AP5B1	50.2089	2.99691	74.7501	31.2692	77.9942	18.0829	58.9654	23.7137
AP5S1	9.38278	2.45464	10.8697	3.46272	11.4182	4.32306	12.7698	4.33936
AP5Z1	53.8792	9.70274	66.5427	9.88739	93.0334	31.7842	82.2016	16.8182
APAF1	3.91182	0.623223	3.67261	0.968629	4.38512	1.31351	3.24052	0.83849
APBA1	0.0990307	0.0392849	0.366168	0.517839	0.596617	0.409703	1.39208	0.550369
APBA2	1.31771	0.925953	0.78854	0.65927	0.263451	0.192497	0.0553193	0.0600458
APBA3	41.7747	5.76571	45.4657	6.99871	67.4484	7.57055	70.3388	23.388
APBB1	47.4581	8.34137	79.2718	26.2508	57.5989	2.96936	30.3517	11.231
APBB1IP	1.40838	0.708997	1.63147	0.131751	1.30698	0.556968	2.15878	0.605018
APBB2	26.7513	2.40759	29.7946	12.5072	22.2756	3.57081	19.571	4.48508
APBB3	18.4479	5.48113	53.6929	4.50428	54.2701	1.07849	39.0626	18.6464
APC	20.6201	1.76003	32.5026	11.5545	37.4355	6.25574	33.8911	5.14834
APC2	0.41295	0.0693602	0.409856	0.295709	0.368497	0.123195	0.375278	0.578716
APCDD1	192.074	69.0439	405.549	109.175	170.599	67.7556	240.56	109.003
APCDD1L	1.96671	1.60533	0.402004	0.402244	0.633945	0.417428	0.368416	0.492556
APEH	65.0279	14.8729	104.712	25.8024	90.0893	17.3188	102.481	25.4043
APELA	1.14409	0.732472	8.71606	0.367785	2.10314	1.16612	1.25217	1.45446
APEX1	475.148	122.848	453.595	7.49925	390.889	53.0279	469.301	81.3371
APEX2	20.2086	4.74424	24.403	2.84698	25.1876	9.69144	18.6361	4.37673
APH1A	80.4579	8.31115	116.636	6.8552	106.765	10.6961	120.706	29.9848
APH1B	9.61772	2.89681	7.14509	4.99438	8.16821	2.04678	6.10619	1.90539
API5	60.0735	31.6401	29.3102	0.924871	48.7185	20.5367	71.0973	35.7696
APIP	44.2104	11.3699	75.7595	21.4194	52.3842	13.2363	40.526	8.94032
APLF	32.7984	6.07791	47.2075	0.390775	48.8296	4.82981	40.6165	9.124
APLN	1.76123	1.01072	0.331019	0.195378	2.59019	2.06338	2.27603	2.52043
APLNR	9.65281	1.70834	3.18201	1.25313	3.17196	1.63947	2.64456	1.71108
APLP1	41.7765	8.46652	56.913	12.9957	75.0228	17.8499	30.8544	19.9503
APLP2	177.786	9.37717	293.187	79.3717	331.8	37.095	258.219	40.0659
APMAP	73.3144	2.20453	97.0657	28.2081	112.4	53.8221	70.8798	9.35287
APOA1	14.9344	3.8626	9.74953	2.49161	13.5438	11.3338	12.8399	15.1558
APOA5	0.670859	0.33819	0.390699	0.439279	0	0	0.0471751	0.0992842
APOB	0.0877947	0.018974	0.0867537	0.0229245	0.107934	0.0609367	0.0377084	0.0491989
APOBEC1	0.310198	0.38673	0.247766	0.0547355	0	0	0	0
APOBEC2	0.161031	0.126081	0	0	0.0468054	0.0810694	0.0814825	0.215582
APOBEC3Z3	0	0	0.554067	0.0709026	0.0519744	0.0900223	0.330979	0.351837
APOBEC4	0	0	0.227104	0.11977	0.144828	0.197783	0	0
APOBR	0.220318	0.140033	0.475384	0.0539532	0.489628	0.260341	0.793326	0.318942
APOC1	5.36137	3.33183	14.0303	1.86855	4.75558	2.88555	1.09234	1.80518
APOD	61.1123	14.5312	61.9383	17.9329	14.2987	11.2593	3.36112	1.54326
APOE	2183.97	1280.64	610.689	154.013	189.494	103.628	305.088	143.125
APOF	0.0347014	0.0694028	0.172106	0.243394	0.139593	0.132379	0.0415114	0.0709909
APOL5	14.3022	7.64835	28.9657	6.12829	15.8282	6.84654	18.2033	8.79026
APOL6	13.9	1.98122	29.9816	14.3511	34.9298	7.47255	49.0024	19.828
APOLD1	33.6214	22.9447	30.6067	33.2078	28.4251	14.9065	44.0859	36.7283
APOM	3.25786	0.723412	5.41235	3.59706	4.51016	1.27182	4.29721	1.52158
APOO	1.00791	0.691244	1.79017	0.0271779	1.16437	0.495999	1.50546	0.905577
APOOL	20.8437	3.61773	16.4589	2.39242	15.9441	0.314296	11.3034	2.87024
APOPT1	33.0185	9.97026	53.4428	27.6767	40.9895	21.8809	46.704	17.51
APP	33.4661	6.62848	71.2674	32.471	71.435	20.9407	59.9647	11.6108
APPBP2	23.8358	3.33388	25.6809	10.5408	28.0817	4.54971	28.0469	5.0422
APPL1	25.8879	3.65062	22.6347	7.86057	40.4813	3.65847	42.1196	6.50453
APPL2	53.5361	7.77822	49.411	13.1685	57.0343	15.2911	87.3676	13.9352
APRT	50.4867	33.6436	47.463	25.2647	34.6042	4.33857	40.5541	16.2953
APTX	10.7453	2.2757	9.96382	2.13109	8.99833	2.61609	7.92958	2.49598
AQP1	71.7187	11.6658	98.465	111.498	106.406	36.9572	131.272	52.7961
AQP11	3.52867	1.1534	7.21519	1.67892	4.00176	1.85729	3.95698	2.21599
AQP3	377.915	78.4057	1804.63	309.585	1480.54	338.652	1898.19	802.044
AQP4	0.163272	0.139222	0.120051	0.093053	0.0520738	0.0179576	0.12162	0.144239
AQP5	0.80371	0.508766	1.59644	1.99884	2.30101	0.33658	0.232606	0.231488
AQP7	0.376625	0.291937	0.0587035	0.0830193	1.06265	1.21907	0.868214	1.11617
AQP9	9.74119	3.79869	24.5681	13.1562	21.5185	8.72371	20.8162	18.3573
AQR	44.5516	0.953439	34.2934	14.8719	58.8045	22.8388	61.2115	9.81675
AR	19.6957	3.56366	16.5569	11.1544	20.1832	7.39565	11.5265	3.79598
ARAF	68.6488	6.51982	116.766	5.78123	143.289	21.2519	160.407	28.8168
ARAP1	31.583	8.18047	26.7651	5.12054	36.2259	5.47615	32.049	20.7478
ARAP2	22.1008	2.93338	23.5402	7.24746	28.8014	1.67151	53.4073	14.2336
ARAP3	3.08562	1.16366	2.23313	1.52645	2.92661	0.820844	3.92144	2.14317
ARCN1	116.582	6.02995	119.401	7.6064	125.975	20.2368	132.851	13.1342
AREG	17.3387	3.57848	16.6513	7.08956	15.7916	8.09828	0.198127	0.285716
AREL1	18.4606	1.94957	11.5916	8.30375	14.6752	5.95982	17.5602	5.05173
ARF1	662.062	49.4836	886.799	105.439	952.161	145.642	871.375	210.73
ARF3	78.653	18.9707	49.8668	14.5102	71.0761	17.7095	67.7726	21.1008
ARF4	377.207	99.8855	723.993	55.3229	552.723	203.118	504.85	118.554
ARF5	69.3912	21.2146	82.8129	37.2499	67.2594	22.6076	79.4786	16.7098
ARF6	136.076	49.3744	163.427	6.49129	138.596	56.5461	169.214	52.4215
ARFGAP1	60.92	13.9953	67.0045	2.90241	68.1296	8.02398	64.87	9.79789
ARFGAP2	15.2905	4.0453	17.839	1.30134	16.7292	2.38698	22.9765	2.97277
ARFGAP3	33.9048	7.27229	55.4077	27.949	93.536	30.0395	62.1337	18.326
ARFGEF1	29.8678	4.2875	27.7329	10.472	35.6838	4.99539	35.2526	5.79906
ARFGEF2	30.2142	4.48699	25.6489	15.8825	34.2108	6.58893	35.4928	5.12268
ARFGEF3	3.54503	2.01618	4.86919	2.26263	6.95458	3.22364	2.72858	1.31681
ARFIP1	6.47662	3.44689	9.42936	1.03142	7.6299	0.957713	9.66629	2.1752
ARFIP2	64.8281	2.55253	81.4616	2.99398	80.6045	6.8855	77.2459	11.3561
ARFRP1	33.565	12.8547	12.2566	8.63014	31.6217	12.4893	14.4863	4.56653
ARG1	18.7036	19.6368	3.61608	3.05123	18.5046	19.1682	1.38212	1.40032
ARG2	26.0102	4.5793	34.4388	7.60808	46.6568	7.14682	18.0054	4.83244
ARGLU1	79.6551	5.82077	151.911	56.2454	107.718	38.6975	80.008	26.9382
ARHGAP1	249.933	26.9684	250.209	10.3158	344.616	48.2007	409.462	83.4119
ARHGAP10	34.3583	11.8622	29.9324	29.1195	56.2941	27.4639	66.8595	19.6331
ARHGAP11A	6.06506	0.563283	3.63217	2.97677	2.45126	1.63806	3.62788	1.98392
ARHGAP12	14.1928	2.63869	23.6724	8.39082	23.6106	1.68052	29.7382	5.6199
ARHGAP15	0.244957	0.234626	1.46616	0.647754	0.506528	0.290669	0.806198	0.53049
ARHGAP17	38.2912	1.07556	22.1387	15.3631	22.6476	4.17541	43.9107	11.7245
ARHGAP18	12.9015	2.19004	13.7156	0.244585	18.8674	13.3616	19.9777	2.96245
ARHGAP19	12.112	1.41098	9.38833	7.58983	10.0359	3.09089	14.3975	3.60105
ARHGAP20	0.246527	0.174173	0.356722	0.504482	0.202231	0.112615	0.599816	0.617015
ARHGAP21	16.8932	6.76811	13.7294	8.5312	18.4621	4.29334	12.5296	3.92638
ARHGAP22	1.26503	0.508964	1.48798	0.238849	2.29117	0.29902	1.5877	0.594957
ARHGAP23	5.31593	1.30743	2.89464	0.353934	4.75487	0.622889	12.4112	5.67504
ARHGAP24	31.9542	8.71505	38.9667	3.46653	44.5477	10.7898	7.66543	3.27127
ARHGAP25	9.66746	3.45908	3.38432	2.3636	5.26664	3.59602	4.41987	1.24492
ARHGAP26	3.00752	0.685539	3.18774	1.97606	4.41338	2.0455	3.74514	0.686408
ARHGAP27	1.46826	1.00355	2.40475	0.139152	1.35612	0.800534	4.21052	2.63082
ARHGAP28	4.87907	1.85785	1.85213	0.122808	2.24332	1.00204	0.773598	0.695367
ARHGAP29	7.78094	2.31914	11.518	4.47761	10.5567	3.41758	11.5301	3.66758
ARHGAP30	4.54792	2.05947	4.10213	0.10753	4.4161	1.34317	5.06753	1.98175
ARHGAP31	3.27927	1.19453	4.60737	0.582697	5.1017	1.52055	4.70175	1.87045
ARHGAP32	15.6981	1.84913	15.6887	3.05074	19.4211	6.49667	16.1347	5.6139
ARHGAP33	0.902975	0.361438	0.652688	0.0611447	1.13377	0.345698	0.824788	0.741708
ARHGAP35	6.49151	1.7172	7.46222	1.99569	9.69008	3.60708	8.21174	3.25273
ARHGAP36	0.042476	0.0849519	0.217543	0.307653	0.238707	0.219157	1.04084	0.965829
ARHGAP39	7.61249	1.87734	2.78026	0.315543	4.63033	1.04021	3.2849	1.24912
ARHGAP4	0.814328	0.199703	0.813153	1.02772	0.981132	0.892574	1.17396	0.61262
ARHGAP42	5.79435	0.781275	7.97698	0.876813	5.85186	0.898627	5.58317	2.00069
ARHGAP44	2.3429	0.516048	4.65698	1.71746	3.80882	0.977284	2.49617	1.21456
ARHGAP45	2.21585	1.01504	1.58539	0.0192058	2.3288	0.823288	4.99527	3.0369
ARHGAP5	34.5569	5.01886	40.3452	9.38571	48.9806	4.51264	39.8008	6.61805
ARHGAP6	1.35831	0.386463	4.07855	1.90206	4.27475	2.20263	4.58097	1.63981
ARHGAP8	11.4818	1.95853	7.24261	6.42622	14.189	4.00039	3.30271	2.14476
ARHGAP9	1.99843	1.12642	3.14171	2.25259	1.34425	0.645717	2.08103	1.24775
ARHGDIA	86.7605	41.2629	55.4678	35.9015	105.353	28.4478	121.257	33.2469
ARHGDIB	19.7543	5.28297	60.9645	13.4777	35.7092	5.90527	53.719	19.4054
ARHGDIG	0.477684	0.371804	0.135783	0.192026	0.353271	0.202422	0	0
ARHGEF1	92.7605	19.1175	68.4637	7.48982	122.024	25.7489	102.724	18.6743
ARHGEF10	44.8259	9.83586	43.4231	15.647	74.7225	7.61817	63.0579	22.1131
ARHGEF10L	61.0551	11.8808	36.4929	7.08187	63.5122	13.5678	140.794	28.6687
ARHGEF11	5.96892	1.72953	9.00587	4.41439	11.0422	3.40099	10.8348	6.10402
ARHGEF12	21.755	2.83231	26.8085	10.0208	30.0117	1.32321	41.2808	7.05047
ARHGEF15	2.17802	1.15017	1.43716	0.00350852	2.31523	1.09559	5.18849	5.27126
ARHGEF16	3.227	1.44739	6.4681	2.68808	13.1841	2.07957	18.928	10.3432
ARHGEF17	6.70068	2.08244	5.32412	0.852257	6.78567	1.04228	3.21875	1.84167
ARHGEF18	8.09963	1.53404	5.34723	4.26421	10.5116	4.50678	9.82655	3.81611
ARHGEF19	62.4009	9.79686	63.7019	22.6955	72.0177	18.2368	19.5502	10.391
ARHGEF2	25.9898	5.55027	18.3395	9.65134	35.0792	3.94541	31.3216	8.66221
ARHGEF25	0.524148	0.379168	0.471709	0.104208	0.161974	0.16425	0.567885	1.12485
ARHGEF26	14.3151	3.01344	10.5951	1.47926	8.33357	3.46084	4.17942	2.17644
ARHGEF28	23.5164	8.04709	7.30119	4.35977	8.49671	1.47735	11.7528	2.13825
ARHGEF3	22.5715	6.90887	76.2953	14.5399	61.6323	2.69328	48.5158	20.9858
ARHGEF33	0.50477	0.20389	0.771078	0.566509	0.532718	0.277271	0.338228	0.281632
ARHGEF37	54.2677	13.8788	62.2979	27.7282	139.07	64.0756	86.0236	15.3009
ARHGEF38	0.122754	0.111201	0.231011	0.243478	0.141459	0.0925746	0.180888	0.192284
ARHGEF39	19.4521	1.53322	23.1036	7.14848	11.0259	4.73834	17.8098	8.83611
ARHGEF4	15.9315	2.57555	14.4308	1.78438	28.7285	7.60815	25.9239	9.32433
ARHGEF40	9.94058	5.25605	7.48744	2.97129	9.52974	2.30028	5.74697	3.79767
ARHGEF5	5.68067	1.75277	17.0154	1.28792	18.429	4.68275	28.5937	5.77999
ARHGEF6	3.79134	1.29732	4.54632	3.68069	4.2468	0.676439	4.22721	1.9387
ARHGEF7	20.4882	2.63745	27.0691	3.40854	33.3464	4.75782	27.3124	3.42951
ARHGEF9	2.86279	0.133342	4.63649	1.06447	3.76265	0.868761	0.63975	0.212863
ARID1A	8.92186	2.62045	12.9424	2.28207	11.5341	3.98698	12.8204	5.53338
ARID1B	23.6797	3.99006	19.4292	0.638122	20.9537	4.86292	24.8975	11.6929
ARID2	16.4159	2.18048	21.3608	11.9847	27.7377	7.49612	28.4369	5.04848
ARID3A	16.6318	7.18836	3.52753	0.738112	2.24745	0.531458	2.90908	1.8921
ARID3B	6.8342	2.15485	3.80626	0.973623	4.38095	1.20978	4.24026	1.13751
ARID3C	0.299393	0.264333	0.116647	0.0308238	0.331634	0.24743	0.189103	0.341694
ARID4A	11.7098	1.81075	24.232	2.69733	19.8286	6.69119	15.362	2.1399
ARID4B	27.1641	4.66409	51.7863	4.04087	50.1743	4.46202	30.3464	3.5517
ARID5A	44.8833	11.3615	208.948	39.6383	193.031	71.7595	58.5136	34.5803
ARID5B	17.6862	4.49229	52.1682	16.7768	32.7844	15.8274	30.0447	10.5969
ARIH1	41.4201	2.40661	39.941	17.3775	51.1298	7.78156	68.0014	14.4087
ARIH2	65.8234	8.70806	75.9915	13.7606	71.4863	3.38731	62.3348	11.259
ARIH2OS	2.97174	0.332617	6.37258	0.931765	2.62696	1.55702	2.8352	1.10499
ARL1	107.107	16.5829	134.732	17.656	105.531	16.9963	92.5288	11.9857
ARL10	41.7031	3.38743	49.6225	19.9595	40.4846	10.0565	33.04	12.3957
ARL13B	11.0222	1.04891	23.8372	9.99198	19.4197	4.0955	27.5531	10.5143
ARL14	0.0745882	0.0259389	0.092826	0.131276	0.141834	0.0710726	0.0477803	0.061489
ARL14EP	34.7164	4.10639	64.9673	23.6764	58.7488	12.7991	44.9811	11.2306
ARL15	40.3516	7.69345	13.7652	3.52954	19.8487	4.01437	18.9866	4.74872
ARL16	12.859	4.36717	15.221	11.1086	10.4025	1.39938	5.67451	3.45096
ARL17A	41.6871	9.50515	64.7299	5.34425	58.1083	16.8562	46.2566	5.34128
ARL2	13.2716	7.15493	24.1226	7.22069	13.8311	3.98795	16.3493	7.6572
ARL2BP	366.075	65.2612	397.968	61.7811	371.857	34.6392	301.673	39.1281
ARL3	17.822	7.98244	17.9165	4.7344	8.14267	2.89222	7.98869	2.46079
ARL4A	127.18	15.8199	312.884	123.095	231.04	71.9469	164.929	83.5768
ARL4C	55.3204	15.9212	50.4172	7.75161	35.8531	8.70193	24.3183	9.98321
ARL4D	46.6127	6.90181	27.147	3.55902	42.9122	20.4808	38.5197	8.1769
ARL5A	26.2967	3.49096	24.5676	9.20601	27.7145	7.42361	27.6591	4.81723
ARL5B	25.1114	3.55464	19.568	16.9583	24.1383	4.78277	26.2573	9.25062
ARL5C	0.988862	0.609503	0.789889	0.174499	0.703592	0.707576	1.10745	0.952198
ARL6	23.1867	2.9144	26.7215	4.20527	25.0694	5.01123	30.8913	7.12234
ARL6IP1	51.28	1.52331	58.9815	1.13931	54.9124	7.34833	48.2529	13.6534
ARL6IP4	43.1797	12.2988	71.8024	26.9288	45.1556	11.3785	56.4302	16.9686
ARL6IP5	104.641	14.4213	265.988	14.2277	242.447	68.2388	175.193	45.5068
ARL6IP6	5.67358	2.14805	9.80286	7.14606	12.2869	7.12909	11.6806	3.70782
ARL8A	36.6924	7.07739	42.9562	5.43632	46.7418	8.95866	29.1219	11.5101
ARL8B	167.149	40.608	136.413	5.31441	130.31	31.8363	147.45	39.6175
ARL9	0.500839	0.275876	1.63315	0.14627	0.905483	0.555963	0.561151	0.360005
ARMC1	59.2127	4.11988	82.8815	16.8446	67.1435	3.87126	60.0497	12.3383
ARMC10	84.59	15.2581	145.637	22.5265	96.1965	2.80425	78.9241	6.51216
ARMC12	1.94169	1.11086	2.42836	0.370412	4.63422	4.41369	2.52673	0.92696
ARMC2	1.1855	0.349386	2.87859	0.798989	1.86977	0.360345	0.405793	0.299292
ARMC3	0.0476024	0.0952048	0.128248	0.0338894	0.0200788	0.0347775	0	0
ARMC4	0.369957	0.104821	0.745932	0.230946	0.438233	0.177895	0.256557	0.181197
ARMC5	15.2334	5.44162	22.4803	2.19554	14.8879	1.28453	16.6101	6.69771
ARMC6	37.7615	17.0726	33.1759	4.5373	37.0536	19.8994	16.3642	3.82411
ARMC8	25.8232	2.14245	46.3956	6.26114	39.8232	1.99592	43.6674	6.07834
ARMC9	11.2737	6.54716	17.0783	6.67007	15.0426	4.69261	17.0157	9.36211
ARMCX1	12.0464	3.14272	27.7285	3.87662	31.8581	12.4354	14.7956	9.898
ARMCX2	5.85529	1.35462	7.72519	4.70654	8.87875	3.18858	2.35853	1.35688
ARMCX3	90.5293	4.95645	116.722	3.51288	140.338	18.0754	32.6294	7.89486
ARMCX4	0.589352	0.205622	1.36323	0.103392	1.54968	0.942219	0.403574	0.290561
ARMCX5	10.305	1.69429	15.4586	2.95483	15.0761	1.6876	6.0895	1.63186
ARMCX6	8.87927	0.68306	15.5722	9.43142	11.7462	1.58252	2.56299	1.06146
ARMT1	47.4394	7.5754	58.4654	5.42107	54.0193	12.2218	43.8447	8.77763
ARNT2	3.43244	1.98631	2.78242	0.958788	5.30469	0.16829	0.641804	0.381146
ARNTL	12.2088	1.81934	50.8379	28.519	36.4946	17.823	60.2668	20.4056
ARNTL2	5.21884	1.11418	7.3915	4.4004	5.78317	3.04594	2.38267	1.96951
ARPC1A	481.148	12.2883	647.567	200.374	612.303	62.9399	724.734	61.5503
ARPC1B	297.095	51.3436	656.126	57.7481	832.418	384.878	529.912	154.446
ARPC2	850.933	104.957	1183.67	341.319	1115.3	376.798	1340.51	231.22
ARPC3	8.60319	1.34726	10.5428	3.62314	7.84015	2.5025	8.91446	2.25253
ARPC4	54.5192	14.7386	47.2299	4.75124	58.2313	11.4289	64.0288	12.0196
ARPC5	483.578	26.3233	816.163	15.8008	725.367	107.72	707.341	112.458
ARPC5L	93.5218	9.23692	100.636	12.7218	89.1336	13.4923	151.292	22.4962
ARPIN	53.8416	13.953	76.955	15.1287	85.5572	8.75171	69.4386	7.37272
ARPP19	102.978	7.71978	97.4265	33.6086	108.645	20.3211	130.247	28.5986
ARPP21	0.0691312	0.072342	0.102903	0.0542695	0.0650256	0.0741068	0.0501984	0.0685777
ARR3	0.0618598	0.0541884	0.142135	0.0984311	0.154655	0.167721	0.105835	0.125944
ARRB1	4.08763	0.290633	13.1046	4.80548	14.1673	2.18259	25.4012	7.15872
ARRB2	12.4251	2.61905	9.70727	4.62185	9.98376	2.1537	9.80032	3.37099
ARRDC1	91.8262	15.4133	64.0329	9.01325	90.9062	8.52841	73.7938	21.1068
ARRDC2	18.4485	11.8223	30.5117	11.4005	31.0528	12.4972	47.4384	15.9973
ARRDC3	212.407	41.5927	266.767	158.144	278.521	130.434	243.436	174.899
ARRDC4	64.6887	30.4955	62.097	18.6479	45.8712	8.50611	115.576	57.6317
ARRDC5	0.137815	0.159178	0	0	0	0	0.272361	0.480655
ARSA	232.898	43.5813	443.116	69.756	399.651	50.3658	272.626	44.6675
ARSB	12.7514	6.17854	9.68947	2.00799	11.6315	6.70829	10.5027	4.06684
ARSD	6.80276	0.655054	9.61358	5.31523	10.2507	2.68364	7.61703	5.32721
ARSE	2.24806	0.812188	2.60601	0.220298	1.6947	0.208421	0.532263	0.272707
ARSF	11.2674	9.04385	5.73843	2.78294	0.477572	0.76989	37.0087	39.3791
ARSG	2.59243	0.590993	6.29717	2.82461	5.33323	1.52761	4.66414	3.11958
ARSH	56.0528	15.2954	1.35073	1.29921	0.230393	0.260415	0.607396	0.636494
ARSI	0.69871	0.46714	0.768517	0.375418	0.102359	0.103797	0.217188	0.350691
ARSJ	27.1	5.35161	35.9985	1.53911	28.7812	11.8191	18.6891	6.37788
ARSK	6.16582	1.1608	15.5583	2.97154	10.6965	4.35602	6.36632	2.13792
ART1	0.0225383	0.0450767	0	0	0.187514	0.0958617	0.159539	0.21135
ART3	3.83024	1.46114	3.22287	2.41517	3.93745	4.85533	0.569988	0.830252
ART4	0.0909401	0.13252	0.374949	0.530258	0.736846	0.725312	0.144471	0.143032
ART5	0.022866	0.0264094	0.0287799	0.0407009	0.110702	0.0963997	0.0927206	0.0869481
ARV1	6.35545	3.99607	27.3869	9.95188	9.4851	7.92613	14.8779	15.1981
ARVCF	25.2991	10.8141	15.9736	2.0816	25.1751	2.21646	40.2215	20.8735
AS3MT	3.75224	1.27471	14.7263	5.11422	13.152	3.7229	16.7	4.38638
ASAH1	214.742	14.1032	253.737	68.6958	277.218	188.638	223.353	81.5292
ASAH2	0.0686672	0.0446676	0.142944	0.0989917	0.126405	0.218939	3.50543	2.7402
ASAP1	17.2507	2.17621	21.2694	14.5695	14.3934	2.15081	15.9575	4.29893
ASAP2	9.14205	1.09795	12.1522	0.689506	14.8347	2.60041	12.6366	3.11146
ASAP3	28.7881	9.32325	21.4908	6.40357	26.514	2.41763	66.1894	20.0865
ASB10	0.119606	0.0946085	0.0527098	0.0116444	0.015541	0.0269179	0	0
ASB11	1.04198	0.637858	1.1196	1.11927	0.982243	0.109514	0.831477	0.703743
ASB13	51.5173	14.6625	45.3418	38.0965	58.6131	5.72135	26.3038	7.12792
ASB14	3.35619	0.486513	2.81038	0.515615	4.44264	0.499515	4.99521	1.05978
ASB15	2.86228	1.69151	3.39171	0.332628	2.50783	0.841124	2.3435	2.05587
ASB16	0.10538	0.0163664	0	0	0	0	0.0071914	0.012301
ASB2	0.174764	0.186709	0.340505	0.0899779	0.541853	0.938517	0.137835	0.174363
ASB3	21.0957	2.30196	19.3689	6.66618	23.658	4.57688	20.7103	2.88937
ASB4	0.0618501	0.1237	0	0	0	0	0.0312984	0.0828077
ASB5	0.0438016	0.0505893	0	0	0.0650406	0.0563633	0.112767	0.110262
ASB6	55.984	8.65514	73.2267	13.1265	81.2397	7.4719	105.054	14.5745
ASB7	7.88715	0.934421	7.71638	4.61328	8.07925	0.994257	7.42411	2.39988
ASB8	27.2008	4.36286	48.9079	0.996368	42.8622	8.08331	39.8455	5.99702
ASB9	16.822	1.08882	8.31655	4.53521	4.57021	2.97364	5.34756	2.74122
ASCC1	26.9789	3.3954	28.014	8.80902	31.6937	5.11951	28.2224	5.90494
ASCC2	51.7897	8.92311	18.9694	7.28263	29.4798	14.0725	30.2169	9.96437
ASCC3	23.5381	2.23728	14.2669	5.78307	19.9474	2.64575	20.0006	2.5304
ASCL2	10.8288	4.53791	9.15867	1.36725	12.9033	3.22419	44.066	38.0567
ASCL3	0.166878	0.133078	0.295742	0.418243	0.0902019	0.0461133	0.0885688	0.0866597
ASF1A	20.4869	1.15088	33.8611	2.56132	20.8298	6.48837	21.2535	5.44506
ASF1B	14.1863	7.35101	7.85721	2.55978	3.47646	3.64334	4.71829	3.64973
ASGR2	0.0873026	0.174605	0.191625	0.270999	0.240994	0.210772	0.097223	0.181844
ASH1L	13.1381	1.62216	27.6154	11.0193	26.067	2.54925	23.3171	3.46096
ASH2L	35.3618	4.66385	57.1317	16.4048	51.2259	9.70002	51.7533	12.665
ASIC1	0.905518	0.175148	2.51191	0.631668	3.63769	1.41896	9.916	7.4302
ASIC2	0.209639	0.149081	0.170848	0.00330016	0.217083	0.11584	0.0273518	0.072366
ASIC3	0.424123	0.335452	0.308142	0.330745	0.590541	0.282461	0.389693	0.258456
ASIC4	0	0	0	0	0	0	0.145384	0.187256
ASIC5	0.731658	0.100714	0.0956937	0.135331	0	0	0	0
ASIP	1.35414	2.39518	4.44216	1.67962	0	0	0.0126355	0.0334303
ASL	99.4776	17.5214	92.5013	15.0775	78.4995	19.3809	42.3958	10.3801
ASMTL	34.1796	10.9025	26.925	10.9201	48.2583	19.5908	37.011	10.6886
ASNA1	40.6663	12.0885	40.2557	0.868129	34.2433	7.25453	38.9365	7.68712
ASNS	48.2976	26.4553	33.0951	3.6876	41.4653	23.0993	34.0669	11.7546
ASNSD1	149.741	34.1873	161.419	64.3679	168.96	20.8341	165.877	49.7873
ASPA	5.79597	2.72962	5.60642	0.0635521	4.97508	3.72436	0.144239	0.201882
ASPG	0.937568	0.258473	0.847334	1.02877	0.903851	0.646982	0.832399	0.629162
ASPH	12.9756	2.78044	16.1702	1.14902	16.6616	3.08833	11.5316	1.11722
ASPHD1	0.0480005	0.0554389	0.060415	0.0854398	0.0348966	0.0604426	0.148928	0.128219
ASPHD2	0.889628	0.0838817	0.691821	0.0050979	0.748509	0.404133	2.11041	1.05883
ASPM	7.22908	0.922164	3.32033	2.87055	1.68242	1.01348	3.79068	2.20369
ASPN	35.7449	10.8141	165.784	137.17	71.1504	11.339	5.52001	4.21672
ASPRV1	252.926	137.134	106.513	4.00118	111.103	94.8309	698.812	184.321
ASPSCR1	187.565	29.2599	150.373	2.38619	149.913	40.8379	169.949	62.3643
ASRGL1	23.253	5.55776	32.2097	5.67147	23.6962	3.07629	15.6663	3.26887
ASS1	284.626	93.4314	8.80465	2.91223	3.14002	1.09461	91.8178	47.8264
ASTE1	9.21568	1.76641	17.036	2.50362	16.6181	4.94702	13.2392	2.739
ASTL	0.301347	0.153383	0	0	0.362205	0.423436	0.0100147	0.0264965
ASTN1	0.0515234	0.0701084	0.566217	0.344762	0.582332	0.674281	0.0583188	0.108152
ASTN2	0.470029	0.195049	0.423047	0.0378895	0.48426	0.185762	0.674264	0.698854
ASXL1	8.349	1.78164	15.0402	5.10431	14.3474	6.44304	12.9152	3.68721
ASXL2	2.41616	0.75102	3.72506	1.52375	3.32903	0.0729654	3.38849	0.921225
ASXL3	0.00736826	0.0147365	0.0224705	0.0059378	0.0321106	0.0316718	0.0140536	0.026362
ATAD1	52.3888	4.0091	76.2362	8.09052	84.0778	9.82253	92.8249	30.3298
ATAD2	17.6029	2.30946	13.0369	5.13343	13.497	2.70292	14.0814	4.72575
ATAD2B	21.3409	3.6784	10.8745	5.57089	11.5465	1.72173	15.6404	3.25369
ATAD3A	38.8488	14.5539	34.4926	10.8118	53.0777	24.1433	83.7585	42.1441
ATAD5	4.13177	0.846445	4.36925	1.81714	3.44502	1.70055	4.29714	1.70834
ATAT1	2.76916	0.491464	6.81994	1.08195	4.69611	3.14324	4.15854	3.49231
ATCAY	0.0767944	0.0715958	0.0545245	0.0771093	0.0834248	0.144496	0.0740564	0.114304
ATE1	23.6725	1.75877	26.2231	6.24192	29.9826	3.08852	28.7038	4.07809
ATF1	27.6023	3.00355	47.8945	1.16211	46.0257	2.16233	46.4679	13.6622
ATF2	37.0429	4.24872	57.5552	19.501	66.8519	16.2243	51.2062	9.74984
ATF3	12.0935	2.99235	19.2202	3.89065	33.6865	13.1606	46.6922	47.5511
ATF4	386.965	41.7125	493.67	59.2627	572.02	139.66	414.029	165.862
ATF5	1.34561	1.32818	3.27411	2.95004	1.47937	0.583813	1.38559	0.870451
ATF6	31.0347	4.81	26.2253	14.567	44.5115	16.1732	44.4631	7.20472
ATF6B	102.372	33.082	25.4985	29.2513	71.4399	32.4146	79.2542	48.5012
ATF7	24.6425	3.25867	65.7918	3.27323	59.0749	11.254	39.526	5.86461
ATF7IP	17.3593	2.48347	41.9902	13.4799	35.2597	4.71151	35.2395	14.9323
ATF7IP2	4.38515	2.31465	8.72016	6.56058	4.18371	3.48462	10.5914	7.21051
ATG10	3.71216	1.60879	5.67876	0.497959	3.97336	1.01152	4.36911	1.96536
ATG101	215.719	40.1573	208.727	42.3057	226.187	47.9114	157.404	21.8585
ATG12	71.5193	8.46484	112.001	5.97561	105.48	25.3107	88.8049	27.0869
ATG13	78.772	15.055	83.7181	42.7755	105.128	19.7031	102.198	20.4175
ATG14	3.72826	1.01975	8.64234	2.45126	5.98503	1.02845	5.39633	1.75926
ATG16L1	23.9254	6.57993	19.3224	8.88219	36.2015	10.9747	35.5759	9.55285
ATG16L2	5.79789	2.81276	4.24354	0.195135	6.86729	4.4667	5.78525	5.34483
ATG2A	13.1067	2.97862	20.3898	6.76185	15.0917	8.09135	13.0671	3.58901
ATG2B	11.5813	2.10239	10.8693	6.18864	12.1048	3.28996	10.6755	1.46466
ATG3	30.0169	8.14152	31.9762	2.49336	29.4388	6.09964	32.9328	16.7175
ATG4A	20.1772	2.99002	24.6521	2.44655	21.033	3.31616	24.7223	5.83126
ATG4B	188.799	31.5344	85.512	12.2881	93.0937	24.8905	83.9865	14.0882
ATG4C	11.2163	2.0604	24.3595	2.1996	23.5853	5.5861	16.6036	3.55749
ATG4D	285.319	53.7203	146.844	27.0866	188.126	10.8584	182.139	52.0656
ATG5	66.5142	6.60244	77.9122	2.69823	68.7272	9.83673	70.305	10.9374
ATG7	35.4139	5.19886	36.9783	0.604913	44.6079	6.21644	38.4733	7.26585
ATG9A	74.9871	14.9107	61.6663	37.0813	73.7214	22.454	83.0984	10.5957
ATG9B	38.5007	10.9241	7.17161	2.80064	7.81233	4.54335	13.0533	5.48045
ATIC	110.151	10.8858	138.3	6.17618	153.112	6.90779	342.29	135.213
ATL1	7.83843	2.85291	7.10855	4.0976	4.38602	1.60468	8.60477	3.1882
ATL2	71.1624	19.3657	108.457	4.35162	105.498	26.0453	130.087	18.0876
ATL3	127.759	16.0941	138.815	52.7756	191.332	22.5282	185.911	41.643
ATM	2.9181	0.481677	3.59197	0.725754	3.85781	0.720669	2.69688	0.964764
ATMIN	35.7297	4.37249	37.9968	3.80736	37.4167	6.42406	50.0172	4.88618
ATN1	5.39912	1.82718	7.06818	4.54022	6.51826	0.887841	5.50605	2.06562
ATOH7	0.658021	0.334507	1.55462	0.139237	1.02202	0.470919	0.331408	0.265833
ATOH8	0.27513	0.0930402	0.940912	0.587771	0.318447	0.0575868	0.693807	0.378039
ATOX1	9.31626	7.36695	11.9349	2.88593	6.64453	2.70609	6.74813	3.67657
ATP10A	13.4137	3.72776	22.9794	14.7295	43.1866	13.6529	14.4123	3.93416
ATP10B	1.01606	0.298004	5.0512	0.246945	8.54425	6.46047	23.7343	10.0051
ATP10D	29.9793	1.70332	17.3178	10.505	29.8322	14.8288	42.5201	14.6118
ATP11A	20.9112	4.81744	18.2232	13.713	33.5417	19.6182	26.2678	7.67656
ATP11B	52.2719	5.77314	37.9509	20.1908	52.9245	7.85848	135.035	22.2833
ATP11C	9.49124	1.94802	8.82704	2.63067	11.2784	2.5478	12.7043	1.21055
ATP12A	42.0485	13.4976	24.7087	28.2819	79.6395	103.774	47.7267	50.185
ATP13A1	79.0044	10.9372	61.7995	17.5022	76.7123	32.8861	79.6098	19.6265
ATP13A2	22.4092	3.46348	11.0573	0.945709	9.02897	2.16671	17.797	8.59317
ATP13A3	10.5736	1.75205	9.11681	7.20802	14.2106	6.00142	13.6915	2.58176
ATP13A4	4.27079	1.14522	0.514676	0.467317	0.494872	0.621268	0.185519	0.189702
ATP13A5	0.525895	0.276543	2.42084	0.379526	0.452821	0.191913	0	0
ATP1A1	25.6833	6.91474	60.6534	29.0029	76.4338	24.5599	82.7152	54.5737
ATP1B1	72.9752	19.7357	340.692	18.5032	474.349	39.4819	125.163	63.572
ATP1B2	0.120398	0.154835	0	0	0.174182	0.301693	0.45369	0.696437
ATP1B3	580.392	57.9092	1089.56	87.4339	859.586	192.026	657.381	137.751
ATP23	12.4437	2.2069	19.7856	6.69298	15.2086	4.46747	11.6233	2.59581
ATP2A1	0.805216	0.304591	1.54235	0.502443	0.935046	0.273581	1.27393	0.785901
ATP2A2	14.2588	1.78014	17.0907	9.53227	19.3223	1.03362	18.8758	1.89466
ATP2A3	10.3109	3.04406	4.39798	1.7985	3.01729	0.950017	2.98344	1.6425
ATP2B1	22.2215	3.91192	35.8493	0.935459	30.4018	4.9287	52.3279	23.3851
ATP2B2	0.26618	0.275706	2.66277	3.71399	0.902572	0.525386	0.052153	0.0617021
ATP2B3	0.144559	0.0425678	0.131277	0.0641284	0.210182	0.0674976	0.0825145	0.0854467
ATP2B4	38.3213	11.7462	25.328	8.41286	40.4089	9.62611	50.7543	27.7785
ATP2C1	74.1263	5.78167	40.5836	12.4255	56.1286	29.5081	44.4097	13.8731
ATP2C2	26.1082	2.57141	45.1542	21.1077	54.5599	10.5469	83.2383	13.5316
ATP4A	0.158473	0.154912	0.028499	0.0403036	0.148852	0.214782	0.0993844	0.098716
ATP5A1	751.707	94.4191	945.776	104.434	895.151	88.0737	862.953	239.156
ATP5B	872.329	151.93	759.203	1.14003	792.274	141.336	821.512	132.53
ATP5C1	313.992	56.9249	308.128	29.4284	270.935	51.6414	325.947	47.1254
ATP5D	428.332	117.361	411.962	133.079	363.728	77.9367	374.806	48.5677
ATP5E	2.43	0.623979	5.26554	1.08533	2.52863	1.67845	2.18903	0.317371
ATP5G1	25.9575	17.3274	31.9532	13.5988	19.1094	3.32725	26.8053	11.3305
ATP5G2	27.3556	12.7646	37.1032	10.2189	30.3265	8.18884	33.7482	6.1846
ATP5G3	110.249	58.3466	146.13	54.869	106.128	2.55345	118.114	21.2875
ATP5J	60.7622	14.5223	91.677	6.71587	63.1562	9.6787	60.3384	19.321
ATP5J2	47.6787	2.38922	55.5858	7.74611	57.9005	8.89464	56.8459	8.46187
ATP5L	32.1561	8.48149	32.3171	11.6857	26.2649	3.386	29.8015	2.96275
ATP5S	20.292	3.65534	41.4418	2.59069	36.9322	10.5946	24.2869	5.50543
ATP6AP1	189.773	28.8706	277.385	15.3668	226.343	44.203	229.903	30.5471
ATP6AP1L	0.0188711	0.0377422	0.263327	0.173284	0.190863	0.0535383	0.0930238	0.186714
ATP6AP2	357.258	43.6417	503.453	40.8899	489.104	83.3132	419.613	127.895
ATP6V0A1	76.3888	7.37947	47.6988	30.4999	54.8722	12.6152	68.2533	12.4803
ATP6V0A2	59.0399	11.178	21.9658	13.7986	35.1648	8.66357	60.165	11.5062
ATP6V0A4	23.179	5.11388	17.4925	5.98413	16.6922	10.9121	0.660824	0.676034
ATP6V0B	166.291	53.1514	206.762	47.9602	153.935	23.701	141.491	19.1599
ATP6V0C	573.143	74.2386	635.479	147.098	487.577	15.9467	616.204	74.971
ATP6V0D1	363.742	5.28068	296.614	2.0009	243.498	18.7614	290.458	64.6624
ATP6V0D2	0.0477697	0.0955394	0.122093	0.172666	0.540904	0.473767	0.8255	0.908796
ATP6V0E1	42.0289	10.5267	54.4794	20.3237	39.263	12.8234	42.5582	9.52785
ATP6V0E2	45.2456	8.87805	26.4732	11.074	26.032	5.02308	30.1409	6.70476
ATP6V1A	52.2841	6.77288	45.4075	11.2118	47.2607	5.57486	41.7633	6.8593
ATP6V1B1	0.0776317	0.0950465	0.695948	0.86175	0.477236	0.655211	0.269709	0.317107
ATP6V1B2	178.093	29.601	140.212	13.8652	130.974	30.4836	132.643	30.751
ATP6V1C1	89.6968	5.77804	114.203	2.97849	94.203	12.3368	106.7	21.9078
ATP6V1C2	108.65	13.0993	81.0391	1.04276	99.1714	50.5798	185.08	51.9702
ATP6V1D	152.458	21.6487	197.826	2.94986	139.83	13.4746	167.682	30.8216
ATP6V1E1	201.352	22.4119	194.602	27.41	174.849	21.8123	162.549	29.3078
ATP6V1F	39.0386	18.0486	55.9595	21.9339	33.6491	4.18747	39.4727	10.003
ATP6V1G2	1.70319	0.360829	2.29103	1.24339	1.70567	0.0711883	3.79724	1.43866
ATP6V1H	99.4218	5.13183	123.931	16.5021	114.934	13.1848	145.993	24.4097
ATP7A	22.7774	4.54007	10.8627	6.10127	17.9164	4.07171	14.2982	2.70866
ATP7B	3.3129	1.06121	7.33891	6.34344	6.68955	6.94545	3.58419	2.30966
ATP8A1	25.4347	2.84852	11.592	6.60348	22.6531	12.8519	19.8831	5.07809
ATP8A2	1.17762	0.323899	0.445106	0.308245	0.564801	0.0474989	0.0533932	0.0504783
ATP8B1	15.2031	1.60491	21.7469	9.80633	35.4575	11.1535	22.8485	4.32478
ATP8B2	9.56615	3.99829	10.4281	9.45247	20.0726	4.2736	14.2145	9.13572
ATP8B4	0.348826	0.255063	0.368235	0.285425	0.701091	0.354964	0.298304	0.299214
ATP9A	16.9064	5.50973	10.8274	9.85735	25.1832	20.2701	17.0827	5.05291
ATP9B	28.6792	4.23282	29.36	10.7358	32.4781	3.16726	29.8272	2.84498
ATPAF1	24.5764	2.61735	41.093	16.3498	30.5349	3.22833	36.0796	13.1946
ATPAF2	31.802	12.0238	31.2187	15.4072	24.2891	1.90441	27.3241	7.20009
ATPIF1	42.5568	14.0646	60.0471	23.2507	46.2743	21.0318	46.8475	13.4702
ATR	6.27864	1.72129	5.00188	2.4434	6.27869	3.09044	7.46934	1.80777
ATRAID	52.0163	14.0689	82.3153	14.363	59.4823	15.22	66.1077	9.98864
ATRIP	34.5582	6.26769	34.6397	8.50596	42.9996	8.86432	65.7924	18.718
ATRN	10.9832	0.639545	9.8957	6.19825	14.0493	4.76683	15.0276	2.64678
ATRNL1	1.27553	0.598624	1.36841	1.06068	0.946732	0.327413	0.495208	0.203449
ATRX	20.1774	1.04777	35.5952	0.357529	31.6875	3.6733	20.3292	3.8232
ATXN1	0.931636	0.292303	1.57883	0.325327	1.18567	0.300818	0.706483	0.309971
ATXN10	125.246	2.76992	175.894	15.7057	145.979	5.7527	103.376	21.3596
ATXN1L	9.79456	2.05295	10.1713	4.56515	14.2469	3.75738	15.1976	2.47191
ATXN2	31.6191	8.68817	30.9795	6.45164	33.8368	8.12869	31.1773	5.05108
ATXN2L	24.3322	7.92812	22.4198	7.87088	30.1787	16.6665	33.3588	6.42643
ATXN3	20.445	2.93975	18.0167	7.71469	21.5027	3.36002	21.9777	3.20494
ATXN7	8.70799	1.11008	12.1624	5.09496	22.1299	3.23374	23.393	2.59855
ATXN7L1	2.96711	0.363486	6.56014	0.0305338	4.5925	0.967663	4.63943	1.6197
ATXN7L2	9.66412	3.17183	8.85222	5.13862	10.5649	4.18712	13.5383	6.55415
ATXN7L3	2.78265	0.713991	3.59712	0.0302718	4.40807	0.66978	3.41087	0.84382
ATXN7L3B	47.2388	24.738	23.0351	20.4655	61.8395	25.9061	65.9518	27.166
AUH	72.0303	14.022	124.562	9.91882	101.985	33.5282	60.2447	20.235
AUNIP	3.54978	0.993572	4.1306	2.25437	3.8958	2.54414	5.22687	2.39054
AUP1	143.538	18.902	231.111	13.9822	229.155	43.6336	226.362	43.4518
AURKA	10.8495	2.41988	11.6753	2.31879	7.25814	0.280864	8.7518	3.41081
AURKAIP1	36.8545	19.1143	40.1482	12.9723	24.0144	2.58035	26.8635	12.1826
AURKB	21.9022	3.88249	45.9998	8.09737	41.5559	19.2738	27.2555	6.40391
AUTS2	7.92199	4.42388	28.2892	4.53448	26.2042	7.84112	32.3143	20.1014
AVEN	33.2528	6.32655	61.4702	10.7809	76.7801	12.8287	55.6745	12.4402
AVIL	0.808593	0.24445	2.06043	1.3268	0.85796	0.445553	7.73738	6.60864
AVL9	43.1127	6.54518	35.511	21.9329	42.0108	11.5574	44.204	5.54218
AVPI1	39.1441	6.79915	55.4163	10.1591	61.8584	16.3583	62.6351	10.1806
AVPR1A	27.5159	20.4927	17.8619	5.18279	19.0807	10.1554	20.1676	13.4988
AVPR2	3.4244	1.11183	4.24361	0.369378	5.7341	1.65704	5.11287	1.97544
AWAT1	13.5808	12.2511	57.6452	8.25471	48.6725	54.381	17.2808	19.3795
AXDND1	0.52092	0.149692	0.923205	0.486882	0.402571	0.084898	0.201743	0.15487
AXIN1	55.9996	8.43572	46.5993	20.9462	87.1812	15.0984	83.3451	16.159
AXIN2	2.73319	0.956911	4.53158	0.749436	4.29608	0.843503	7.92568	3.45388
AXL	31.3128	8.14949	35.0872	11.1829	30.2806	4.8807	11.6173	4.53629
AZGP1	25.1377	3.35857	187.964	42.2614	231.806	219.458	2.80868	4.1288
AZI2	26.1625	4.32451	33.2406	4.10292	32.437	9.70132	24.8265	2.19355
AZIN1	110.417	16.6932	63.1521	26.0515	88.7799	15.4104	77.4491	16.5498
AZIN2	5.53105	0.859896	11.3694	1.05606	4.8924	1.44048	4.58202	2.41943
B2M	256.084	54.8103	779.032	75.2264	931.581	97.6295	1144.31	515.465
B3GALNT1	9.6124	4.22553	10.5869	7.25522	15.4288	5.04882	4.46508	1.95099
B3GALNT2	56.1707	4.41151	69.7895	19.1683	105.005	34.2933	82.2941	16.0207
B3GALT1	0.22194	0.0929073	0.244063	0.200383	0.969477	0.893113	0.411676	0.605687
B3GALT2	2.2408	1.02381	3.47006	1.77928	0.953917	0.540859	0.547099	0.573655
B3GALT4	10.8148	2.15924	13.8121	2.67603	14.0426	1.73348	7.19405	2.22501
B3GALT5	0	0	0	0	0.165428	0.28653	0.0144437	0.0271243
B3GALT6	129.642	19.6481	269.302	40.1907	275.552	32.5808	215.854	29.2308
B3GAT2	1.05079	0.363241	3.36846	0.624501	1.69302	0.969635	1.56624	1.03616
B3GAT3	76.6102	29.2726	40.9512	27.5409	86.7711	13.907	76.8825	26.9975
B3GLCT	8.36509	3.25977	8.02867	3.39403	10.5206	5.62305	18.9659	7.34848
B3GNT2	108.316	28.673	110.392	42.9287	83.145	6.94293	103.271	32.7625
B3GNT3	0.758848	0.543079	0.0780975	0.110447	0.143006	0.189908	0.0741595	0.0804866
B3GNT4	4.00771	0.511609	8.96042	3.32419	8.16458	3.48161	6.09096	3.12084
B3GNT5	6.71782	1.98877	3.69828	0.460448	7.73546	8.56413	13.8345	4.44169
B3GNT6	0.111011	0.142763	0	0	0.214137	0.370895	0.0651236	0.118575
B3GNT7	1.49889	0.73622	3.68008	1.8337	1.8324	0.87704	5.57135	5.86524
B3GNT8	15.0444	6.12177	17.2171	12.0244	21.5681	5.74136	20.0728	17.2592
B3GNT9	13.988	4.48906	16.3248	1.17264	9.99213	2.80511	9.00924	3.14685
B4GALNT1	0.0597703	0.0838896	0.44868	0.00866686	0.226369	0.143235	0.740535	0.734014
B4GALNT2	4.07655	2.66729	11.1246	3.50506	21.6966	8.33024	0.531409	0.664373
B4GALNT3	15.4355	3.56932	11.7839	1.35548	20.309	5.47194	11.0283	4.9778
B4GALNT4	6.24026	2.30611	1.96415	0.398882	1.14554	0.665169	0.166087	0.174038
B4GALT1	151.237	16.2656	128.655	36.6746	185.515	56.3728	112.053	17.5511
B4GALT2	54.8993	11.4596	39.5257	11.276	63.6694	14.2759	65.1231	13.6794
B4GALT3	41.0688	4.82918	71.7571	1.41552	68.0243	18.1411	74.1516	16.3682
B4GALT4	28.8826	4.67694	60.8405	7.49013	56.8966	2.07472	46.3201	6.15234
B4GALT5	2.90182	1.52517	5.21223	0.488289	4.7313	2.03133	3.27469	1.31305
B4GALT6	3.61122	1.83768	1.29076	0.230928	1.89835	0.898369	0.592469	0.432777
B4GALT7	53.1138	14.6283	73.3735	24.0026	62.3475	10.0722	49.3732	5.84403
B4GAT1	55.6647	8.78864	95.2382	3.837	69.4535	14.6771	68.0635	13.9339
B9D1	28.3196	10.4995	36.3869	2.166	19.9581	1.79204	35.5457	10.8393
B9D2	10.5726	6.54485	30.717	12.1845	12.8539	6.01405	16.8896	5.33877
BAALC	10.6525	2.48246	6.21102	1.36614	11.0345	7.03188	1.0519	0.601401
BABAM1	128.069	20.1384	199.08	62.8273	141.816	12.6389	137.609	19.8088
BABAM2	67.1808	6.40765	94.8174	16.4827	106.958	20.6391	67.1946	18.5965
BACE1	10.1487	2.67486	13.4717	8.37194	15.3733	2.15541	9.32419	1.68022
BACE2	137.468	75.2008	54.7467	22.44	38.2043	17.4486	25.0059	8.85414
BACH1	38.6498	8.20689	87.9985	2.91888	87.5404	9.32378	136.777	87.834
BACH2	4.8546	1.26168	6.85587	2.55891	7.24221	2.34136	1.98605	0.632403
BAD	10.2563	5.0647	15.7998	0.828037	14.5266	2.71665	13.1168	3.74574
BAG1	76.7333	11.8375	76.6235	45.5537	98.3201	31.2913	111.705	31.3331
BAG2	80.5379	23.8287	23.0362	3.67414	31.3353	31.3716	12.2296	10.2654
BAG3	77.2915	17.3882	71.9736	38.123	74.092	22.2987	108.329	24.1603
BAG4	18.841	4.32399	44.39	9.26049	53.0725	3.12082	37.4646	7.63904
BAG5	102.659	16.2386	123.058	4.71904	143.013	55.711	126.949	39.9405
BAG6	96.5475	12.0411	78.7686	6.13904	115.505	43.4538	114.87	11.9395
BAHCC1	0.344577	0.145865	0.832162	0.306026	0.675138	0.25968	0.854483	0.75498
BAHD1	1.84131	0.840978	1.29863	0.34316	0.913908	0.494967	0.92242	0.342923
BAIAP2	19.4936	6.27498	49.0478	0.977591	37.564	9.07181	67.5705	31.1634
BAIAP2L1	62.0856	31.0431	28.2939	5.04961	43.6743	17.8523	37.7052	7.31833
BAIAP2L2	1.73419	0.987127	1.19033	0.0229928	0.50959	0.27186	0.0755478	0.121238
BAIAP3	8.47784	1.72107	13.8044	4.67497	14.544	4.07999	14.1	5.80757
BAK1	38.5962	7.58405	39.4977	11.9965	45.3376	17.6759	35.0058	14.4131
BAMBI	80.8037	27.0736	18.4338	16.1023	1.79449	1.23498	0.314182	0.186241
BANF1	77.0409	43.0992	90.0462	35.9602	65.1268	6.80139	69.1348	10.9862
BANK1	3.75363	1.67188	10.3534	5.56758	8.0516	4.68483	6.19955	5.88145
BANP	13.949	4.93191	75.1723	35.062	40.5595	21.8356	48.8927	30.155
BAP1	20.1584	4.58822	24.1936	6.01834	29.4592	7.57225	28.2206	6.96753
BARD1	2.2663	0.880601	3.3764	1.66984	3.06306	1.90245	3.15897	1.72665
BARX1	0.16051	0.123089	1.10506	1.22385	1.03826	1.19933	1.56954	0.78662
BARX2	572.422	82.8173	475.363	87.6068	810.084	15.7668	186.2	59.8355
BASP1	56.9032	53.4849	60.4302	47.7075	26.1718	15.7962	16.0411	10.885
BATF	1.02794	0.807817	2.05496	0.0765936	1.50263	0.127294	1.99956	0.520061
BATF2	3.19862	1.09783	8.07907	1.02902	6.24893	3.42723	5.12743	3.1448
BATF3	0.0293464	0.0586927	0.128828	0.18219	0.761531	1.21963	0.543371	0.351696
BAX	25.2007	14.443	15.2463	0.609622	18.3798	1.78734	23.9046	5.61139
BAZ1A	40.003	9.55264	30.0796	3.76609	31.8318	1.18709	37.9001	10.2928
BAZ1B	8.66235	2.1098	13.0098	7.65963	15.7055	3.59043	11.0389	1.73239
BAZ2A	10.1504	2.44393	12.4249	1.75986	11.3185	1.59717	12.5073	3.49252
BAZ2B	21.3667	5.50963	20.5122	2.37187	20.4115	4.4906	26.0313	5.22802
BBC3	8.68322	2.83864	11.2397	4.77045	10.5143	4.82771	10.4296	2.66767
BBIP1	30.064	14.1196	23.6458	11.8832	15.7154	3.44821	16.2248	7.24794
BBOF1	8.0814	1.2435	12.9464	2.50027	17.0155	8.91672	7.71049	2.89524
BBOX1	155.837	7.75738	90.367	34.4327	97.6899	43.2334	155.531	56.8772
BBS1	9.35699	0.831385	11.4011	8.54778	11.0687	3.67805	8.29177	2.84153
BBS10	1.42514	0.619092	2.41416	0.168576	2.50489	0.250309	1.63367	0.708951
BBS12	1.99481	0.98074	5.84359	0.112877	2.84305	1.09676	2.18661	1.86899
BBS2	34.0438	4.2419	61.1949	16.542	46.0013	7.35927	30.5153	9.02853
BBS4	29.5987	4.2862	57.7986	8.37077	68.2119	10.1541	52.85	7.77551
BBS5	11.5913	3.39146	15.9377	3.92832	10.1832	0.0678877	12.1012	3.09954
BBS7	12.3973	3.19338	28.0505	1.47843	15.2498	1.6324	12.9112	3.71963
BBS9	13.4055	2.1992	11.7783	1.02098	12.4939	3.11653	12.3529	4.09221
BBX	19.7826	2.592	44.8353	3.67075	35.1291	6.82404	22.5589	4.40995
BCAM	88.2853	41.5221	78.0002	75.8239	121.737	34.1335	55.2576	26.6005
BCAP29	56.9876	2.95194	80.7058	12.8023	91.216	21.1213	131.077	36.1482
BCAP31	264.99	48.0636	482.473	149.832	376.604	38.8278	243.848	28.5008
BCAR1	57.708	9.69336	104.52	7.71892	128.037	53.1768	174.525	38.5576
BCAR3	12.1848	3.6791	8.42466	6.64479	3.26449	1.26442	3.04785	2.57534
BCAS1	0.87681	0.500333	0.523404	0.0334581	0.156224	0.0429667	0.0570724	0.130135
BCAS2	67.7474	9.99382	73.0205	14.0521	51.0542	18.09	54.6461	9.394
BCAS3	35.0667	6.6041	38.0152	4.40597	36.0754	7.5993	35.2817	10.6348
BCAS4	29.1111	4.98296	97.9167	58.2593	67.4141	23.5964	49.6035	22.7649
BCAT1	2.88581	0.573719	4.8515	3.4534	11.9533	4.78274	3.4573	2.70581
BCAT2	42.0916	16.398	55.7294	44.3812	70.5538	19.1375	46.9012	10.5303
BCCIP	39.4925	11.2402	54.5851	8.25222	51.2886	4.68982	59.4122	16.2322
BCDIN3D	11.9981	0.429842	25.8824	1.31124	19.1318	2.49724	20.2329	5.14335
BCHE	1.05261	0.308361	2.36778	0.340029	2.30944	3.39268	57.8844	46.3769
BCKDHA	227.017	9.82461	298.256	18.414	317.437	99.9159	328.561	73.5883
BCKDHB	62.9472	16.4974	100.877	3.24468	119.959	39.1603	60.062	8.57998
BCKDK	119.711	19.5815	136.28	15.5281	130.066	18.4006	125.317	13.8666
BCL10	39.6991	8.53313	71.4093	6.33246	59.7614	10.6814	70.1167	18.214
BCL11A	14.6963	2.96579	42.8138	11.8356	35.7114	10.1015	21.9685	9.50786
BCL11B	1.42083	0.0734281	5.52128	0.900253	7.94142	0.550618	10.7005	3.79358
BCL2	1.03575	1.13166	6.3876	2.56802	8.00285	4.16809	2.3781	1.08153
BCL2A1	5.62874	1.18148	2.82824	2.76545	3.85308	0.356728	4.37108	2.41222
BCL2L1	41.3997	6.28761	40.9965	20.1162	58.0287	15.5686	66.2697	17.476
BCL2L10	0.417273	0.516444	0	0	0.316406	0.548031	0	0
BCL2L11	1.44844	0.62843	5.62656	5.52004	3.10744	2.12085	2.34236	1.23139
BCL2L12	28.9533	12.3294	26.1547	0.505213	18.5743	4.66625	23.7508	5.2388
BCL2L13	44.9708	4.54999	57.4251	12.6861	67.2619	6.76221	59.0292	10.3763
BCL2L15	0.0618635	0.0720395	1.64759	0.186992	3.46905	2.50745	7.50488	2.22578
BCL2L2	3.04081	1.28906	3.43069	0.340212	3.41529	0.853256	2.69936	1.23717
BCL3	24.5846	7.99716	88.6632	101.747	108.689	75.652	167.853	166.914
BCL6	22.7582	10.1483	73.6521	53.2421	68.0904	26.5111	74.7286	13.1513
BCL6B	6.38766	2.86128	6.10381	0.171843	5.06463	2.46988	8.2427	6.78261
BCL7A	11.2079	1.40533	15.7169	3.97247	15.659	3.6556	10.0143	3.55725
BCL7B	36.8874	6.18551	61.3677	14.4564	60.3731	10.6655	19.9341	4.50112
BCL7C	6.83264	2.9794	10.1189	2.18517	7.30603	1.74285	6.79805	3.20951
BCL9	9.78044	1.38513	9.58641	0.282449	14.4232	4.50522	9.58262	4.20602
BCL9L	3.4277	1.57893	4.88752	1.00193	4.99911	0.919537	5.39513	3.47595
BCLAF1	59.1045	7.24353	66.0426	32.1001	78.0862	12.9929	82.8177	12.5246
BCLAF3	3.38257	1.70999	5.61886	2.62299	6.0473	3.44972	7.2224	2.70194
BCO1	0.398201	0.0688369	1.36242	0.105751	0.450524	0.0920081	3.29674	2.72752
BCO2	1.56175	0.253738	13.6685	4.66207	8.11772	2.51668	7.5558	1.59983
BCOR	13.5016	4.59967	10.0239	4.48004	16.5225	4.70674	16.5709	4.60856
BCORL1	2.06427	1.10016	2.64896	0.94352	2.57707	1.12442	2.28066	0.94103
BCR	19.4602	5.44696	13.0765	10.0283	28.2537	18.9439	23.9658	8.4327
BDH1	93.2516	16.4178	111.809	75.1153	87.0561	27.762	100.377	34.0167
BDH2	21.5785	3.68785	20.1413	3.44707	8.39526	6.24524	8.28649	4.4506
BDKRB1	1.76835	0.826335	3.57038	0.709337	6.48293	0.898445	1.95516	1.20098
BDKRB2	5.79766	1.56131	11.801	6.39259	15.164	3.51404	10.6056	3.78387
BDNF	1.39131	0.370561	15.4657	4.71216	15.4253	7.63731	10.1955	7.3725
BDP1	13.6796	1.17137	20.522	0.149925	18.6999	0.864527	22.4737	3.33282
BEAN1	0.185772	0.204448	0.279536	0.18395	0.503582	0.344135	0.129276	0.128693
BECN1	169.57	13.1793	209.877	2.26892	170.01	18.7291	134.546	27.4203
BEGAIN	0.209296	0.149293	0.549882	0.0515137	0.550127	0.202362	0.113751	0.102788
BEND3	0.237642	0.0937738	0.175866	0.0529948	0.211347	0.134153	0.224699	0.123041
BEND4	0.320493	0.346154	0.968115	0.8211	0.417911	0.323999	0.00789499	0.0146178
BEND6	1.46258	0.739176	6.34731	2.60581	5.89824	4.65999	0.725306	0.483063
BEND7	1.83477	0.745154	3.16369	0.533217	2.11935	0.40549	3.2157	1.39138
BEST1	0.0111954	0.0223908	0.057228	0.0809326	0	0	0.0923969	0.0870537
BEST2	0.228648	0.304249	0.0463624	0.0655663	0.0558342	0.0967077	0.134186	0.243528
BEST3	1.73749	1.13362	0.0460505	0.0651253	0	0	0	0
BEST4	0.0728265	0.0580759	0.0938647	0.132745	0.0957445	0.165834	0.144383	0.315732
BET1	28.0057	3.08663	50.7418	0.167798	29.4436	4.47763	31.7968	5.93157
BET1L	68.8256	12.5156	103.476	37.4368	112.788	34.7527	108.934	41.865
BEX3	8.73835	4.08384	14.1615	5.73745	6.44502	4.00991	1.32905	0.724076
BEX4	14.1519	7.57858	18.3666	3.80944	16.2661	7.00973	12.3067	4.20396
BEX5	11.6434	2.75318	0.902777	0.951495	0.925544	0.839576	0	0
BFAR	16.1971	4.55896	8.79764	5.73593	18.2598	3.55468	26.8931	6.199
BFSP1	1.53718	0.882979	4.66946	0.49559	4.13585	2.49066	1.55707	0.710414
BFSP2	0.635888	0.702235	0.47079	0.00909396	0	0	0.412531	0.456331
BGLAP	3.2172	1.23596	12.7665	1.69438	8.61333	8.64174	0.661617	1.24372
BGN	613.075	60.2101	339.998	252.912	309.135	92.6698	23.1448	14.2401
BHLHA15	0.148478	0.0525035	1.25648	1.77693	5.42546	6.49506	0.473106	0.59224
BHLHA9	1.24919	0.26898	0	0	0.0367062	0.063577	0	0
BHLHB9	9.60573	2.60105	13.6073	1.8304	10.4395	2.07519	2.77898	1.37882
BHLHE40	193.911	25.0352	147.879	126.072	231.704	49.4573	365.651	278.529
BHLHE41	14.1418	6.72594	37.645	8.23749	34.9474	17.8708	11.1972	6.91
BHMT	0.288324	0.229648	0.0437441	0.0618634	0.0180467	0.0312577	0.0456173	0.0853216
BICC1	9.71333	1.55319	8.62632	7.12621	9.39043	4.32191	3.427	1.34469
BICD1	0.179136	0.0448106	0.590654	0.14381	0.305887	0.174888	0.051277	0.0817527
BICD2	111.428	18.658	114.067	39.8262	184.841	24.2446	159.13	28.8188
BICDL1	0.253837	0.211855	0.207774	0.161049	0.949104	0.673399	0.786521	0.598735
BICDL2	169.05	28.5248	54.5299	15.9484	48.0755	18.2672	67.9236	18.4412
BICRA	2.45263	0.831427	2.4457	0.381162	2.06574	0.277357	2.60864	1.04567
BICRAL	4.48936	0.928494	7.98676	4.78505	10.2495	1.79773	7.85618	2.72625
BID	93.351	13.3778	141.006	23.6336	138.943	42.6466	90.3588	25.0515
BIK	1.57987	1.43416	2.08895	0.378766	4.28228	4.01709	0.685261	0.678007
BIN1	1.68884	0.714325	7.12896	3.25676	9.85928	4.90348	6.10055	1.47906
BIN2	5.76656	1.9769	2.12449	1.00329	2.95572	1.29528	2.76203	1.49137
BIN3	75.0742	4.48761	163.238	28.319	135.207	41.9464	107.092	16.2027
BIRC2	91.8429	13.084	104.007	34.1651	139.436	15.8205	164.861	41.6425
BIRC3	0.559481	0.203619	1.51342	1.53	2.54751	1.64503	3.68388	4.02587
BIRC5	15.969	3.0216	8.20068	4.08621	5.20279	0.658278	9.60866	7.45659
BIRC6	10.4407	1.12244	12.6575	5.70955	13.7772	2.73084	15.5098	2.56125
BIRC7	0.11751	0.15008	0.0286222	0.040478	0.0503001	0.0496127	0.0350298	0.0605311
BIVM	18.1155	1.48624	30.2448	7.85671	22.8772	2.01883	26.8148	6.53314
BLCAP	41.6406	10.0637	64.1176	5.57155	67.1275	7.72546	153.314	22.74
BLID	0.0383894	0.0767788	0.226614	0.201315	0.171901	0.297742	0.0190108	0.0325806
BLK	0.0897444	0.132146	0.0433837	0.0613538	0	0	0.122184	0.177143
BLM	5.92141	3.11338	8.09762	9.18376	2.26716	0.61401	4.86013	3.83416
BLMH	406.861	158.783	96.7289	18.5988	74.6575	17.3371	429.157	159.702
BLNK	45.6093	10.5621	21.0888	10.2365	21.1352	8.65024	18.7303	7.88053
BLOC1S1	6.67794	5.68506	8.95338	1.71637	5.54044	2.28659	10.2355	3.07511
BLOC1S2	57.9521	10.064	61.9229	10.626	52.8689	5.8762	56.9027	12.7302
BLOC1S3	30.1048	10.2129	12.078	13.7026	17.1363	0.920751	23.4244	8.6784
BLOC1S4	183.305	35.6295	238.76	35.5273	204.998	6.10424	273.783	18.4169
BLOC1S5	18.8438	1.58681	21.4172	3.61937	19.4428	3.17154	15.2934	1.01718
BLOC1S6	12.6415	2.21886	14.301	0.61809	15.8765	0.706319	18.9256	5.22078
BLVRA	11.863	1.17288	13.7825	1.42183	11.8077	4.20024	13.1709	4.91494
BLVRB	8.34755	4.29112	7.02086	5.86988	6.78858	0.694367	7.75545	6.07051
BLZF1	57.7531	2.75817	85.1814	2.53096	93.1065	8.87776	106.748	23.1106
BMF	1.6048	0.60591	6.43997	5.76735	6.16394	4.7934	2.75257	0.860784
BMI1	19.8786	2.86179	52.8342	11.6181	48.8786	29.0647	23.5894	4.01795
BMP1	24.9931	5.85532	22.2331	13.5962	23.7302	7.19433	14.666	4.39888
BMP2	44.3658	10.3355	229.039	4.6999	281.791	137.827	66.2345	22.083
BMP2K	54.4003	11.6771	35.9602	10.6223	39.9684	5.0967	44.4267	5.85634
BMP3	3.83343	2.18016	5.06064	3.76339	1.26577	0.593888	0.632983	0.900631
BMP4	99.1551	35.1968	29.3982	3.46285	7.29402	4.27813	12.64	5.94939
BMP5	0.0147893	0.0295787	0	0	0.565317	0.763577	0.00792484	0.0209672
BMP6	2.52276	0.53123	10.8384	3.02752	8.45526	0.792325	3.22235	2.32594
BMP7	25.6493	1.56815	13.7742	0.354459	7.973	2.912	22.1112	9.97505
BMPER	1.42134	0.657706	0.645191	0.553692	1.36608	0.389265	0.0319093	0.0425895
BMPR1A	70.265	8.21293	72.891	41.2411	88.736	8.87901	74.2483	14.0333
BMPR1B	2.98065	0.763923	1.72325	1.34565	1.14952	0.565137	6.06466	1.83981
BMPR2	13.5006	2.76642	16.3146	1.94144	13.9183	1.59952	10.2163	1.45952
BMS1	23.7785	2.72399	26.9344	10.1038	33.823	6.84783	34.3941	10.1051
BMT2	24.0789	8.20974	29.0772	2.71594	38.7111	11.6926	29.166	11.7792
BMX	5.51405	3.01392	3.32858	3.01634	3.37017	2.5589	1.84069	0.70669
BNC1	70.4728	10.8698	43.5532	11.9737	59.6778	22.0884	83.795	32.1159
BNC2	48.3364	9.69124	36.795	0.659465	40.3777	13.5585	4.73834	2.55031
BNIP1	14.3638	2.19818	28.8838	0.125487	27.5823	3.31028	23.5162	5.74676
BNIP2	48.9817	4.69349	48.405	8.01079	58.7744	5.01113	68.9864	21.1266
BNIP3	387.855	489.589	150.348	91.9367	554.342	349.521	356.987	475.852
BNIP3L	427.622	157.877	226.473	89.1028	290.628	74.5995	255.261	99.2565
BNIPL	51.3276	14.3155	71.0617	25.439	83.8582	30.0435	75.6161	38.6941
BOC	47.8327	17.5887	119.634	28.6097	154.885	37.747	53.711	41.3464
BOD1	13.2416	2.11896	29.0028	0.0930886	17.0517	4.20399	26.7606	9.48941
BOD1L1	6.54989	1.54906	11.152	2.1362	10.8263	2.03366	10.8194	3.07784
BOK	52.3282	21.193	38.6852	14.4557	63.7666	17.7454	80.9365	38.8345
BOLA2B	17.061	7.23557	47.9408	14.0452	32.6152	10.8695	31.5353	9.01813
BOLA3	14.5119	6.20623	26.3345	14.7821	16.0873	2.10061	17.2221	7.43886
BOP1	77.9584	6.20486	65.8792	9.44622	85.1887	31.6361	96.6495	34.6387
BORA	16.3122	2.28839	17.5868	0.628773	14.6424	7.16848	19.0886	6.07704
BORCS5	35.2659	4.12118	36.0947	0.586871	43.0219	4.61845	31.8671	8.92188
BORCS6	29.1448	9.30277	26.0653	2.20236	34.6544	2.32889	37.5843	6.32611
BORCS7	14.216	6.09	9.80688	1.17952	8.57694	0.777979	12.3188	4.26836
BORCS8	32.6205	7.78086	64.2355	12.0878	43.2839	8.94668	45.1105	9.69049
BPGM	51.1367	5.4583	78.6507	1.49557	39.1419	10.5367	49.0257	16.4621
BPHL	10.5971	2.80527	35.16	8.34541	28.5138	15.8306	16.8307	5.1
BPI	5.35578	4.55246	9.10985	4.11442	7.52677	9.32499	14.3274	5.86954
BPIFB3	0.0226275	0.045255	0	0	0	0	0.505067	0.635901
BPIFB4	0.0506603	0.0734783	0.23144	0.327305	0	0	0.493761	0.41597
BPIFB6	0.0567412	0.113482	0	0	0	0	0.125306	0.234106
BPIFC	94.1558	28.5013	20.3582	6.8874	20.2396	11.1877	88.5575	21.8384
BPNT1	66.0858	7.95545	49.9931	4.95142	39.5131	7.86148	36.3615	6.47584
BPTF	8.29539	1.15241	15.355	1.39095	11.3479	1.23421	10.0763	1.8415
BRAF	41.5836	10.6158	19.4292	2.06642	20.3954	4.00877	10.5494	2.68424
BRAP	80.3022	23.4663	52.2007	0.101023	85.8281	1.78349	73.689	18.291
BRCA1	1.15529	0.420044	0.909051	0.848431	0.743733	0.488434	0.662909	0.336523
BRCA2	4.23524	1.21359	6.58411	0.441109	5.47519	2.2294	3.66224	1.60797
BRCC3	26.6277	2.0906	52.5281	2.84816	50.856	1.74517	41.8315	6.95085
BRD1	9.2272	2.33917	13.9377	0.652804	10.3373	1.25108	12.1094	3.11684
BRD2	135.097	20.6173	198.606	87.8366	234.395	42.0989	222.759	44.9161
BRD3	37.2174	8.50393	60.3312	8.42242	73.9353	20.167	67.5786	10.8093
BRD4	46.1448	10.5944	69.5501	1.40634	59.1329	16.1609	64.9647	13.1384
BRD7	94.998	10.2937	106.76	8.18305	107.278	7.05455	108.449	17.2528
BRD8	42.4076	8.87943	59.5969	2.77441	58.1824	10.1174	40.5628	10.3801
BRD9	46.1342	8.40768	40.9553	1.02193	45.3283	15.3706	51.0184	16.6255
BRF1	10.7521	4.955	5.49109	2.82097	14.2086	2.76373	12.429	7.39247
BRF2	12.3633	3.1004	27.5099	4.08662	18.6492	4.11555	21.0392	6.0219
BRI3	10.9111	4.13185	6.14524	1.42978	7.32116	2.3736	6.79972	0.896988
BRI3BP	66.9423	12.5374	46.2967	11.1216	58.6807	14.5387	52.0547	29.5734
BRICD5	23.451	8.45266	10.6566	6.25252	22.8655	5.68563	37.6536	13.9737
BRINP1	3.15933	1.03663	0.85118	0.741539	0.769744	0.633922	5.49231	4.0308
BRINP2	0.00673713	0.00778114	0.152632	0.215855	0.202997	0.217534	0.316771	0.613871
BRIP1	2.13265	1.14073	1.6716	1.24225	1.27638	0.853043	2.14536	1.4133
BRIX1	37.6381	9.89383	78.9948	10.1592	51.3744	15.4661	77.1521	31.6511
BRK1	70.3252	20.6509	78.4092	13.8782	85.9587	7.54779	122.108	25.4996
BRMS1	6.89041	3.65943	3.84234	3.23371	10.9353	4.19218	13.5814	3.46097
BRMS1L	31.2014	7.38771	41.5512	6.28752	44.4567	14.1209	42.1597	4.61893
BROX	56.3432	4.21157	84.1661	7.64099	60.0882	5.31942	80.9372	16.655
BRPF1	18.662	2.6313	21.244	10.7756	31.538	12.2329	35.886	6.87532
BRPF3	6.3793	2.75454	6.77457	7.50793	11.4955	5.3725	13.701	4.70786
BRSK1	0.316409	0.33606	0.470907	0.386629	0.220777	0.192303	0.243007	0.227396
BRSK2	0.0776742	0.0619418	0.150169	0.212371	0.0590548	0.0511761	0.0861086	0.124508
BRWD1	9.05707	1.51481	11.6237	3.4915	13.4796	2.02939	15.3688	2.74205
BRWD3	5.13742	0.830043	5.01088	1.10698	5.47202	0.269544	5.62249	1.42009
BSCL2	46.7286	7.77753	73.748	13.1487	63.9482	12.2776	48.5947	6.9426
BSDC1	80.0734	13.4967	96.1306	31.1891	111.738	5.20184	123.435	13.3502
BSG	23.6299	14.8621	27.968	0.126188	33.5611	13.3421	20.838	9.57922
BSN	0.437277	0.0501205	0.707761	0.637642	0.533777	0.0669906	0.322869	0.115039
BSND	0.256187	0.191738	0	0	0	0	0.0286659	0.0511496
BSPRY	54.6672	19.1784	100.172	26.9806	163.399	81.7894	139.894	95.4973
BST1	14.604	7.22851	31.1521	3.11413	19.7986	5.26664	15.9772	7.92171
BST2	4.57639	1.36528	6.40529	5.51361	11.1318	2.36212	10.0696	5.52958
BTAF1	22.8916	1.99413	16.2932	7.01189	21.3359	7.36934	21.3983	3.39145
BTBD1	89.8779	16.4453	139.869	28.5526	169.384	38.2291	163.913	84.0853
BTBD10	39.824	12.1842	59.9106	11.9083	55.0021	17.6313	66.549	14.107
BTBD11	15.6814	2.30308	13.3554	6.23682	25.724	8.21128	59.9695	11.171
BTBD16	0.303151	0.204562	0.188672	0.0498564	0.492558	0.335109	0.19527	0.18253
BTBD18	0.197582	0.181962	0.0274508	0.0388212	0.128195	0.144899	0.115661	0.199662
BTBD19	6.53285	1.74579	1.52633	0.525954	3.3194	1.03947	2.03307	1.07619
BTBD2	20.7493	7.65683	28.5112	10.1441	29.8723	7.56957	27.9269	9.9028
BTBD3	6.67753	1.59074	5.94245	2.48432	4.17775	0.405813	15.3039	4.95828
BTBD6	8.53524	2.98569	26.5939	17.9545	15.9012	6.45144	18.3688	9.73689
BTBD7	8.35598	1.2233	9.12665	2.8415	8.56281	0.758821	9.92856	2.10196
BTBD9	8.72031	1.23563	19.4565	0.581181	18.4247	3.4549	15.7717	3.65972
BTC	5.23841	3.90925	1.49291	0.98242	3.15973	4.54439	4.32814	1.95787
BTD	39.011	6.95839	50.6552	19.1433	43.5768	8.10637	34.7391	8.66802
BTF3	266.872	50.6327	411.582	101.697	246.854	73.5016	386.962	71.3993
BTF3L4	68.2657	20.3026	70.6128	7.65323	78.9724	20.6099	95.4034	38.9278
BTG1	286.191	94.9513	242.257	153.953	387.402	248.052	553.29	226.148
BTG2	183.414	66.1432	282.484	60.5798	187.228	39.4905	323.695	212.7
BTG3	88.8309	8.67643	114.332	7.47706	92.3904	24.0824	64.1447	10.9859
BTK	1.14271	0.625232	2.22161	0.712419	1.74168	0.671737	9.2117	2.10933
BTLA	0.0368394	0.0454076	0.34984	0.242271	0.0716673	0.124131	0.469625	0.201198
BTN1A1	0.476441	0.305417	0.813043	1.14982	0.734181	1.05817	0.0793106	0.106519
BTNL2	0.055497	0.110994	0	0	0.160026	0.206604	0	0
BTNL9	27.6293	17.3296	31.7768	33.7256	22.6899	5.77421	33.2875	15.4229
BTRC	11.2164	0.158985	16.7989	6.55904	17.8208	0.369637	16.7796	4.82205
BUB1	15.5025	4.00347	4.88831	3.36828	2.11189	1.57756	4.50891	3.07267
BUB1B	15.9315	2.72249	6.40026	5.21544	3.08865	2.26212	3.69865	1.95963
BUB3	119.073	16.0808	148.604	7.29369	118.011	25.5718	134.807	21.4851
BUD13	23.196	4.40842	42.5918	3.06604	30.3506	4.65184	30.7131	5.57761
BUD23	107.764	28.893	148.437	49.5216	117.086	20.0866	129.541	16.1493
BUD31	59.0426	12.5538	68.0762	9.7275	55.7314	4.49761	49.7723	5.17202
BVES	1.12074	1.00929	0.711531	0.764021	2.99102	3.87911	4.57469	2.85861
BYSL	36.9616	8.73063	30.3335	4.41366	32.4652	16.3639	39.1918	5.37114
BZW1	158.55	16.4928	110.482	34.0874	150.674	2.79604	141.347	27.3676
BZW2	270.259	15.9141	247.923	48.1327	243.995	32.3599	210.164	88.9509
C10H12orf45	31.7635	6.1848	38.3516	3.95444	37.9239	11.7995	30.5367	5.86597
C10H12orf56	0.331187	0.193237	1.13352	0.382693	0.935744	0.325101	0.846945	0.672711
C10H12orf66	13.2178	2.23408	19.7535	0.0251176	21.1639	6.22694	37.2026	14.9413
C10H12orf75	5.67481	1.18382	14.0197	1.60663	8.76597	9.34633	8.52275	3.08443
C10H22orf23	11.1153	5.6754	16.3467	12.6706	14.0594	7.06576	14.7707	7.01324
C10H22orf46	0.0759147	0.0916017	0.123069	0.0953927	0.10419	0.0921323	0.0533248	0.112926
C10H2orf15	3.01861	1.04636	4.65683	2.09162	3.83899	1.52213	5.19571	1.27092
C10H2orf40	22.6443	13.3594	9.55689	3.65112	3.29852	1.9929	1.11408	2.2213
C10H2orf42	32.0047	7.09149	78.0534	4.0514	54.2733	9.52035	55.4548	17.6735
C10H2orf49	23.2688	4.64232	40.6465	9.95634	36.1764	2.17592	27.4718	10.5418
C10H2orf73	0.586923	0.264128	1.97816	1.36724	0.381074	0.129221	0	0
C11H5orf15	133.535	16.9194	197.02	1.237	218.867	32.0634	187.308	79.2641
C11H5orf24	57.1567	2.01872	64.6858	29.3988	75.5989	1.3546	59.7909	11.3713
C11H5orf63	0.489574	0.194555	1.73541	0.850464	1.12845	0.345215	1.08722	0.547277
C11H9orf131	0.209486	0.190978	0.173069	0.0457331	0.164302	0.185712	0.202673	0.162436
C11H9orf152	1.0494	0.844281	18.0616	8.94919	20.6641	26.3915	0.398572	0.554144
C11H9orf43	4.00309	1.07307	4.15727	0.609967	5.55269	1.59772	6.49268	2.27025
C11H9orf72	23.2585	5.47523	24.1165	0.182435	19.4713	4.76979	19.9303	4.41883
C11H9orf84	1.17888	0.701712	1.95405	2.0595	1.11901	0.146437	9.9653	3.06082
C12H6orf106	26.9053	3.64731	22.7953	10.0512	22.7077	4.07552	20.5887	3.94401
C12H6orf120	62.6463	3.86332	110.494	3.79888	99.5301	9.99349	103.469	15.382
C12H6orf132	4.35288	0.761344	2.27285	0.656806	2.1006	0.927358	4.69586	2.90589
C12H6orf136	35.797	4.69692	67.1745	5.98434	41.104	3.8549	41.8043	9.29587
C12H6orf141	19.9985	2.6002	33.0248	18.3328	31.0032	14.1429	5.33583	7.67093
C12H6orf15	42.3281	7.65407	66.5841	26.2219	45.4643	25.6656	212.678	53.8927
C12H6orf183	0.193014	0.130396	0.0469473	0.0229336	0.0248395	0.0215255	0.020549	0.0260269
C12H6orf203	28.6452	3.91917	51.7376	5.95524	38.5444	6.25648	33.8907	6.42628
C12H6orf222	0.373756	0.207799	0.0492005	0.0695799	0.200435	0.142493	0.0900858	0.0770181
C12H6orf226	6.92446	2.73102	19.2053	7.98091	11.9981	4.95945	11.0581	4.51484
C12H6orf47	28.4755	4.45707	64.5635	6.95522	48.9699	7.53327	62.9935	16.9479
C12H6orf89	19.8532	2.81058	29.8671	3.94089	26.5415	3.80829	29.2752	6.40933
C13H8orf33	33.2103	7.60575	72.803	23.335	79.2168	9.49446	68.0428	12.9229
C13H8orf76	8.07147	1.85466	10.0787	0.00957593	5.1559	1.24732	7.46136	2.80117
C14H1orf35	50.6875	21.5728	75.4613	27.4005	53.4087	14.1784	40.532	19.7498
C15H12orf29	41.7745	16.1662	33.523	4.23967	25.0896	12.4821	27.7638	9.80976
C15H12orf50	0.147969	0.217188	1.04798	0.371108	0.166185	0.154005	0.0796789	0.0837442
C15H12orf73	15.2417	5.14348	20.2456	5.48859	15.3412	2.63355	15.2946	4.42523
C15H16orf87	9.45942	1.60739	15.3044	0.557562	13.5518	3.735	12.4819	2.06432
C15H1orf109	58.751	13.6855	63.2777	20.2109	49.507	6.90969	55.0396	6.75854
C15H1orf122	42.2635	22.733	57.0993	16.5961	47.4216	33.6231	34.1666	13.982
C15H1orf185	0.057197	0.114394	0	0	0.288642	0.267486	0.112144	0.127344
C15H1orf210	11.5528	2.77782	13.4038	2.96428	13.0663	1.64995	39.2955	12.919
C15H1orf216	1.84504	0.882825	1.17792	0.110349	1.85783	0.0944778	0.300085	0.223076
C15H1orf228	0.260363	0.238788	1.14026	0.301312	0.615306	0.194935	0.371065	0.501193
C15H1orf50	30.8665	7.31858	61.9609	9.66081	45.3134	17.8818	45.467	11.4151
C15H1orf94	0	0	0	0	0	0	0.121386	0.12967
C15H4orf45	0.464715	0.229557	0.3853	0.376745	0.288819	0.258517	0.294215	0.174007
C15H4orf46	44.2665	3.36195	57.4551	4.8535	45.0487	4.98689	37.6076	6.79498
C16H4orf47	1.34152	0.704161	1.48249	0.0520279	0.690771	0.111267	0.168989	0.14865
C16H7orf49	5.39908	2.5904	8.29503	1.58429	9.15178	3.18823	5.41271	1.68274
C16H8orf48	1.5774	1.09117	2.38996	2.30859	2.0682	0.74743	1.71233	0.567595
C17H1orf162	0.11454	0.147302	0.191256	0.270477	0.172747	0.299207	0.817263	0.614524
C17H1orf54	0.857581	0.331234	1.79596	0.560248	0.664229	0.216715	1.17028	1.22798
C17H1orf56	9.63413	4.03486	6.34236	2.67477	9.15089	4.30788	14.696	9.46445
C17H2orf68	44.1078	8.63457	74.9845	5.42551	57.5048	5.23626	70.262	17.4038
C17H2orf71	0.861831	0.230626	2.00427	1.2395	1.54938	1.00562	0.368058	0.407679
C17H2orf81	2.64726	1.75384	6.00072	3.08754	26.7384	38.3733	1.52978	0.916648
C18H11orf24	16.6583	4.39459	53.763	0.504369	34.5046	8.79152	37.8871	12.296
C18H11orf49	32.6007	4.09352	64.8599	4.10161	43.8362	1.84023	75.095	16.3089
C18H11orf68	53.5266	13.5344	77.0614	0.657104	64.3666	14.2858	59.8037	9.29654
C18H11orf74	32.6549	8.39159	39.9725	2.18855	43.28	5.34005	33.8034	8.60323
C18H11orf80	1.30429	0.681767	9.67906	6.75786	5.88213	2.04049	6.20421	3.78821
C18H11orf84	1.38597	0.885258	1.38228	0.401576	1.44247	0.192221	0.96411	0.46936
C18H11orf91	0.143192	0.208663	0.242694	0.343221	0.237609	0.215539	0.167856	0.444104
C18H11orf95	0.349287	0.341748	0.813836	0.429203	0.914118	0.676586	0.478955	0.313543
C18H11orf98	24.9089	15.2649	18.9713	6.00189	19.4978	6.52912	23.5105	4.37471
C18H7orf25	27.707	2.22696	26.4699	5.46916	29.5045	6.41865	23.7001	3.11124
C18H7orf57	11.8885	0.521115	36.2707	0.096963	19.9783	3.33725	26.1942	10.0917
C19H2orf76	19.6818	3.77896	42.6948	16.4275	22.1885	7.29542	41.183	12.6718
C19H4orf33	7.82551	2.73336	3.86491	0.782573	6.14414	3.69338	6.66875	3.13413
C1D	82.3711	13.668	83.6511	21.315	95.7849	32.0493	98.9645	41.1231
C1GALT1	8.31925	2.48641	9.57433	6.09896	15.0533	3.07083	11.0183	4.70093
C1GALT1C1	26.2365	4.37257	55.0782	4.89445	53.048	9.33283	46.1575	10.086
C1GALT1C1L	0.517591	0.215668	2.11802	1.03465	0.369658	0.417827	0	0
C1H18orf54	1.42899	0.253568	2.2489	1.09858	1.45094	0.353559	0.985998	0.379657
C1H18orf63	0.234611	0.211045	0.364581	0.515595	0.393338	0.269623	0.683158	0.535369
C1H19orf12	8.42109	2.61682	17.8437	12.9187	7.60856	1.26809	5.23974	2.53205
C1H19orf47	4.84247	0.324657	4.83463	0.0422058	4.39548	1.18695	4.15258	0.805128
C1H19orf54	3.14372	0.596167	3.54159	0.354338	3.97134	1.19533	4.09277	1.60571
C1H19orf73	0.0990291	0.198058	0.583223	0.284902	0.5111	0.574635	0.331083	0.537838
C1H6orf58	0	0	0	0	0	0	0.498437	0.843494
C1H9orf135	0.11783	0.0405114	0.0587001	0.0830145	0.267633	0.07649	0.145176	0.196337
C1H9orf3	5.04285	0.682677	8.70737	0.00827303	8.26239	3.56828	7.05867	2.18857
C1H9orf40	17.5296	7.23898	15.8831	6.57593	12.7856	2.50783	13.4251	3.17318
C1H9orf64	72.4499	4.15951	124.366	4.57544	92.3127	15.1608	83.9157	14.0394
C1H9orf85	6.36003	1.13982	15.4238	7.95304	7.67438	2.86353	9.43995	1.49542
C1QA	6.50846	4.94188	20.1298	3.06349	14.8432	12.0545	12.1247	6.6712
C1QB	5.0114	1.81277	12.125	2.34957	14.4305	18.4041	8.92569	6.52604
C1QBP	157.691	58.3937	172.554	26.5356	149.024	23.9817	172.299	34.7822
C1QC	8.97551	6.0335	21.0263	12.1292	16.5528	15.2871	12.4934	9.0519
C1QL1	30.2468	16.6063	0.877486	0.83465	0.189776	0.225854	0.170414	0.174465
C1QL3	0.185382	0.198413	0.11482	0.16238	0.138278	0.239504	0.132299	0.146597
C1QTNF1	1.35421	0.640758	3.4278	2.37388	3.42231	1.39992	3.40884	1.80093
C1QTNF12	29.9302	4.03626	196.452	93.0458	149.953	55.7297	21.434	16.7342
C1QTNF2	6.62708	3.89078	27.5431	2.58694	18.4925	9.78683	9.25243	8.77999
C1QTNF3	67.6778	16.4936	15.7313	13.1584	5.939	5.43132	5.63024	3.76082
C1QTNF4	1.29714	0.188112	1.69033	0.659357	1.95457	0.608485	2.38099	1.78591
C1QTNF5	18.595	5.50973	33.4493	6.86768	26.2146	14.559	9.4218	5.61312
C1QTNF6	12.8467	4.30155	19.2125	12.5618	11.4607	6.50647	4.86185	7.87416
C1QTNF7	1.13174	0.464654	1.23437	0.194726	2.78641	3.52396	3.55177	3.38351
C1R	31.0059	9.98107	78.8074	50.3721	87.9452	60.7173	69.4451	58.0974
C1RL	5.47852	1.59342	22.4779	9.35572	15.6242	2.18892	12.4786	6.34358
C1S	47.8505	12.7271	93.8773	65.1468	72.6361	32.7297	57.3038	46.4315
C2	6.78993	3.30557	12.5557	3.08722	11.622	0.952279	7.58151	4.02328
C20H19orf25	13.7311	4.66394	13.7305	1.16836	13.8444	3.07093	17.2137	5.20227
C20H19orf38	0.0444489	0.0888978	0.1174	0.166029	0.343381	0.356685	0.585127	0.426984
C20H19orf44	9.42041	1.63108	13.1996	0.728498	13.7787	3.41784	14.2296	3.70852
C20H19orf53	10.834	3.58691	12.9247	5.54635	12.5078	0.830007	16.2114	4.86328
C20H19orf57	1.1092	0.300807	4.6287	0.310764	5.1481	1.26049	7.30306	1.73073
C20H19orf66	25.4697	8.35507	55.0733	17.3975	55.3464	22.027	35.5795	12.4967
C20H19orf67	0.214051	0.17021	0.226022	0.319644	0.415827	0.370491	0.108178	0.116279
C20H19orf70	11.1183	7.11346	18.1298	4.28386	10.7289	1.26062	16.2403	6.56876
C20H19orf71	7.33095	2.7225	5.69678	5.80799	18.5926	9.62848	27.2348	12.2044
C20H19orf77	0.0492086	0.0984173	0	0	0.130077	0.225301	0.543528	0.782706
C20H3orf14	0.319069	0.545164	0.0932913	0.131934	0.112351	0.194597	0.182218	0.482102
C20H3orf18	1.12896	0.839892	0.421215	0.0269257	1.19239	0.975946	0.687129	0.604702
C20H3orf20	0.103767	0.0712541	0.174092	0.174196	0.164567	0.135721	0.115541	0.0760606
C20H3orf62	0.922379	0.447036	1.01949	0.523748	1.01387	0.369073	1.2895	0.442215
C20H3orf67	23.2528	4.3952	22.2288	5.95839	19.1628	1.53243	13.517	7.92843
C20H3orf84	0	0	1.32315	1.48767	0.558268	0.494223	0.224729	0.357584
C21H11orf16	2.88864	0.491084	6.66069	0.637601	5.26863	0.70103	4.08993	0.954958
C21H11orf42	0.287287	0.20369	1.12776	0.249141	0.700071	0.402236	0.682873	0.349238
C21H11orf54	22.7624	3.91384	24.2311	1.48532	21.0165	3.44658	27.9022	10.415
C21H11orf58	137.038	11.0173	244.465	68.1443	220.002	66.4645	144.39	38.7233
C22H16orf87	9.86449	3.69712	17.0019	5.85863	17.5056	3.54045	18.4659	4.16644
C23H3orf33	13.8279	5.09797	23.473	0.203157	15.231	8.81168	14.7326	2.07055
C23H3orf35	0.157673	0.102511	0.0834835	0.118064	0.0677125	0.064213	0.0414803	0.0595937
C23H3orf58	76.9244	29.884	67.8186	2.61717	74.6252	37.514	65.5146	38.9468
C24H20orf194	3.89234	1.09029	2.5832	0.421055	2.0695	0.96491	1.84532	1.14311
C24H20orf196	0.192911	0.0711675	0.566616	0.0530813	0.144033	0.167213	0.35415	0.129736
C24H20orf24	110.1	28.2391	138.098	27.1952	111.412	14.6521	146.438	41.7246
C24H20orf27	69.7559	23.7617	74.7078	37.104	109.014	30.6424	134.725	35.0501
C24H20orf96	0.735902	0.268464	0.78455	0.244739	0.353789	0.189867	0.174118	0.160631
C25H2orf72	0.4906	0.529577	0.59652	0.26547	0.238877	0.259059	0.0863427	0.170571
C25H4orf27	21.8073	5.56215	38.6446	14.7296	23.2483	6.63135	23.1251	5.8118
C25H8orf58	45.6569	4.87245	27.0856	13.7142	38.0539	2.7244	102.589	24.8885
C26H12orf43	4.04265	1.89891	6.37048	1.39497	5.33487	0.540338	4.02161	0.686398
C26H12orf49	20.3142	2.83481	10.1796	0.736726	12.7334	5.60026	15.8854	2.64467
C26H12orf65	20.8465	3.97897	37.979	5.87443	28.4049	5.67617	25.4095	4.91792
C26H22orf15	6.83241	4.28846	11.099	5.01549	11.4859	5.46397	14.812	8.67739
C26H22orf31	0.37704	0.237385	2.14311	0.969881	0.97342	0.727292	3.5707	2.01784
C26H22orf39	90.1124	9.35963	155.761	46.1107	124.142	28.5843	100.317	23.036
C27H12orf10	110.09	32.026	193.549	38.8555	159.243	23.365	162.025	17.3268
C27H12orf4	26.2672	4.35068	29.9423	5.39345	26.0031	6.11788	22.4603	4.36935
C27H12orf40	0.787352	0.343573	0.617141	0.0675055	0.822397	0.101389	2.19855	0.599749
C27H12orf57	57.052	29.1491	112.011	47.8444	74.4487	23.1282	72.7604	18.6388
C27H12orf60	0.579421	0.355246	0.277386	0.061279	0.411875	0.156432	0.101942	0.130803
C27H12orf71	2.09762	1.04152	2.08994	0.548667	2.88039	1.00774	2.06441	1.69798
C28H10orf10	36.5926	20.1783	45.2731	45.7704	27.7028	18.0079	46.7944	50.7262
C28H10orf71	0	0	0.0951088	0.134504	0.0414939	0.0500045	0.350592	0.330925
C28H10orf76	17.7141	1.63587	9.94206	2.34618	15.9764	1.12812	19.8785	4.84382
C28H10orf88	24.0238	5.1405	25.5717	7.75125	25.1835	5.38879	27.4522	6.89059
C28H10orf90	0.340311	0.403612	0.0214296	0.030306	0.062416	0.0770532	0.0228111	0.0603525
C29H8orf34	9.33447	4.28294	2.26836	1.05119	1.55787	0.577826	0.0193288	0.0511391
C29H8orf37	71.366	8.47691	129.422	12.2458	123.611	15.8997	125.936	29.0605
C29H8orf46	2.03739	1.14056	2.30358	0.854595	3.51657	3.08657	3.3413	3.7373
C29H8orf59	2.12195	1.78518	3.26387	1.15579	1.95435	0.382876	2.74722	1.79819
C29H8orf88	0.983048	0.394301	3.53	0.142668	2.52632	0.985955	5.91094	2.08858
C2CD2	54.734	8.17003	19.7539	7.52755	21.8351	3.70535	105.598	27.0428
C2CD2L	17.4231	3.96852	16.3551	8.33995	17.6705	6.00301	16.1269	5.36736
C2CD3	5.8508	1.67556	7.86346	5.26737	7.88755	3.7251	9.30235	2.8812
C2CD4A	0.0483292	0.0678317	1.46852	1.82377	0.586389	0.363212	0.0765728	0.101181
C2CD4B	0.0552501	0.0640337	0.900627	1.27368	0.365252	0.538985	0.116801	0.122062
C2CD4C	0.369512	0.252862	0	0	0	0	0.0761219	0.131792
C2CD5	21.796	2.99451	39.452	15.7808	52.6961	1.01358	36.2696	4.33041
C2CD6	4.71855	1.29542	2.48857	0.0749279	1.9078	0.441363	1.31929	0.192753
C2H10orf113	0.275172	0.419512	1.09833	1.55328	0.78456	0.386298	0.26927	0.287403
C2H10orf67	1.56586	0.507314	1.22469	0.398989	0.890181	0.462746	0.887548	0.631339
C2H1orf167	0.241727	0.172059	0.762363	0.079609	0.717965	0.359513	0.242605	0.15733
C2H5orf46	7.18516	5.5996	6.86838	5.78832	13.1367	8.88757	64.022	28.4062
C3	2.47885	2.05047	10.8319	7.6288	11.0406	11.209	3.1688	2.53866
C30H15orf39	2.7813	1.52295	2.37048	0.523677	2.08438	1.251	4.99116	3.18525
C30H15orf41	2.28016	0.867187	5.66819	1.42386	2.15934	0.550141	3.78728	1.55809
C30H15orf52	8.77588	2.19118	8.87256	4.00497	15.4367	6.29454	10.5429	3.80591
C30H15orf61	0.44684	0.235042	1.04572	0.617213	0.822381	0.683683	0.302702	0.252232
C30H15orf62	54.715	16.5517	12.7402	8.64392	10.4836	5.096	26.8999	7.85845
C30H15orf65	0.560682	0.346549	1.13754	0.179424	0.330911	0.165819	0.328993	0.32414
C31H21orf2	15.4684	3.65353	17.4501	7.13154	19.0015	3.8656	17.2477	4.86074
C31H21orf33	288.225	42.9115	511.172	94.4967	372.845	40.5373	328.571	40.7623
C31H21orf58	0.223031	0.0653968	0.41271	0.177861	0.158938	0.0417867	0.0765984	0.0833709
C31H21orf59	20.6762	6.24677	36.6386	12.6782	39.1261	8.63685	33.4762	10.7247
C31H21orf91	51.8543	13.7274	98.5201	47.5931	80.9819	37.6204	136.657	31.2132
C32H4orf17	1.72735	0.681394	3.64667	2.63586	2.2322	1.14546	2.66263	0.804881
C32H4orf22	2.06675	1.2365	0.750778	0.894246	1.51241	1.85995	0.17218	0.225445
C32H4orf3	284.719	23.5894	321.444	40.9426	302.01	99.8939	267.195	40.4434
C32H4orf36	0.416172	0.369759	0.728075	0.626719	0.501378	0.190426	0.531098	0.136013
C33H3orf38	45.2093	4.82549	61.2464	14.0387	48.2168	6.79729	57.0795	11.3992
C33H3orf52	41.57	5.33786	41.438	3.93265	61.4309	27.0059	27.2071	6.67696
C34H3orf70	4.9602	1.2603	12.4615	4.7747	11.3629	3.55867	9.20625	3.14979
C35H6orf201	1.27819	0.403996	1.17302	0.404208	0.967382	0.939369	0.56279	0.364519
C35H6orf52	0.337848	0.519577	0.655233	0.0193055	0.642601	0.278631	0.911739	0.865812
C35H6orf62	55.4537	8.65819	59.5008	20.897	40.0456	5.70618	52.2017	10.2945
C37H2orf69	10.3359	0.946281	11.759	1.60801	13.0992	1.70311	17.2896	6.02296
C37H2orf88	0.392983	0.298582	1.73955	0.138682	0.838723	0.388626	0.485344	0.349169
C38H1orf186	0	0	0.2701	0.38198	0	0	0.511959	0.395482
C38H1orf226	0.615882	0.318087	0.272133	0.0937736	0.0779863	0.0488867	0.855981	0.43405
C3AR1	0.743436	0.61548	1.71965	0.409973	1.7525	0.723255	1.91741	1.28013
C3H15orf40	48.885	12.3855	55.3206	27.7928	54.7829	41.1948	27.4954	16.4905
C3H4orf19	1.30215	0.918232	0.663172	0.175242	0.613003	0.37822	1.42185	0.573949
C3H4orf48	2.53274	2.38404	3.52935	2.84399	1.69563	1.9142	0.572634	0.660884
C3H5orf30	38.5273	2.97297	54.0358	6.28262	52.1832	17.6864	58.1559	12.9521
C4BPA	0.0665891	0.0769669	2.9475	2.93781	2.25868	3.91216	0.0107246	0.0283746
C4BPB	0	0	1.83129	1.57636	0.0834706	0.144575	0.0197681	0.0523015
C4H10orf105	0.429491	0.491069	2.01944	2.4275	6.32669	5.96978	1.52509	0.940269
C4H1orf131	14.0247	0.888927	34.4048	4.82284	20.7015	1.06396	26.4462	6.25352
C4H1orf198	66.2195	11.268	51.7056	34.5757	113.256	27.8972	75.2632	11.159
C4H5orf22	43.3109	7.6379	26.7025	0.50262	31.2785	11.6829	32.2141	7.35821
C4H5orf34	1.00056	0.247723	0.403259	0.0890864	0.107436	0.101608	0.33988	0.281803
C4H5orf42	11.8818	0.704762	11.9147	5.55554	15.8913	2.05806	16.308	3.94858
C4H5orf51	29.1752	4.07183	38.8334	22.602	42.0288	3.76222	43.3812	5.1707
C4H5orf58	0.413018	0.356061	0.968818	0.256009	0.480672	0.446809	0.536999	0.262069
C5	0.0810056	0.12674	0.0365943	0.0517521	0.0215863	0.0187064	0.17214	0.180656
C5AR1	0.898261	0.508635	2.46688	2.61094	4.01523	3.28289	2.50688	1.53984
C5AR2	0.284467	0.171541	1.30587	0.933666	1.70249	1.99144	2.55389	3.44666
C5H11orf1	3.29675	0.783094	6.10646	0.844831	4.56095	0.896737	3.80117	1.12913
C5H11orf52	0.726956	0.470538	6.37544	3.77911	5.18709	1.72009	2.52988	1.83895
C5H11orf63	1.11141	0.465258	0.546752	0.118579	0.48923	0.215284	0.271503	0.219734
C5H11orf65	0.0487148	0.0564594	0.309673	0.203782	0.101072	0.102492	0.132595	0.101701
C5H11orf70	15.6139	1.977	24.6736	2.54331	18.9012	10.3088	11.1328	3.54057
C5H11orf71	0.574072	0.477962	1.39776	0.369356	0.359676	0.206092	1.31312	0.543736
C5H11orf87	0.0476375	0.0422486	0.162428	0.154499	0.0320228	0.0554651	0.0259683	0.0687057
C5H16orf46	0.792982	0.265454	1.94288	0.429213	1.22262	0.520154	0.602918	0.609281
C5H16orf70	66.7367	22.5015	44.6541	13.5624	23.4731	4.74006	34.77	12.3408
C5H16orf74	3.29169	1.918	19.0317	15.8039	9.33958	4.70145	16.4311	11.7972
C5H16orf86	0.156283	0.150147	0.153775	0.217471	0.0784275	0.13584	0.0548735	0.1016
C5H16orf95	11.3449	4.36524	27.5986	8.79836	19.7749	3.27906	25.8055	8.99231
C5H17orf107	0.663274	0.14099	0.489134	0.23894	1.57168	0.525515	0.330476	0.470799
C5H17orf49	53.9888	22.8533	103.867	38.7017	65.211	16.7408	65.9606	30.716
C5H1orf123	62.6433	14.3065	77.9894	31.9591	77.4642	17.7597	70.2187	13.1656
C5H1orf159	16.329	2.36349	28.337	0.00046777	24.0361	4.20911	21.2996	3.20331
C5H1orf174	46.7461	14.9286	96.964	8.10429	62.3313	2.30717	76.6066	14.0437
C6	0.0782962	0.109818	0.394246	0.240051	0.333951	0.13565	0.0831422	0.169696
C6H16orf52	2.76051	0.642868	4.86818	0.33975	3.64983	0.254015	3.89032	1.61948
C6H16orf54	0.703763	0.487581	1.15157	0.807899	0.885985	0.134138	1.71033	0.949315
C6H16orf58	30.1823	5.01532	20.4355	12.1069	28.7188	8.12133	25.4898	6.61237
C6H16orf62	25.3854	8.06273	25.029	7.332	33.1027	7.37929	24.2483	6.40851
C6H16orf71	1.42219	0.612637	1.17309	0.212703	1.2658	1.01068	1.08738	0.443897
C6H16orf72	71.3403	16.9211	53.5072	15.9891	69.5201	19.4352	63.4247	16.4512
C6H16orf89	0.154234	0.18159	0.212279	0.300208	0.266315	0.35366	0.0152459	0.0403368
C6H16orf91	26.5692	9.39847	36.5296	16.4296	26.5716	8.10903	37.0883	10.0885
C6H16orf96	0.739283	0.60526	2.37247	0.0468748	1.22148	0.587355	0.875167	0.342239
C6H1orf146	0.752839	0.566991	0.929521	0.450679	0.418136	0.371613	0.528406	0.366653
C6H1orf194	1.89376	0.890212	8.68953	0.417605	5.8148	3.0474	1.23433	0.743904
C6H1orf52	7.53154	1.48858	13.2056	1.61351	13.9716	1.70117	15.7146	2.73281
C6H7orf26	62.1446	7.81266	68.3804	34.8775	76.5652	11.8435	93.1429	17.7301
C6H7orf43	3.86057	1.79014	3.40639	2.12558	6.0758	2.86173	11.2744	5.81319
C6H7orf50	10.5422	2.65262	14.4587	6.07546	13.6915	4.61998	14.7491	5.21915
C6H7orf61	6.68199	2.99621	4.65749	2.70984	4.50312	3.44666	3.37751	1.59287
C7	0.951297	0.57498	3.31473	3.9947	4.62392	2.1395	2.91278	1.91974
C7H18orf21	7.64949	2.30896	9.47097	1.34301	6.9498	2.15071	11.7603	2.97591
C7H18orf25	24.7329	1.6868	20.9592	10.383	33.7816	7.77658	31.4758	5.51462
C7H18orf32	26.1043	4.18143	43.8853	12.8353	26.6252	4.96755	20.8606	3.00928
C7H18orf8	42.3919	5.97466	63.5842	5.77721	66.9977	7.71826	87.5292	21.2772
C7H1orf105	1.83454	0.676349	3.52227	3.06401	3.20868	1.67858	1.04855	0.495329
C7H1orf112	7.80202	2.9572	7.34248	0.316906	6.78113	2.92118	7.12474	2.0056
C7H1orf116	18.8781	9.95557	14.0908	1.00879	16.8247	4.05739	24.6325	15.2947
C7H1orf21	35.2819	3.57676	67.784	2.08108	52.1459	8.203	93.8329	19.991
C7H1orf27	22.0257	2.31753	27.3655	0.277011	21.9692	1.72434	25.3058	3.69186
C7H1orf43	50.7539	5.16404	102.799	0.791505	83.4185	10.3256	85.7356	15.9474
C7H1orf53	0.846452	0.535048	1.85145	2.03828	1.57902	0.535439	1.39381	1.06393
C7H1orf74	16.8151	2.13803	22.0309	0.65592	21.3743	4.55782	23.121	5.50072
C8G	0.299814	0.224701	0.748735	1.05887	0.405562	0.387581	1.46062	0.704133
C8H14orf119	19.8125	3.66655	35.823	1.08736	20.2828	2.04412	25.7751	7.98686
C8H14orf132	0.0469124	0.0292509	0.46974	0.338915	0.0842741	0.0699177	0.166293	0.119085
C8H14orf2	5.30581	2.18357	3.56389	1.56111	2.36263	0.564315	3.04117	0.518122
C8H14orf28	4.85491	0.85293	15.0533	6.37832	12.3288	3.43944	10.5097	4.08892
C8H14orf37	6.05094	2.66129	2.62301	0.602447	1.5454	0.386267	0.814889	0.465102
C8H14orf93	14.0254	2.42746	32.8118	5.80755	23.2135	5.86853	21.5616	7.95002
C9H17orf105	0.121024	0.242049	0	0	0.208931	0.181057	0.114212	0.242654
C9H17orf50	0.649499	0.539429	0.286216	0.0756321	0	0	0.024397	0.0645484
C9H17orf53	7.50046	2.08523	4.16725	0.478256	1.64881	1.31256	2.44138	1.02694
C9H17orf58	11.5632	2.66455	19.954	8.26832	24.7457	14.5999	12.5292	5.7049
C9H17orf64	3.64589	0.856196	4.36575	2.91296	2.51313	0.789969	14.1126	5.50516
C9H17orf75	33.0669	6.95369	31.2661	6.4602	28.2686	12.0154	27.0162	6.48971
C9H17orf78	0.438468	0.329002	1.14332	1.09971	0.648166	0.41673	0.503361	0.366976
C9H17orf80	10.9145	2.04215	20.2752	7.69221	15.003	6.28331	13.736	2.8202
C9H17orf97	0.218733	0.437465	1.00866	0.812791	0.065323	0.113143	0.0850597	0.157735
C9H17orf99	2.05672	1.17712	0.907723	0.44342	0.227632	0.116371	0.639837	0.564941
C9H9orf116	0.399464	0.138918	0.649453	0.449759	0.564101	0.309415	0.211138	0.460389
C9H9orf16	40.6463	22.0883	84.5777	35.5836	46.8321	8.09421	110.721	38.6129
C9H9orf172	0.0539617	0.0515101	0.12909	0.10006	0.116658	0.112047	0.0396066	0.062461
C9H9orf50	0.153294	0.142917	0.37214	0.372363	0.149811	0.142191	0.0966471	0.188523
C9H9orf78	70.1856	9.52866	135.38	40.4399	87.8048	6.80768	87.8299	16.9268
CA10	3.08583	0.801709	0.21925	0.310066	0.246631	0.235245	0.0159899	0.0423052
CA11	7.72744	1.86315	20.0505	1.6397	12.7411	5.51472	3.08218	1.58384
CA12	147.168	120.891	25.6141	30.4895	32.1751	30.5209	40.065	34.8279
CA13	36.0156	8.48696	56.8711	6.99531	46.9869	25.6352	152.063	38.8539
CA14	5.30874	5.18446	6.46437	3.55635	17.4147	15.838	19.68	27.1799
CA2	173.055	129.886	2.96753	1.43881	9.15422	3.33824	4.19995	3.7893
CA3	72.3546	80.7625	662.762	827.196	377.022	312.02	6.85959	12.7851
CA4	6.12705	4.66017	22.9579	30.5984	65.1999	57.027	39.4456	52.125
CA5B	16.4098	2.36225	37.2446	8.6701	45.6797	2.41591	20.8788	9.40218
CA6	9.29517	3.60854	4.6758	5.66911	10.198	9.27892	45.2408	20.2324
CA8	0.177565	0.144297	0.244509	0.0646111	0	0	0.0240147	0.063537
CA9	93.5543	123.334	17.1179	15.1077	157.811	63.0542	100.522	188.838
CAAP1	31.1833	3.50094	41.5435	7.33691	37.5353	5.94355	37.9126	4.02274
CAB39	278.558	38.1516	190.503	42.2572	287.086	41.472	193.565	30.2228
CAB39L	2.58071	2.61666	3.19245	1.60303	0.996237	0.709436	1.17907	0.435639
CABCOCO1	1.88215	0.904786	2.10384	0.894401	1.81406	1.04525	0.591713	0.302458
CABIN1	18.3151	3.40516	29.9279	16.6069	35.6425	7.35128	24.5155	7.34187
CABLES1	21.1906	9.68158	39.1175	20.2653	56.7143	44.8598	26.7316	11.7782
CABLES2	14.724	2.41071	12.7757	2.89036	19.9995	6.74699	19.7443	4.22717
CABP5	0.206456	0.229632	0.255822	0.361786	0.396326	0.116913	0.300747	0.390272
CABP7	4.0172	2.16624	7.38759	2.27204	4.07567	1.83816	5.88365	1.46331
CABYR	11.1064	4.62172	14.0085	6.98883	11.6183	4.94234	18.9221	7.75337
CACFD1	33.8835	10.6416	15.2039	1.12809	21.366	12.6685	10.5578	5.26445
CACHD1	11.298	2.94917	30.5527	22.4964	33.6502	8.62738	11.7903	7.29974
CACNA1A	0.0347955	0.0322098	0.20146	0.132572	0.014813	0.0256569	1.02071	0.427976
CACNA1B	0.138036	0.0915359	0.0105217	0.01488	0.0234037	0.0204758	0.0516924	0.0678503
CACNA1C	0.637445	0.179589	1.78892	1.20946	2.19445	0.502125	0.343577	0.181071
CACNA1D	0.148724	0.102027	0.0658838	0.0388866	0.045446	0.0404727	0.0380682	0.0305596
CACNA1E	0.410437	0.229776	0.0285701	0.0404042	0.0262165	0.024883	0.0470405	0.0370244
CACNA1G	0.112827	0.0899748	0.30755	0.284856	0.190034	0.17096	0.198015	0.33098
CACNA1H	0.297116	0.134768	0.469803	0.181357	0.751718	0.367225	1.19406	0.825943
CACNA1I	1.11315	0.455679	0.0369969	0.00977635	0	0	0.0608902	0.0697856
CACNA1S	1.50881	0.722743	0.284396	0.214432	0.202532	0.276585	0.0861048	0.0952859
CACNA2D1	4.07769	1.22094	5.2323	0.365162	6.17407	0.70582	4.07623	0.837197
CACNA2D2	1.43213	0.54195	2.09388	1.10427	1.65644	0.822944	3.43003	1.98147
CACNA2D3	0.282735	0.109932	0.300351	0.124259	0.469042	0.632181	0.0229926	0.0608327
CACNA2D4	0.0358144	0.0344639	0.0633695	0.0896179	0.0352005	0.0109627	0.0832192	0.145735
CACNB1	14.4221	3.55746	7.8661	1.91997	9.22744	4.12286	3.29101	2.38552
CACNB2	1.34436	0.518496	1.28216	0.708879	2.27974	1.04778	4.3718	2.80174
CACNB3	14.3446	4.51933	16.7839	3.26962	20.6361	4.04392	13.2217	5.06153
CACNB4	3.23377	2.68161	1.43765	0.602743	2.21048	1.45829	1.52496	1.52842
CACNG1	0.293192	0.290684	0	0	0	0	0.0353886	0.0604558
CACNG2	0.024834	0.049668	0	0	0	0	1.01973	0.831789
CACNG4	6.86654	2.73072	3.27787	0.153768	3.40648	2.34954	12.5214	5.41035
CACNG5	0	0	0.0643341	0.0909821	0.10265	0.145976	0.214508	0.187095
CACTIN	35.5285	8.46878	47.088	8.81727	52.6935	20.1182	62.8859	7.93656
CACUL1	8.34134	1.42463	11.3648	3.49962	12.6178	0.735476	10.8009	0.983259
CACYBP	94.9358	14.0555	176.808	29.3342	129.711	24.3595	131.645	39.8106
CAD	18.254	9.82953	9.84016	6.51644	21.0104	11.7083	25.4261	7.6582
CADM1	25.3034	5.32104	39.1333	10.7432	31.3497	11.454	28.5138	6.88733
CADM2	0.0212784	0.0311075	0.860959	0.956738	0.530841	0.694314	0.267638	0.187091
CADM3	0.0894338	0.0590351	0.0405373	0.0573284	0.130382	0.121574	0.0866658	0.0787958
CADM4	4.01274	0.880518	3.59033	0.398705	5.45921	2.65574	5.29821	1.65959
CADPS	2.29796	2.08313	1.03178	0.733821	1.08167	1.2133	0.0256232	0.0444407
CADPS2	2.33675	1.03698	3.19254	0.0369221	4.06051	0.898677	1.76678	0.833822
CAECAM1	0.518864	0.411959	1.12475	0.510813	6.59971	3.08131	0.450994	0.777009
CAGE1	0.0662603	0.0968678	0	0	0.0592374	0.102602	0.0585589	0.0612361
CALCOCO1	17.8932	5.14824	30.8075	16.3458	30.1867	13.8366	25.3902	6.91299
CALCOCO2	71.2806	9.93368	195.688	23.6071	199.316	60.2432	193.808	38.4382
CALCRL	5.71293	2.13799	4.78121	1.8065	6.57063	1.49319	11.4015	5.39163
CALD1	183.141	43.1444	189.267	11.513	194.208	98.8481	49.2284	22.7529
CALHM1	0.503213	0.406631	0.392093	0.231425	1.10244	1.19673	8.41336	5.86046
CALHM2	17.0179	5.06723	54.5957	17.4156	23.4414	3.36906	13.6463	8.8137
CALHM4	154.358	61.3921	2.66578	3.12108	0.280099	0.182668	0.16863	0.0860585
CALHM5	79.9675	24.2395	46.3258	9.49578	35.318	9.61356	3.15048	1.28685
CALHM6	14.0206	2.59355	17.543	10.7826	11.4597	2.5935	6.4816	3.24732
CALM1	210.625	31.4812	252.014	15.6735	215.035	90.9949	158.761	37.8085
CALM2	193.203	41.3889	392.908	52.7361	270.898	29.1628	294.699	41.3023
CALM3	164.734	58.9816	112.532	24.1275	110.696	29.3926	90.227	39.9834
CALML4	4.74169	2.06818	0.530744	0.140248	0.522419	0.417855	0.87354	1.22535
CALML5	334.35	85.527	604.103	134.005	460.037	145.771	3310.97	945.464
CALML6	1.91907	1.2657	5.032	0.643933	7.44319	7.24271	2.27342	0.490913
CALN1	0.270577	0.196224	1.82422	0.342276	1.10268	0.152463	0.0183284	0.031351
CALR	194.821	50.9469	217.435	3.94467	215.305	126.246	168.804	42.1678
CALR3	0.137915	0.275829	0.140997	0.1994	0.0424507	0.0735267	0.146351	0.240206
CALU	163.751	20.4803	207.664	51.7154	206.141	34.622	152.172	31.3057
CAMK1	31.6748	16.3345	95.0103	30.1313	198.848	144.942	68.0692	68.2484
CAMK1D	9.13811	1.80811	4.30681	2.03702	2.3242	1.02798	10.3543	2.84482
CAMK2A	0.650815	0.447866	1.2625	0.231127	0.817406	0.135524	0.806565	0.471018
CAMK2D	72.3753	20.2108	78.7121	9.87573	122.956	24.2348	97.2703	27.203
CAMK2G	3.38533	0.379487	3.19373	1.3092	2.60787	0.653909	1.70342	1.22484
CAMK2N2	0.754826	0.504162	0.488807	0.00944198	0.688079	0.214292	1.16279	1.11447
CAMK4	0.0779181	0.0482049	0.0991983	0.0918785	0.0654243	0.00564263	0.223514	0.187263
CAMKK1	31.1167	2.77379	20.8262	4.95174	45.9902	32.1075	40.343	8.15046
CAMKK2	87.9927	12.0064	117.81	83.8641	137.432	39.4128	102.041	13.2709
CAMKMT	10.3105	2.589	13.781	2.878	12.6454	0.21002	9.17468	2.70143
CAMKV	0.702043	0.266404	0.202524	0.156979	0.606464	0.24522	2.90328	2.54744
CAMLG	38.6186	11.5421	57.015	0.13919	38.3669	11.3747	38.637	6.71627
CAMSAP1	9.7565	1.49593	10.2753	2.44817	9.10466	1.20844	10.6437	2.61252
CAMSAP2	34.3326	4.76579	33.4938	15.1982	44.1065	7.88906	66.3558	9.38685
CAMSAP3	101.433	28.2412	167.041	0.145063	242.662	55.1643	160.152	77.1369
CAMTA1	4.47002	1.57437	1.48304	0.151301	1.23905	0.267824	0.867371	0.420924
CAMTA2	2.82334	1.34481	2.39874	0.371141	3.84439	1.4437	3.9748	3.28746
CAND1	103.029	8.0846	54.2091	27.4664	86.5912	13.8442	100.924	16.138
CAND2	2.43643	0.773072	3.11096	1.01351	2.81813	1.01492	1.10538	1.16893
CANF2	0	0	1.57725	2.23058	41.5081	71.8942	0.0484837	0.128276
CANT1	29.9498	8.14298	42.6656	20.4755	54.8357	15.9058	44.3849	7.40628
CANX	148.654	14.3475	205.132	136.401	176.704	72.1644	183.366	57.7927
CAP1	145.862	25.6023	135.455	8.9057	159.706	23.4166	168.403	23.4935
CAP2	1.98313	0.534312	2.64959	0.218115	3.45657	1.88981	2.4355	1.16634
CAPG	946.753	159.072	1443	171.451	1350.56	147.61	1446.35	115.44
CAPN1	306.593	32.2987	419.033	99.1701	487.417	64.7682	541.299	125.241
CAPN10	42.2375	5.79387	50.8213	8.75545	58.8093	25.3686	54.1054	17.9154
CAPN11	0.0436935	0.0873869	0.427697	0.208928	0.513273	0.480686	0.0852671	0.134824
CAPN15	34.7507	11.1351	48.7632	9.36735	48.4267	20.3149	49.6284	14.7485
CAPN2	164.949	18.686	222.076	1.87441	292.051	9.02683	150.553	17.471
CAPN3	0.39913	0.241421	0.77169	0.0493295	0.861063	0.291984	0.469039	0.59875
CAPN5	22.0599	2.00516	29.2232	2.29669	33.9735	4.53424	30.1449	10.7854
CAPN6	19.7361	5.69563	3.18661	2.48735	0.481202	0.670651	0.0265358	0.0522293
CAPN7	20.9135	1.75896	14.2411	2.13117	25.6417	3.11532	28.0134	6.30927
CAPN8	23.4834	16.9781	2.12151	2.34957	0	0	0	0
CAPNS1	37.7183	15.8161	42.535	3.40865	40.0498	11.5654	22.8998	4.21552
CAPNS2	20.2546	6.27383	73.9468	23.7046	31.1619	8.00411	28.8226	14.5641
CAPRIN1	64.1557	8.01886	48.5439	10.0678	66.3608	13.7728	55.3734	14.4156
CAPRIN2	15.4089	2.43654	24.2458	3.60177	24.9897	3.57583	16.7361	7.66843
CAPS	2.44237	1.38343	13.2971	1.84835	13.7541	6.22883	3.22162	1.89929
CAPS2	0.10179	0.162486	0.723327	0.723115	0.414808	0.40397	0.128316	0.116565
CAPSL	0.0812263	0.162453	0.0891441	0.126069	0.107356	0.185946	0.346738	0.284013
CAPZA1	223.275	22.3357	228.748	40.347	198.962	26.7783	319.057	62.8072
CAPZA2	179.21	15.0187	238.948	22.2724	217.909	48.888	285.791	94.8861
CAPZB	23.0954	4.00473	32.8393	6.10132	26.5445	1.64677	27.3697	6.11588
CAR1	0.940104	0.609605	0.445264	0.234824	0.24192	0.419018	0.119995	0.23373
CARD10	14.7555	5.44896	13.3409	0.043308	19.3513	6.41771	14.9949	6.33526
CARD11	0.0270206	0.0342225	0.186317	0.0692354	0.405077	0.376099	0.463893	0.342211
CARD14	4.79554	0.554196	4.02183	4.97999	5.40619	1.72847	23.8315	6.4254
CARD19	10.4612	3.89362	73.8446	12.792	53.7243	10.1659	66.4951	20.422
CARD6	4.10557	1.59757	7.73336	8.93621	7.75357	6.26786	7.02038	1.87899
CARD8	0.362079	0.090835	1.85151	2.61842	1.4608	1.24454	0.64618	0.682895
CARD9	0.424443	0.190191	1.20357	1.23816	1.09658	0.870126	2.25275	1.59047
CARF	2.90101	0.568553	6.55996	0.471535	5.74202	1.80374	4.07098	1.7096
CARHSP1	197.56	52.3035	99.7241	16.2303	158.694	53.9424	127.713	32.798
CARM1	20.2751	6.09781	16.2299	3.95975	23.7214	6.04751	23.6178	5.38599
CARMIL1	31.2703	7.33156	14.1208	4.33997	17.7685	1.943	23.2102	4.21707
CARMIL2	0.457107	0.307412	0.978616	0.516105	1.13753	0.457198	0.558222	0.394826
CARMIL3	0.623989	0.143652	1.61117	1.29566	0.693196	0.348154	0.215216	0.226703
CARNMT1	59.6094	5.92932	13.7648	8.42491	28.0319	3.54039	26.999	5.16333
CARNS1	2.47756	0.673101	2.71663	2.15468	4.45566	1.49986	3.20066	1.7729
CARS	214.386	58.6705	54.9708	9.36945	61.3963	8.95683	75.1854	17.504
CARS2	17.4267	11.2111	14.6742	7.48353	30.6291	20.7253	21.0726	10.9426
CASC1	3.33488	1.35796	5.218	1.82432	3.33601	1.62357	3.88842	1.70967
CASC3	16.893	8.1859	25.8425	0.676378	24.7812	2.11258	24.9171	7.1703
CASC4	16.528	10.5615	29.2056	8.54227	21.3988	16.806	29.5964	10.159
CASD1	16.3772	3.34099	19.4013	2.29208	21.9059	2.54908	10.2347	3.16049
CASK	50.7976	2.89783	45.8979	7.39747	62.252	24.1142	25.6346	4.63707
CASKIN1	1.38125	0.792334	1.10776	0.352751	0.731114	0.458775	0.708238	0.444159
CASKIN2	4.82365	1.42641	7.76974	0.395232	8.74268	1.14467	11.0018	6.91553
CASP10	5.48734	0.910037	10.4661	2.22954	10.3682	2.68945	18.2386	6.1728
CASP12	0.164994	0.253776	0.91523	0.447087	1.08535	0.547442	0.483427	0.419566
CASP14	54.2245	28.0996	330.687	49.8523	416.102	101.033	272.86	140.885
CASP2	36.8107	8.60261	65.0715	2.43399	50.8749	4.33338	56.5289	12.349
CASP3	64.5884	12.4195	67.6527	3.7587	70.2605	13.6792	68.9651	34.1021
CASP4	0.909942	1.46361	2.23349	0.100548	3.5686	2.40066	3.59992	2.05415
CASP6	108.181	10.0175	150.304	52.1056	102.427	28.989	129.925	22.0265
CASP7	2.42933	0.644052	7.45456	1.76142	7.47124	2.54041	5.5314	2.6165
CASP8	5.51756	1.08541	16.8889	6.4593	13.4998	2.59497	45.0013	21.8552
CASP8AP2	4.72995	0.931486	8.69645	0.176277	7.41751	1.82964	6.68025	1.16399
CASP9	55.8506	6.88349	52.6672	18.6047	46.2329	9.63427	27.4848	9.70143
CASQ2	0.44463	0.254516	0.402642	0.35769	0.0666954	0.0676325	0.106047	0.204721
CASR	3.70924	1.09678	0.397316	0.106575	0.514481	0.512576	0.141061	0.217434
CASS4	0.0531454	0.083838	0.0900948	0.127413	0.236938	0.205477	0.620369	0.451925
CAST	151.619	41.2645	200.484	31.1507	211.114	30.4199	241.618	46.4804
CASTOR1	422.255	85.4668	292.981	114.783	322.105	148.078	173.926	64.9333
CASTOR2	9.31388	3.88905	3.08593	2.57646	4.00434	2.85151	1.79116	0.697932
CASZ1	29.7691	4.65047	29.7194	9.644	39.7752	7.15562	34.9451	5.25059
CAT	417.778	96.5034	548.595	7.38862	452.775	107.392	323.911	137.104
CATSPER2	0.938095	0.557431	1.54116	0.0622873	1.13391	0.621746	0.342642	0.443071
CATSPER3	0.149721	0.00791484	0.181541	0.0479719	0.1344	0.0784036	0.210508	0.169165
CATSPERD	1.69884	0.413452	2.7485	2.19056	1.88927	1.27557	2.57988	1.9146
CATSPERE	0.0719043	0.0911291	0	0	0.0120325	0.020841	0.0110872	0.029334
CATSPERG	0.407507	0.328296	0.982009	0.179778	0.662466	0.42757	0.857383	0.750599
CAV1	111.732	21.1946	204.608	12.3998	192.939	37.2566	64.4587	15.2896
CAV2	171.406	63.917	494.192	90.7368	463.803	109.741	185.78	86.8879
CAVIN1	10.7233	4.76127	19.5635	0.444549	32.5777	12.6197	21.0944	8.94341
CAVIN3	162.422	71.6074	252.663	79.2587	193.999	24.4931	135.146	53.5961
CBARP	0.700583	0.751046	0.962104	0.184436	0.777803	0.177219	0.870479	0.744112
CBD103	6.52879	5.35894	2.61801	1.72279	3.31483	1.16965	7.22912	6.7239
CBFA2T2	10.5097	1.93335	14.5757	2.32832	13.6279	1.33998	12.6965	2.75271
CBFA2T3	0.0759913	0.0952942	0.651937	0.320897	0.364108	0.0642071	0.748637	0.390557
CBFB	139.327	12.0904	141.705	32.1488	152.005	13.9193	119.799	20.6283
CBL	5.7308	0.483822	5.11673	2.54687	6.59405	1.00909	8.55936	1.33218
CBLB	3.8622	0.945304	6.52018	2.58407	7.83273	1.26961	6.61926	1.17298
CBLC	17.4181	3.41805	13.7191	7.70367	18.2197	1.8824	21.2059	11.2857
CBLL1	17.893	2.66189	22.1839	8.58957	18.7261	4.23111	44.7649	7.07872
CBLN2	25.0633	5.46056	29.9447	24.6099	33.3542	17.8621	4.15093	2.35353
CBLN3	8.87921	1.39798	32.4588	24.4175	19.6678	6.37469	4.84761	3.48879
CBLN4	1.85893	1.23097	0.252575	0.357195	0	0	0	0
CBR3	23.0348	6.79165	23.6574	6.52232	18.0548	5.40506	16.9517	10.425
CBR4	7.28559	0.496373	8.01084	0.308471	5.51453	3.00451	4.08475	0.654393
CBS	302.624	76.3733	63.2886	4.31473	100.55	30.1011	53.0024	25.2905
CBWD2	123.933	15.8578	82.1099	13.1053	65.4487	14.8933	41.0982	9.5557
CBX1	15.7996	2.76394	14.0951	5.34304	17.2089	2.60065	10.9131	5.02223
CBX2	12.0909	3.32033	1.61828	1.69825	3.32342	0.757888	2.1486	1.14806
CBX3	71.4589	5.376	134.812	20.7748	100.85	19.6187	102.716	46.6131
CBX4	2.10417	0.741204	3.7884	1.30192	2.91504	1.19106	4.90813	1.49037
CBX5	8.42534	2.86198	7.83907	3.60369	10.2244	3.90886	12.1891	4.61271
CBX6	66.0337	26.3228	82.6911	28.2371	182.661	30.9463	47.4061	36.7674
CBX7	3.56913	2.39921	6.08306	1.31239	9.03979	0.456541	8.6702	4.14856
CBX8	11.3863	2.68797	37.166	2.76421	22.4951	1.91636	19.2426	6.23162
CBY1	14.1717	2.01621	30.5506	11.3299	17.8851	1.95646	11.7165	3.3644
CC2D1A	62.0859	6.31718	88.396	43.6919	158.133	42.4152	155.89	23.591
CC2D1B	91.3143	8.70907	82.7727	21.7479	112.673	25.7151	129.594	9.74917
CC2D2A	7.81313	1.97808	16.459	0.437997	20.7654	15.8469	15.8387	10.9531
CC2D2B	0.0715104	0.0739588	0.0756397	0.01671	0.113386	0.0729622	0.0197413	0.0380497
CCAR1	67.4804	2.58201	87.4565	34.4469	87.3904	24.3814	78.4128	24.622
CCAR2	96.8925	13.2512	90.9491	21.4505	118.624	28.2319	123.755	15.5455
CCBE1	5.41409	1.77177	44.2012	10.1836	35.6789	9.5883	30.9412	15.1022
CCDC102A	46.5561	9.52543	90.2007	9.21988	82.8414	15.4791	40.2647	11.8373
CCDC102B	0.119708	0.114796	0.150467	0.0793536	0.119438	0.148803	0.161216	0.187968
CCDC103	1.55999	0.458393	0.965264	0.301112	0.762873	0.682841	0.799718	0.357399
CCDC105	0.0230444	0.0460888	0.114291	0.161632	0.198049	0.34303	0.0270762	0.0716369
CCDC106	17.9779	4.23497	15.0056	5.58716	16.0767	5.96034	12.2204	4.93809
CCDC107	8.70228	4.17116	25.8786	13.806	14.9383	4.06414	18.441	6.05379
CCDC112	7.47922	1.92252	9.30909	5.64674	12.262	4.98594	8.08398	3.26405
CCDC113	9.52144	4.10466	9.88626	2.61011	7.13549	2.15151	18.4676	5.99127
CCDC114	0.177514	0.136154	0.315006	0.445486	0.0825851	0.0715671	0.195578	0.173475
CCDC115	137.638	21.6324	151.509	42.4981	136.552	29.7506	167.39	62.8178
CCDC116	0.135513	0.162671	0.623915	0.882349	0.576893	0.230939	8.05625	6.41556
CCDC117	41.6789	3.26384	87.1767	50.7432	77.3087	29.1374	88.8695	32.0841
CCDC12	63.8883	4.90796	61.1325	9.99492	74.9025	8.45265	84.8874	13.0172
CCDC120	25.6455	5.91988	24.2168	21.1531	24.9434	6.86159	47.0165	11.0622
CCDC122	0.204354	0.152301	0.15595	0.102624	0.0344003	0.0595831	0.157448	0.155195
CCDC124	70.6205	21.9595	85.1068	29.7849	66.8346	18.7097	84.7903	14.5135
CCDC125	37.1046	2.81814	67.3203	4.54196	64.9968	17.3467	94.8122	9.66755
CCDC126	13.433	1.45459	40.5453	0.902037	38.4269	7.01795	30.967	7.80358
CCDC127	23.8907	4.75941	62.6998	7.52822	39.5836	10.3703	40.7961	8.60924
CCDC129	3.44941	0.689863	0.98317	0.892981	0.515606	0.114253	0.0516227	0.0665881
CCDC130	20.6456	6.97486	39.2552	3.41061	35.4956	10.3568	35.1187	5.65469
CCDC136	1.9011	1.05755	1.73928	0.76842	0.825296	0.474558	0.393195	0.361019
CCDC137	1.28944	0.273961	2.10072	0.0886426	1.55855	0.543239	1.81411	0.792631
CCDC138	2.40984	0.464058	3.00531	1.72901	2.14211	0.859204	1.8839	1.04283
CCDC14	16.2038	4.49053	35.6698	10.2699	26.0841	11.2128	16.2069	1.2214
CCDC141	0.0570792	0.0229021	0.15534	0.0669451	0.0403878	0.0486715	0.183525	0.147659
CCDC142	6.71214	3.77772	6.00649	2.58328	10.0581	3.20457	9.80128	6.57898
CCDC146	3.10588	1.10905	1.40745	0.484991	2.48247	1.01756	1.62302	0.716271
CCDC148	0.409053	0.104205	0.570848	0.226788	0.362037	0.224072	0.251658	0.163748
CCDC149	2.44844	0.587494	2.69673	0.345094	4.63335	2.53926	2.0979	1.24615
CCDC15	9.99164	1.81848	17.2564	0.532267	17.8635	0.842259	11.9794	3.59492
CCDC150	2.34362	0.533211	4.66457	2.25793	2.29545	0.221585	1.79142	0.509445
CCDC151	0.772908	0.100832	2.33447	2.28144	1.42704	0.643196	0.514375	0.358558
CCDC152	10.7471	4.78509	42.2674	2.47972	21.0661	5.98213	23.7573	13.984
CCDC153	0.0670393	0.0560299	0.127466	0.109722	0.338093	0.0948372	2.64989	2.0795
CCDC154	0.0901695	0.0886623	0.195524	0.0955128	0.132002	0.228634	0.214561	0.311672
CCDC155	46.6782	2.3438	11.2833	1.65932	11.4488	11.7794	2.7454	1.21721
CCDC157	6.25708	1.11342	7.10602	1.86881	7.85331	3.25511	5.1615	1.94731
CCDC158	1.34679	0.253697	1.94887	0.444642	1.38751	0.673925	1.24113	0.746404
CCDC159	2.36634	0.637363	2.61049	0.30725	2.21564	1.58062	1.12798	0.709928
CCDC160	0.630481	0.357009	3.08693	4.0506	5.83683	7.88616	0.160249	0.275499
CCDC166	0	0	0.2631	0.372079	0.229646	0.132256	0.553646	0.514857
CCDC167	2.45931	0.652126	1.53489	0.852559	2.56082	1.77374	1.76523	1.00588
CCDC168	0.0179062	0.0144498	0.161727	0.139213	0.0349036	0.0236241	0.0377554	0.0434828
CCDC17	7.71245	2.4202	11.2149	9.78532	9.38581	5.66625	6.50329	4.69584
CCDC170	2.8976	0.912272	1.25721	0.121586	4.91393	2.11246	1.64616	1.30464
CCDC171	2.07196	0.897625	4.33611	1.16956	3.3033	1.41915	2.38984	0.96613
CCDC172	1.19569	0.996297	0.288984	0.152405	2.2849	1.85425	1.06994	1.16521
CCDC173	0.555375	0.244201	0.736919	0.162797	1.06217	1.56599	0.0632366	0.084679
CCDC174	19.067	1.97372	24.2802	5.60036	24.6447	3.69395	25.8617	1.84793
CCDC175	1.83982	0.81486	3.04779	0.657583	1.53619	0.575804	1.61819	0.581323
CCDC18	7.8685	0.701025	12.1286	4.70449	8.84553	2.94064	9.51411	2.68806
[truncated: 19,792 more rows]

## Sheet: NORMALIZED GENE EXPRESSION
	ANAGEN				EARLY ANAGEN		TELOGEN			EPIDERMIS
GENE	DOG 1	DOG 4	DOG 6	DOG 8	DOG 2	DOG 5	DOG 3	DOG 4	DOG 8	DOG 1	DOG 2	DOG 3	DOG 4	DOG 5	DOG 6	DOG 7
A1BG	4.46592	3.31267	4.31835	6.34574	3.2281	8.21478	2.25596	3.04402	5.29247	0	0.196188	0.523957	0.309123	0.712365	0.424908	0.557008
A2ML1	0.195271	0.381302	0.744085	3.09416	0	0.515758	0.460326	0	0.148954	0.0979401	0.0800636	0.641476	0.15769	0.872142	0.0346807	0.34097
A3GALT2	0	0.185745	0.489651	0.240289	0.560249	0.307075	0	0.346697	0.066514	0.524809	0	0.254617	0.394324	0.649076	0.743342	0
A4GALT	13.4829	18.5285	20.4668	9.84933	9.40975	68.2554	99.8146	56.4739	12.5901	38.3595	12.2	18.0731	42.0128	31.9263	25.3084	53.7158
A4GNT	0	0	0	0	0.0780605	0.106963	0	0.0483059	0	0	0	0	0	0.226092	0	0.141428
AAAS	82.8387	51.3655	53.6748	73.4831	82.6292	74.1117	87.0573	62.4481	89.9796	97.6246	71.4332	87.221	51.7158	56.5163	64.1224	103.007
AACS	26.4669	13.7782	4.11522	7.27309	17.9608	13.0255	45.7677	11.2328	11.8526	15.3629	20.3623	7.05548	15.7538	14.6102	5.44002	16.3858
AADAC	1.03081	1.34189	1.10257	2.54473	5.8504	21.9322	14.58	9.83652	17.1678	10.5126	26.0631	44.0214	45.2284	168.618	20.8705	123.662
AADACL3	12.6652	2.90547	10.3165	1.71154	21.9715	16.8546	119.886	10.3427	10.5901	2.63867	5.27278	20.0562	2.64348	7.28841	0.519087	0.567056
AADACL4	52.1872	3.68157	31.3175	5.46306	51.603	81.1817	142.288	20.2918	46.3747	18.1525	5.00199	83.8634	8.27546	24.5949	0	1.10456
AADAT	31.2255	44.617	17.2473	13.8419	12.8271	540.701	429.766	83.9569	14.4477	1.54047	2.30871	8.40799	0.992107	1.71471	1.27279	1.2911
AAED1	5.47073	12.1604	38.6397	23.3512	35.5324	61.7246	61.0383	24.1163	46.9476	8.2317	35.6941	20.5762	14.6366	57.6324	43.4693	36.5493
AAGAB	71.9629	59.8631	49.5751	62.3612	70.3926	86.0152	81.3984	63.7054	95.6952	59.4009	78.8583	76.0915	57.7486	81.133	68.1453	69.8095
AAK1	3.8618	3.99222	2.59685	3.01265	1.60552	2.11249	3.28957	1.25322	1.74366	3.70294	2.44493	2.15583	1.57764	2.18771	2.21898	2.9419
AAMDC	8.8688	2.2041	3.73521	1.37475	6.83801	5.46575	3.58407	3.7026	3.04434	10.6758	4.36359	3.8846	2.14859	5.1164	2.04766	2.06482
AAMP	198.36	191.024	192.836	178.819	189.877	255.404	338.935	274.938	257.96	261.761	266.547	249.448	332.434	258.398	263.547	312.481
AANAT	4.86707	4.12357	1.19795	0.571549	9.59472	56.095	109.296	17.1527	6.96121	22.9688	46.805	11.6281	27.7628	53.4801	67.3058	16.2246
AAR2	54.1498	47.4885	50.2475	56.4688	66.0356	73.7052	48.629	50.9335	60.4176	57.1562	73.1233	57.1316	59.2618	70.9406	68.3727	64.6556
AARS	95.8653	76.5229	87.6918	104.86	81.3135	134.333	155.567	97.6755	129.745	90.9682	94.2646	100.701	169.776	177.319	101.929	203.161
AARS2	30.2996	14.1997	17.5495	21.3754	21.5705	20.9141	36.734	16.5771	36.1946	33.9198	31.3065	36.0983	23.3721	28.9149	23.3333	39.6921
AARSD1	32.3629	21.0359	25.06	28.2403	58.8002	49.518	27.6585	35.1043	52.6923	45.165	39.6873	33.9391	31.4562	45.6336	37.4559	31.3565
AASDH	6.20081	6.38845	7.32211	4.76102	2.28994	7.194	5.26936	6.2213	8.62015	5.4935	4.84721	8.50336	7.24441	5.30601	5.21822	3.33931
AASDHPPT	29.0461	75.3885	46.7251	38.1259	57.2646	24.1593	35.1114	61.8169	32.2437	25.6096	62.555	63.8351	76.8865	24.0112	35.6763	56.1165
AASS	3.26256	1.85079	1.40821	1.28265	8.47613	17.9838	23.0016	23.3922	9.37325	37.9923	71.1885	25.4739	41.7882	78.9957	17.1943	152.866
AATF	79.452	65.0558	67.4955	75.1903	85.3686	80.7432	100.43	90.4178	88.1953	65.725	90.3956	90.0657	98.9831	101.621	116.82	130.378
AATK	1.46541	0.715368	0.22042	0.0630979	1.41232	1.69334	1.23375	1.89362	1.95619	0	0.300417	0.267441	1.00588	1.43171	0.195195	0.6397
ABAT	2.59816	2.6169	2.27685	2.53902	4.19154	2.79716	3.70913	4.98556	3.58681	1.10483	0.833696	2.47394	4.02295	1.92352	3.52099	1.74237
ABCA1	38.4209	47.9031	44.3532	16.4127	17.2202	31.5579	65.0386	28.5039	17.8386	19.5925	37.4913	18.734	7.62464	18.728	11.371	23.8581
ABCA12	7.9923	15.4476	10.7127	11.8468	1.90338	10.8401	9.25933	5.7421	12.3403	21.1265	19.6617	23.3491	29.7688	33.7666	15.1756	34.018
ABCA13	0	0.00979041	0	0.00949903	0	0.0242783	0	0.0328932	0	0	0	0	0.0445379	0	0	0.032101
ABCA2	3.3802	2.84855	1.92199	1.6122	2.39856	2.01124	3.18986	1.92737	4.80271	8.4955	7.44745	6.26388	3.23961	2.94475	4.59157	2.14039
ABCA3	6.07041	13.033	19.1532	6.69301	2.02694	8.11139	15.2116	1.9385	1.42198	2.66109	4.40955	4.97232	1.89909	3.0955	4.73694	2.22567
ABCA4	0.580891	0.353546	0.199714	0.257268	0.239934	0.931522	0.586875	0.915613	0.379807	0.437027	0.204148	0.272608	0.522707	0.0926586	0.132644	0.0241503
ABCA5	8.14057	10.3998	14.6661	10.7519	4.84844	14.9482	8.22443	13.7743	11.1984	4.40412	5.96292	6.91091	10.9245	11.2343	14.7665	7.53318
ABCA6	4.91339	4.41088	8.95305	3.02232	5.36677	24.6571	36.8754	13.6751	5.03299	3.37969	3.56863	3.89427	5.19213	11.5471	5.95883	18.0304
ABCA7	4.93221	6.2949	2.25122	3.14165	0.0819575	0.617667	2.4056	1.06507	1.09464	3.00695	1.046	4.98183	1.58633	0.593449	0.362473	0.321725
ABCA8	10.5386	11.2741	10.5306	5.06149	3.17681	38.3498	47.9358	13.7336	3.8247	5.72817	2.34132	2.64352	5.89356	17.2879	4.74931	19.807
ABCA9	10.123	7.39644	14.7149	5.10501	5.38545	44.1164	62.2635	25.2365	5.11961	3.65564	3.48646	3.28111	9.1819	15.4852	8.00412	28.3525
ABCB1	0.466128	0.141849	0.160258	0.378476	0.0641773	0.0439698	0	0.278003	0.152386	1.60314	0.163816	0.802085	0.0645291	0.0743526	0.141918	0.155033
ABCB10	48.5366	32.8354	35.9615	42.2264	36.7779	40.656	44.2715	43.1146	52.5926	37.1612	55.2717	44.6033	48.0318	44.3805	49.7567	57.3495
ABCB11	0.281675	0.225009	0.10592	0.145541	0.169669	2.99913	1.60074	0.104996	0.221578	0	0	0.385548	0	0	0	0
ABCB4	0.664833	1.65227	0.222225	0.152675	0	0.536551	0.447788	0.793025	0.0845234	0	0	0	0.608468	0.371169	0	0.0859918
ABCB6	38.6958	80.4192	53.8824	41.9388	29.2085	39.4001	37.6111	28.3947	24.5379	43.708	60.2383	44.6691	37.7016	45.256	42.6317	40.2845
ABCB7	21.3846	31.1042	29.801	29.6107	17.107	28.52	22.4588	18.5008	23.5981	17.0424	23.7047	18.6962	18.8799	18.7812	19.7254	21.8926
ABCB8	40.3333	23.3664	18.7786	25.8652	3.9962	12.3953	22.3166	8.49797	19.7539	38.5685	33.3834	30.2968	19.8348	14.8995	16.5091	22.9054
ABCB9	5.5959	6.23111	4.64215	4.64377	3.43202	4.14291	2.22715	2.4778	4.07457	3.44456	6.46601	9.28425	3.0811	3.45548	5.33064	2.41813
ABCC1	41.9362	56.1478	58.0955	53.4918	22.0456	61.4582	45.3566	29.5978	67.2753	100.783	120.549	132.508	76.245	83.2649	98.4466	117.874
ABCC10	12.7301	8.12277	9.67105	9.42692	9.55503	12.9767	17.899	13.4003	20.2043	33.8075	31.8942	31.0912	14.7522	25.3168	15.6908	38.7888
ABCC11	7.87572	11.0181	0.300858	0.516747	1.62651	105.618	1032.43	15.6199	2.10983	0	0.153769	2.25868	0.424	1.04689	0	0
ABCC3	0.5543	0.177115	0	0.716017	0.26711	0.658818	0	0.198354	0.602525	1.16766	0.818172	1.33533	0.483433	0.680812	0.443004	0.935621
ABCC4	3.22337	0.663233	2.73276	1.58981	0.353022	4.78895	4.58881	2.35936	1.00588	1.54323	0.810995	1.44395	2.91065	6.2576	3.47391	2.8995
ABCC5	40.1279	50.8382	52.1985	19.7823	22.94	50.1556	62.9467	32.2261	13.6174	11.4672	21.9471	7.55417	5.89768	18.2491	57.2713	19.6353
ABCC6	0.700141	0.279645	0	0.482351	0	0.693466	0.648408	0.27838	0.0333796	0	0	0.638889	0	0	0	0.0339595
ABCC8	0.176681	0.156819	0.17717	0.973772	0	0	0	0	0	0	0.144883	0	0.0285356	0	0.0941372	0
ABCC9	1.73723	4.31087	1.46777	2.63559	0.748091	3.85625	4.48118	3.96805	4.41961	5.78413	4.81931	3.72365	16.3512	4.12714	3.09194	5.443
ABCD1	13.0167	13.8191	15.3582	11.8792	2.3624	6.25096	7.34396	6.30137	2.61127	5.21445	2.70317	4.90544	3.64493	2.78415	2.07162	3.49298
ABCD2	0.0494575	0	0	0.0766641	0	0.0326573	0	0.0294969	0.028295	0.0744178	0	0	0.0239636	0	0	0.0575731
ABCD3	125.306	129.896	184.822	116.414	108.571	145.766	154.256	168.706	140.916	114.248	137.548	153.515	208.553	157.831	245.772	147.649
ABCD4	14.3906	7.84055	11.1225	10.9818	12.589	22.1475	21.9201	6.66807	11.2095	12.1591	13.7523	10.182	6.70446	11.4949	9.25989	11.0821
ABCE1	41.2146	56.0774	60.2492	68.3183	29.619	28.2632	39.473	47.3144	48.0669	36.9221	40.1462	41.1307	86.3042	47.8371	44.4691	78.7609
ABCF1	96.9624	113.675	108.521	136.767	105.629	116.975	104.113	122.442	123.105	125.327	127.605	168.195	200.448	126.546	129.585	144.702
ABCF2	64.2748	32.3392	42.5388	56.0122	38.5546	49.8527	54.0818	27.3487	72.6659	69.5756	50.2683	57.0409	62.6577	71.8749	46.769	78.5069
ABCF3	63.946	68.2343	52.007	65.8384	49.3717	89.5807	108.983	90.8147	112.649	87.3584	95.4592	112.706	166.273	89.8098	68.3303	119.815
ABCG1	19.1307	35.3867	27.0741	18.6838	12.54	36.1008	30.631	30.5796	18.5655	7.30104	7.60308	4.80563	6.96326	15.4945	14.6885	16.7474
ABCG2	7.00189	10.3495	4.38471	6.20207	3.71841	6.22746	1.87678	4.17598	2.04379	4.30024	2.1092	2.81652	2.00787	3.27086	3.95907	3.2437
ABCG4	1.11194	1.13878	1.44095	0.9723	0.164871	0.56479	0.345661	0.561146	0.146804	0.643507	0.21042	0.655629	0.207218	0.0955055	0.182293	0.348493
ABCG5	0	0	0.0364553	0.0313074	0	0.360079	0.0612151	0	0.069329	0.18234	0	0	0	0	0	0
ABCG8	1.04393	0.308859	0.139576	0.0599333	0	0.306364	0	0.0691789	0	0	0	0	0	0	0	0
ABHD1	6.80164	2.88727	3.14335	4.58401	18.2407	14.6452	23.9016	5.64391	8.85404	5.93293	8.36628	10.3623	3.5344	6.65901	2.67859	3.78674
ABHD10	19.0266	15.9107	17.7864	19.2559	40.9181	31.7721	18.2695	38.6383	25.5489	16.3256	16.0536	21.0067	18.8188	19.3134	23.375	13.7286
ABHD11	25.5818	13.2022	17.2957	19.214	75.7444	30.9976	31.4407	35.0759	57.3351	40.8734	28.547	32.0556	19.6788	36.6622	31.3355	35.6127
ABHD12	24.9285	21.0701	21.8728	22.9313	32.1248	21.885	18.6028	14.417	24.4178	40.4931	37.6318	41.1525	29.327	34.3188	32.1487	33.8005
ABHD12B	34.2492	23.2676	43.6633	52.2288	17.4856	24.3265	5.23706	2.98117	13.8748	23.9564	20.0392	35.4763	12.7375	61.4971	80.5883	40.3002
ABHD13	24.7578	41.8764	38.7171	37.9628	27.2903	37.2956	32.1016	30.219	35.439	25.564	33.0422	30.1286	30.6696	39.9552	36.1823	33.9544
ABHD14A	24.7247	9.4051	6.88542	10.7312	35.2669	18.1918	15.4159	14.8303	14.711	26.5734	22.0707	19.9574	9.78921	8.51875	7.9794	13.4863
ABHD14B	283.279	222.93	226.444	265.243	582.341	376.036	290.447	351.097	339.198	323.879	291.982	300.183	293.83	266.479	265.035	185.425
ABHD15	1.21323	1.93831	1.50552	1.01867	2.19239	2.1029	0.766077	1.98984	1.60509	2.0537	0.466348	0.996377	0.257181	0.634997	1.77765	0.573749
ABHD16A	179.828	158.681	119.593	126.579	222.779	207.651	217.888	202.823	235.857	247.859	187.032	159.494	116.155	132.123	126.979	113.682
ABHD17A	181.766	106.383	110.335	118.783	137.963	104.802	150.138	91.8867	151.184	233.646	188.016	212.1	126.669	147.533	135.736	127.097
ABHD17B	47.3894	52.2318	55.5909	48.9722	42.8457	79.6516	74.3631	53.7935	57.4225	49.9279	50.7367	45.2677	53.0735	109.973	91.3768	76.4529
ABHD18	9.04629	20.984	13.1869	12.2345	10.474	9.18052	15.396	21.5811	16.0821	10.5971	14.3385	14.6926	17.9445	8.74506	11.0309	11.6969
ABHD2	41.8572	75.772	61.2675	49.5598	13.633	27.1198	27.7466	28.6149	40.1558	37.5899	22.0291	17.2558	15.5314	25.0772	19.1726	12.6388
ABHD3	20.7491	15.3512	12.065	24.3202	24.829	29.8843	19.1338	13.7868	21.6699	7.75279	2.74063	6.25197	2.15914	10.3401	5.86152	7.21372
ABHD4	123.877	125.999	146.08	95.5038	142.988	218.854	195.819	135.5	129.152	107.111	120.221	98.879	92.9112	180.137	156.282	155.029
ABHD5	112.418	126.362	120.739	122.368	67.1619	88.6958	116.126	69.3052	98.6128	74.8776	72.6321	107.009	133.4	146.008	102.839	119.583
ABHD6	15.922	19.1738	7.85357	6.89279	27.9254	10.1346	35.9398	11.207	7.13953	28.2741	59.4596	80.1059	29.8855	19.62	20.1766	85.9104
ABHD8	25.1431	24.3711	21.6909	21.7211	17.5651	23.8931	17.8755	22.2156	21.082	19.6167	32.236	38.0205	16.1789	46.1219	48.6241	30.5851
ABI1	150.412	172	169.424	138.845	219.182	262.469	288.05	272.449	261.691	211.983	223.029	213.212	295.8	339.728	266.953	359.881
ABI2	34.2509	42.8872	29.1316	34.8041	9.05502	19.4651	7.63392	11.7999	10.665	4.48795	3.79108	4.62693	3.13123	4.4405	2.78108	2.08325
ABI3	0.950229	0.404835	0.914746	2.06213	3.11374	2.00783	0.768014	1.70017	0.761085	3.71745	5.1428	5.41069	0.828742	3.07691	2.02516	2.32292
ABI3BP	113.617	151.614	129.468	58.778	282.048	357.109	312.446	466.399	322.503	43.8244	105.359	38.0065	116.391	46.885	14.5019	31.0341
ABL1	24.3047	31.6312	26.9792	15.7951	27.1012	110.63	111.021	53.5997	28.672	50.0367	39.8029	44.7177	51.1447	66.8196	43.1658	60.8899
ABL2	5.19878	5.21477	4.79864	4.68199	4.08482	7.22406	8.83827	6.03932	7.17883	8.54506	10.7349	8.7106	7.04093	7.78642	6.83033	6.85391
ABLIM1	217.677	229.22	228.884	178.08	444.865	411.383	315.547	453.282	455.418	343.744	414.22	307.428	326.094	393.32	423.041	199.069
ABLIM2	1.27085	1.01519	1.2234	1.26405	0.0306204	0.335663	0.160493	0.15159	0.145413	1.48198	0.35172	0.417482	0.477217	0.195114	0.118496	0.77668
ABLIM3	47.6369	51.3204	58.4328	51.1703	32.8031	67.9647	41.9822	41.5364	40.3913	53.9901	64.8162	71.397	124.083	149.192	98.3573	75.1449
ABO	0	0	0.0586166	0.151018	0.469476	0	0	0	0.334423	0	1.55787	0.64009	0.236025	0	0.0519087	0
ABR	16.8572	11.6274	11.442	12.4772	14.6107	16.4545	31.2947	12.3314	27.5199	24.4941	25.5273	21.8804	12.5975	13.503	22.5261	17.0862
ABRA	0.226736	0.72449	0.545674	0.117155	1.09261	1.94631	2.06165	0.270455	0.389152	0	0.557789	0.744841	0.10986	2.15194	3.74502	0.923796
ABRACL	26.3789	18.3706	12.2086	10.8341	5.86692	3.79629	5.46681	13.5139	5.41749	12.2129	8.73576	6.66586	7.20998	8.49639	9.36996	3.34633
ABRAXAS1	13.504	10.5876	10.0432	13.2767	16.9916	16.8429	18.1909	11.186	17.8121	29.0678	21.4552	17.2517	12.9953	26.8059	14.59	22.7066
ABRAXAS2	16.8839	23.4516	22.9901	21.5802	32.83	52.8093	14.8633	31.328	33.5537	30.0105	32.5485	36.3277	33.4884	46.2486	40.4553	30.5161
ABT1	92.6024	93.426	92.1728	131.676	112.914	123.664	102.937	100.33	139.645	67.2788	97.8256	94.8463	106.666	151.346	107.271	134.392
ABTB1	31.8173	34.2618	30.781	16.2227	53.3592	48.4972	71.5121	39.4569	25.2595	36.697	42.5846	25.1711	33.2097	53.055	49.4387	42.8306
ABTB2	11.8105	13.5259	9.65856	9.06488	6.68593	8.82076	6.77702	5.36841	15.121	43.91	29.5484	26.9327	18.3343	10.7548	15.6708	25.9954
ACAA1	140.478	130.899	124.087	82.8462	277.367	178.209	272.01	207.757	126.466	169.981	190.413	190.366	175.488	147.494	181.352	118.715
ACAA2	269.744	234.115	335.962	238.63	421.224	329.749	404.139	253.352	192.611	308.253	303.518	359.149	307.562	226.749	312.623	169.344
ACACA	27.6722	20.9621	18.8483	16.2616	17.3884	46.2169	49.6139	18.2512	18.7189	21.6918	27.8297	28.9675	22.1358	22.7202	20.215	16.3597
ACACB	0.150612	0.689794	0.0906177	0.0933857	0.23225	5.8676	70.6649	1.90432	0.0172333	0	0.185259	0.461785	0.321094	0.353158	0.0802476	0.438316
ACAD10	8.7651	8.18129	7.71197	11.3467	19.4385	9.83284	13.902	13.0408	11.7007	8.50882	12.4044	9.18512	9.36152	7.89268	11.9013	12.5074
ACAD11	36.6323	32.0524	31.6855	31.0258	25.6827	37.6991	41.485	36.441	44.8919	38.5099	36.4106	45.8105	36.3845	28.2238	35.3647	28.77
ACAD8	85.244	86.1202	84.9773	82.4236	216.666	132.441	126.228	199.623	150.011	102.172	148.928	129.034	140.36	97.5729	124.679	101.664
ACAD9	110.051	86.9602	101.435	105.45	115.06	151.119	481.296	103.023	104.034	204.952	244.936	262.089	307.039	272.074	339.046	256.286
ACADL	4.99459	7.14116	6.23875	4.68454	9.57497	13.3711	20.4035	15.7035	8.51019	8.98563	9.81629	11.2356	10.0483	12.6995	12.9298	6.03534
ACADM	139.143	143.63	127.61	153.869	265.572	274.43	860.273	442.617	267.605	117.597	134.042	162.047	129.229	148.902	136.494	150.167
ACADS	65.1233	54.169	76.965	60.168	96.8359	100.542	135.818	86.6503	75.3132	55.0608	103.182	80.1401	84.9705	92.9716	122.518	98.462
ACADSB	23.0097	15.8942	18.7281	19.2371	24.2938	46.7897	43.4104	32.1785	30.3785	39.1223	47.5218	42.2385	34.5999	66.8542	50.1123	38.544
ACADVL	560.688	675.769	809.951	743.2	679.028	653.713	908.235	541.408	550.059	448.539	636.038	624.226	684.952	775.032	799.286	862.816
ACAN	0.203584	0.216837	0.122488	0.063115	0	0.107543	0.0822724	0	0	0	0	0	0	0.0227317	0	0
ACAP1	6.79092	5.04118	4.89062	3.50887	8.72653	7.13381	14.3455	6.5048	13.4213	24.152	15.9468	10.3656	8.22597	6.08905	6.03043	4.97072
ACAP2	64.2201	80.7793	67.5698	47.4213	31.4087	61.5508	90.221	63.7404	59.2239	76.4392	94.615	62.3628	93.388	83.3458	77.6693	82.2897
ACAP3	20.3742	19.2622	17.2627	20.3844	23.828	32.6506	29.0644	27.0788	52.3	69.6949	75.183	43.6174	28.7652	43.539	26.346	28.9139
ACAT1	229.688	180.211	288.23	220.845	457.526	328.011	384.02	352.7	260.539	255.673	251.207	281.567	331.333	356.167	480.474	225.022
ACAT2	159.111	105.76	108.083	168.709	203.574	185.749	126.845	243.36	329.667	247.134	153.462	260.263	298.331	272.11	255.799	195.675
ACBD3	19.1831	31.8718	17.02	26.721	16.2729	42.3198	48.407	47.2927	40.9656	35.3821	21.9648	33.6867	49.6432	45.0597	25.7642	50.5788
ACBD4	7.15535	5.23955	4.22822	4.88554	6.89613	5.39971	7.74542	8.00158	8.99134	13.0736	11.0017	9.79404	4.76708	5.42145	4.28899	6.09837
ACBD5	50.8622	90.9711	69.3189	72.7678	82.0625	116.826	81.2283	105.744	93.2018	56.5765	97.3194	71.1246	85.2506	104.202	74.9562	72.1903
ACBD6	49.9534	35.1394	41.7182	37.657	71.8563	65.231	63.8382	79.7064	55.3445	52.4464	52.0445	47.7603	70.2633	52.7591	62.6659	52.6174
ACBD7	0	1.92327	1.62965	0.699762	6.52614	4.76934	0	5.92321	3.87399	8.15109	16.6583	8.4035	7.2181	10.8372	15.8747	2.62753
ACCS	21.6845	14.1698	26.6576	22.7721	22.1416	19.7363	15.8684	12.024	37.1504	20.6351	24.3659	18.3542	6.6448	11.4518	25.4181	3.88874
ACD	48.4628	37.2037	34.2196	39.4037	96.4106	65.8123	65.2212	68.7143	65.6005	66.3169	65.6847	64.8827	41.9124	44.7194	47.9401	39.1713
ACE	12.9488	6.36832	3.06523	4.97228	7.43326	33.0795	49.2547	7.97597	10.7276	21.4002	11.6628	12.3971	14.0909	18.3297	16.249	28.4174
ACE2	3.23113	2.26633	2.32337	1.95456	6.00029	8.95048	10.1913	3.94815	7.39419	14.4669	21.6169	22.6959	14.3192	21.2509	15.2002	14.4949
ACER1	212.13	129.153	163.138	163.843	128.751	120.297	210.163	46.3163	93.5614	131.651	151.32	215.89	79.9502	110.972	118.187	73.7399
ACER2	11.7925	15.4564	18.8399	9.31728	5.57232	21.508	17.7554	16.9684	7.53259	22.1369	17.8147	12.5369	23.2158	30.0419	30.0128	33.1195
ACER3	16.7363	11.8306	15.2172	13.8827	9.76477	27.4544	26.8416	22.6937	27.222	4.1783	3.32334	6.08144	21.673	36.7462	21.3534	7.60081
ACHE	4.61802	3.43281	6.5989	4.57342	34.4931	21.4088	26.0496	32.4769	44.7489	5.50101	3.31353	4.42471	6.43298	11.7093	3.33196	3.19188
ACIN1	29.2031	23.118	25.0953	21.3634	33.9965	43.0563	36.8646	26.4695	38.1732	48.3263	48.7658	28.2549	26.4756	28.9129	29.1461	25.0546
ACKR1	18.6509	11.6542	12.7925	7.19556	40.0248	75.6985	64.5688	36.856	33.2913	55.9401	12.2354	24.2354	14.218	32.6261	58.4979	47.4755
ACKR2	2.26792	3.03577	3.20846	2.85041	0.295373	4.89733	8.29815	4.71584	2.34951	1.47567	1.13093	1.07391	3.26691	5.98857	1.50229	6.74287
ACKR3	19.9468	45.5808	25.6026	26.9843	11.0685	47.4158	23.6942	28.6235	11.55	47.1121	26.0223	55.4656	28.2328	23.352	16.8757	14.4245
ACKR4	1.95956	2.38529	3.87383	3.9777	13.3549	18.1148	8.34321	6.76175	8.40807	67.3945	80.4018	69.2771	62.7322	57.982	38.2577	153.567
ACLY	168.816	130.843	128.555	198.014	57.5467	115.369	433.448	63.008	175.809	146.405	202.809	416.67	121.806	166.412	143.488	156.669
ACMSD	0.193719	0.412661	0.116553	0	0	0.511659	0	0.115536	0.221656	0.291486	0.714846	0	0.187725	0.865211	0	0
ACO1	58.3538	47.3957	49.0352	48.1749	56.7896	79.4311	122.768	57.162	69.5201	44.7603	62.6548	79.3376	34.7107	44.5904	30.1361	35.6723
ACO2	267.565	272.276	237.168	311.242	196.547	245.161	334.607	243.699	277.332	187.656	194.495	205.661	277.167	194.376	222.345	303.075
ACOD1	0.0685638	0.0365137	0.0412522	0.0708539	0.13216	0.0452734	0	0.0408921	0.313806	2.06333	0.674689	0.375393	0.398653	0.612455	1.2786	0.718331
ACOT11	0.11758	0.0626173	0.0707434	0.303768	0.793244	0.854033	0.475165	0.701258	0.201805	0.353841	1.30165	0	0.0569708	0.590793	0.125295	0
ACOT12	1.34111	0.844064	1.68714	1.82687	0.705014	1.36857	0.369525	0.727136	0.279003	0.183449	0.59986	0.133503	0.590732	0.748727	0.259838	0.212887
ACOT13	41.188	33.1669	36.693	35.4183	35.477	41.715	41.0092	35.2452	21.0595	38.1728	21.7826	34.4253	33.1648	28.3825	27.9882	27.9109
ACOT4	29.0174	14.7664	19.8835	18.6583	28.5876	16.6057	51.7921	22.8827	18.0767	73.7401	72.5747	70.6101	51.7086	27.0902	70.0886	32.6529
ACOT6	12.1998	6.27676	7.21573	9.82939	29.4942	12.0152	31.7537	16.032	13.0128	11.823	18.3127	16.7553	5.31	6.23381	7.05101	11.915
ACOT7	100.148	131.232	119.761	164.258	42.2526	43.3542	21.4115	23.5447	62.6446	111.924	114.497	204.539	122.62	193.835	142.81	184.91
ACOT8	54.0605	25.2543	24.6324	30.1383	52.4068	35.488	34.8146	24.983	36.0831	38.0556	39.859	36.1761	18.5348	24.4452	20.2975	26.5894
ACOT9	25.6805	22.3954	31.3068	29.2616	36.6389	38.5792	34.6689	47.754	50.6841	67.1576	60.5551	50.3469	81.5581	70.3709	68.7127	72.7779
ACOX1	49.2419	54.6997	49.5732	48.1739	73.8339	82.1057	66.4467	84.6838	77.1729	91.428	84.546	67.1746	88.3939	76.5846	87.9298	70.9876
ACOX2	13.9375	4.57623	5.35927	0.433174	37.0659	82.7586	98.2501	12.8749	2.51803	2.20753	5.9294	0.688504	5.48374	26.4443	0.837523	1.70785
ACOX3	13.8105	8.5222	9.29844	10.5339	8.97909	10.9286	14.3957	13.0741	16.2411	9.73049	18.3356	24.2444	14.3391	6.5476	10.9207	14.2904
ACOXL	0.111147	0.236765	1.27058	1.43574	0.10712	0.954089	0.112292	0.132578	0.0635879	0.16724	0.27343	0.486831	0.376976	0.496417	0.2961	0.711618
ACP1	8.38473	3.18949	3.89168	3.34213	5.54124	4.27103	6.29282	2.42892	3.01523	7.5698	3.53607	2.88559	4.99124	6.55354	6.1268	3.7648
ACP2	33.1572	28.5631	27.7007	28.3437	59.8603	48.7131	53.2966	57.1824	47.5206	30.608	53.8791	47.148	27.7616	33.6156	36.9948	21.1145
ACP5	58.9855	37.88	32.9842	43.2964	76.9128	65.4109	67.6557	27.9366	37.3191	104.156	102.643	106.574	89.607	118.648	138.191	96.5342
ACP6	48.727	38.7441	31.9639	38.9898	61.8004	56.0827	86.6635	58.526	40.4604	28.7673	47.0332	27.049	38.2016	35.7994	46.3353	27.7705
ACP7	123.182	146.683	85.2998	81.6384	9.64348	6.91954	5.05452	1.00805	3.13299	39.2671	44.3244	46.3439	46.4507	39.632	24.7112	59.7346
ACPP	194.314	378.934	349.617	285.304	62.096	135.447	147.835	47.7757	88.4734	122.363	134.499	217.892	154.696	337.595	199.939	361.941
ACRBP	0.152538	0.162468	0.183552	0.157633	0.294024	0.302167	0	0	0.174536	0	0.562883	0.167032	0	0.425802	0.325094	0
ACSBG1	56.7288	62.8195	96.6156	42.5977	90.2549	170.843	322.955	53.6443	46.9365	111.704	178.815	98.1633	267.304	474.731	622.583	328.324
ACSF2	108.978	85.7989	55.4274	61.6222	70.3409	150.331	162.336	64.9951	58.9965	24.9296	9.48691	65.8439	50.7265	42.8199	10.0452	9.22768
ACSF3	4.7911	3.88577	2.30081	3.15691	4.82934	7.0238	6.83881	3.25068	3.97322	8.00273	7.56929	6.78654	1.38433	3.70548	4.16869	2.40488
ACSL1	77.9136	83.7964	93.5887	81.5528	50.9499	145.295	107.378	102.8	134.2	264.976	353.132	357.482	250.412	329.173	320.122	371.05
ACSL3	20.3201	21.8129	37.7016	21.9333	16.2003	18.4755	23.539	13.0074	15.825	15.2076	17.7971	14.6786	23.6089	23.9363	33.3871	35.2959
ACSL4	22.2207	21.9639	25.8271	22.7309	19.4147	63.3587	124.72	41.7992	32.6803	15.7887	24.9165	36.9281	26.9163	36.4962	16.0549	23.3847
ACSL5	7.55063	5.9533	4.07093	6.13079	30.9985	41.5048	143.355	15.4398	18.906	13.5745	8.80509	15.2476	9.5976	14.3982	3.8663	6.56368
ACSL6	0.0873989	0.279266	0	0.135477	0.168465	0	0	0.0521255	0	0.52603	0	0	0	0	0.0465669	0
ACSM3	20.6047	17.9984	18.4444	35.0553	15.378	9.78931	25.2596	5.02043	7.04409	11.5318	10.6632	17.6097	13.8187	7.36496	4.88671	3.87574
ACSM5	0.0827332	0	0	0	0.318944	0.655555	9.69591	0.0493428	0	0	0	0.271783	0.0400865	0	0	0
ACSS1	26.8601	21.2762	19.42	18.6603	22.4064	120.128	105.127	31.8372	26.214	26.1514	17.0747	19.5258	19.7951	68.0477	14.6119	40.2012
ACSS2	59.4708	59.8292	45.8241	48.6493	66.275	87.1842	128.952	79.7007	71.9928	62.2632	95.1582	117.657	117.731	83.0327	65.7163	82.9008
ACSS3	11.7321	10.5569	17.728	9.40653	15.596	37.6657	54.0877	54.0066	28.9311	13.1891	13.5186	13.4375	32.8331	25.3339	21.4473	30.2971
ACTA1	25.6819	35.6834	16.2651	17.2608	21.96	41.8213	29.6531	468.491	0.883777	18.3046	6.88799	4.44034	312.307	34.0661	4.21824	2.80978
ACTA2	267.01	354.13	104.153	199.905	161.092	335.747	291.918	1218.35	148.982	195.756	40.5957	98.3928	501.813	138.727	74.5361	71.7572
ACTB	4591.98	3803.92	3251.38	4927.79	4943.15	2594.58	3411.2	3971.5	6046.85	3191.57	2238.48	3449.88	2259.79	1474.66	974.074	2721.89
ACTBL2	101.376	274.846	178.073	195.316	1.31048	6.28493	0	0	0	0	0	0	0	0.0843472	0	0
ACTC1	0	0	0	0.560011	0	0	1.75198	1.80992	0	0	0	0	0	0	0	0
ACTG1	7617.92	7875.05	5138.37	6134.05	10248.5	4353.83	9067.65	9198.4	10637.2	6253.32	5473.64	7392.12	7811.19	3694.79	3361	7904.27
ACTG2	19.7221	56.1327	5.0101	19.7015	44.9847	159.166	124.201	425.016	14.9188	25.7187	5.92996	22.7958	194.94	41.9627	7.70594	1.91319
ACTL10	2.29311	2.44239	1.68627	1.97475	0.982239	0.168241	1.28707	1.51959	3.35264	11.5013	6.89483	3.069	3.08632	0.42674	0.814526	0.593198
ACTL6A	79.2543	80.3083	84.7087	91.4752	121.483	94.2162	77.0647	92.0354	86.2734	74.6853	79.8518	84.5634	88.7939	85.3224	102.11	97.6122
ACTL7A	1.03912	0.553384	0.625199	0.357943	1.3353	2.2109	1.04983	0.757461	0.726596	0.868636	0.426053	0.505714	0.503483	1.22472	0.430619	0.672018
ACTL7B	0.434155	0.346814	0.653036	0.785148	1.46449	0.286677	3.72833	0.517868	0.620957	0.979896	0.534027	1.42622	0.31554	0.727152	0.693965	1.13714
ACTN1	139.127	83.014	66.2317	79.7436	101.004	104.252	182.415	140.647	215.085	65.8987	22.8474	33.9988	71.0725	31.1607	20.3755	32.7516
ACTN2	0.0993892	0.582227	0.239195	0.102709	0	0.393766	0	0.770596	0	0	0.122253	0	0.240784	0.0554879	0.105911	0
ACTN3	1.82214	1.45557	0.44849	2.13977	0.558767	1.42193	1.58987	1.28433	0.710765	0.373872	0.407508	0	0.160523	0.32368	0.397166	0.289245
ACTN4	309.108	174.469	156.453	159.231	65.4051	207.257	286.445	258.536	214.428	298.509	148.903	139.285	171.658	134.523	96.9998	92.797
ACTR10	156.84	147.047	152.795	155.085	208.556	156.518	161.703	172.248	157.679	134.926	154.627	154.327	194.615	181.925	188.586	190.947
ACTR1A	251.783	169.191	184.248	196.346	45.1071	196.409	327.653	215.174	296.073	224.794	313.134	319.943	276.231	276.81	225.257	276.742
ACTR1B	135.702	81.5635	87.1342	111.798	116.389	97.6006	126.615	125.856	155.182	110.73	114.31	107.961	101.713	106.663	87.3003	99.1202
ACTR2	250.805	257.601	261.418	284.614	162.811	252.379	264.73	269.342	280.193	267.77	308.886	303.088	258.753	308.881	312.601	276.151
ACTR3	341.234	356.757	331.999	374.378	426.71	441.68	359.727	403.133	492.583	357.296	340.142	407.088	526.205	449.403	381.163	389.11
ACTR3B	1.1734	1.04149	2.90241	1.2126	1.00524	2.06616	0.92205	1.24414	2.08853	2.94266	2.88666	0.999366	1.76881	3.42107	2.5008	1.82127
ACTR5	5.05539	2.55117	1.8728	3.2623	2.53187	3.68797	6.51258	2.55426	5.06455	8.33753	8.55359	8.75083	4.02185	5.55847	2.98761	6.69444
ACTR6	29.1629	27.6488	27.4602	29.9342	39.0717	32.9002	22.4608	35.332	37.1842	34.0421	30.0806	28.9266	31.3653	34.972	34.4907	31.5886
ACTR8	47.3169	51.7307	60.9377	53.5818	74.2293	87.9161	83.4831	70.2416	80.7663	68.8582	92.8252	79.7048	106.348	102.87	87.4559	130.315
ACVR1	16.619	18.1836	17.0892	13.3749	12.7165	17.6244	15.3656	14.8976	15.0396	14.5491	11.1502	12.9041	12.1517	14.7326	15.2409	14.0698
ACVR1B	4.4565	6.70718	4.85744	3.23709	7.40741	9.59567	11.7454	12.6346	7.13147	4.95632	4.13111	2.82895	10.108	4.68757	7.1578	13.7965
ACVR1C	0.285622	0.171121	0.0859237	0.0922379	0.0344093	0.0942994	0	0.106467	0.102129	0	0.395241	0.117285	0.242185	0.0797297	0.475568	0.166245
ACVR2A	28.0962	38.9389	30.4483	23.0295	30.3952	51.4843	44.9155	36.0037	33.2778	84.9762	92.1585	95.5101	55.137	52.9161	64.1182	80.3216
ACVR2B	1.59737	1.313	1.60876	1.13038	1.77377	4.51712	3.50831	1.69826	1.74826	1.67202	1.92211	1.74915	1.22826	2.84986	2.44226	1.87969
ACVRL1	5.28965	5.67207	3.8277	4.39522	5.23581	6.74962	11.266	6.77854	4.04862	15.5958	5.97892	7.43601	8.62409	5.3077	4.45608	8.86201
ACY1	22.8488	14.7032	15.2365	25.9732	38.7204	17.7276	28.2781	24.1883	30.7191	41.8292	35.1311	34.1938	28.9688	15.4138	31.3482	33.9126
ACYP1	0.849301	0.226147	1.02198	0.65825	2.4556	1.68241	0.85805	1.77286	1.21473	0.638963	0.522336	0.929999	0.205755	0.948311	0.226257	0.247166
ACYP2	8.3484	2.86646	2.64364	4.76769	3.07017	4.85974	2.99643	2.03093	3.9592	4.4627	2.4321	1.80427	1.27738	2.7597	1.58025	1.47053
ADA	42.5988	40.54	28.6835	49.425	28.0127	43.2589	44.7467	25.5897	18.0363	72.428	60.7214	62.6443	67.0624	41.7266	48.6716	78.0533
ADA2	0.350615	2.70744	0.580117	0.271744	2.78778	0.578787	1.06268	1.98654	0.0501473	0.395672	2.80325	1.91965	1.35906	0.244681	0.51373	1.27546
ADAD2	0	0	0	0	4.42492	0	0	0	0	0	13.1166	1.62177	0	0	0	0
ADAL	10.7072	10.821	9.73634	12.385	21.5767	19.2016	14.0135	12.6266	16.4975	12.8155	18.1091	14.6557	7.31025	12.0233	10.6318	11.6143
ADAM10	36.9904	53.0603	44.5504	41.138	17.3569	47.7381	50.7231	33.1114	42.992	37.4307	38.6468	40.5051	59.3244	47.0532	40.3841	68.0593
ADAM11	0.360386	0.431828	0.433661	0.0931058	0.173665	0	0	0.214938	0.876262	0.4067	0.332467	0.493287	0.0436543	0.2515	0.240021	0
ADAM12	4.00714	1.28455	3.08975	3.41731	0.637413	5.26622	0.668186	0.510463	0.845781	0.0585385	0.478538	1.06502	0.622057	0.304078	0.497485	0.0226441
ADAM15	55.1164	58.2628	47.4776	48.9477	88.4714	79.8645	134.248	134.798	129.67	113.072	120.368	119.1	89.1108	46.5837	73.1104	74.4455
ADAM17	48.08	64.8228	50.5323	56.6491	40.0537	74.8052	71.6772	42.313	75.5072	54.0299	75.6097	110.914	45.9182	73.1011	54.0607	89.9764
ADAM18	0	0.193606	0.0546829	0.0939221	0.175188	0.0600132	0.367291	0.0542055	0	0	0	0	0	0.0507409	0	0
ADAM19	0.575319	0.178725	0.144228	0.520218	0.138619	1.39293	0.387497	0.943595	0.356573	1.00995	0.412804	1.04997	0.673666	1.20448	0.715249	0.390673
ADAM20	0	0.719283	0	0.209363	0.130171	0.178368	0.136455	0	0.154542	0.203228	0	0.739487	0.130884	0	0.143927	0
ADAM21	0.101094	0.161512	0.0608241	0.20894	0	0.934544	0.714945	0.602931	0.983217	0.45634	0.124349	0	0.195931	0	0	0.353047
ADAM22	0.36905	0.196537	0.473692	0.432226	0.82992	2.25817	0.497135	0.616292	0.225211	0	0.151315	0.0538821	0.035763	0.0274715	0.0524354	0.143202
ADAM23	3.94645	3.53698	0.810781	1.44231	0	0.444907	0.14587	0	0.688351	0.506915	0.41439	0.316203	0.116596	1.02102	0	0
ADAM28	0.289274	0.102702	0.464121	0.548049	1.02225	1.08239	1.55869	1.84027	0.717148	1.01562	1.18606	1.5838	1.12129	0.968992	2.82568	1.01022
ADAM33	1.43686	0.951326	0.981325	1.1036	1.12281	3.10274	0.666978	1.08856	1.13307	5.96013	2.34059	2.46638	1.37358	2.18974	1.30354	0.971934
ADAM8	0.601438	0.67618	0.402069	0.621526	0.322028	3.30947	5.06362	2.19207	0.802869	6.73702	4.02776	2.41481	4.695	3.0593	0.996961	4.08409
ADAM9	63.1429	100.564	66.3832	71.1944	36.1843	65.701	99.6256	92.8863	66.1362	19.2029	15.4241	14.8685	41.4877	22.9076	20.7947	48.9308
ADAMTS1	34.9939	54.9864	18.5094	26.7577	54.666	112.783	106.84	147.929	54.2672	30.9562	62.2795	27.9321	172.381	229.037	57.8474	185.923
ADAMTS10	12.1421	7.57992	5.80377	5.64645	11.4422	8.46299	11.0405	12.9545	9.3007	30.7545	24.5602	18.9096	8.20379	8.62416	8.55402	6.83169
ADAMTS12	1.175	0.977726	0.530213	0.853764	0.318496	1.18804	0.148388	0.0875973	0.336112	0.0552498	0.135496	0.0402076	0.0177912	0.0614989	0.039128	0.0427439
ADAMTS13	1.46958	0.619579	0.810509	0.221472	0.177043	0.32346	0.494908	0.474756	0.945853	0.0921355	0.451911	0.0670508	0	0.0341855	0.0326253	0
ADAMTS14	0.0559249	0.0595656	0	0.0577928	0.269495	0.33235	0.226004	0.333541	0	1.09394	0.343949	0	0.37936	0.593223	0.297973	0.325509
ADAMTS15	12.955	6.38814	4.84993	9.27223	1.10984	3.23164	5.04149	1.31636	2.25095	6.64211	1.77057	0.945731	3.53376	1.87513	1.38051	6.70259
ADAMTS16	0.0622469	0.0662991	0.299612	0.418118	0	0.0411022	0	0	0.142447	0.187323	0	0	0.331764	0	0.331657	0
ADAMTS17	17.0479	8.51684	16.6067	12.2692	3.32519	13.2135	5.86421	1.86405	2.27575	1.28258	2.74602	2.08901	1.5537	1.69958	1.34087	2.59879
ADAMTS18	4.04371	1.51023	2.05378	6.26815	0.202453	2.49672	1.11419	0.0939624	1.14169	0	0	0	0	0.0586379	0.0279808	0
ADAMTS19	0.127018	0.270574	0.114633	0.229706	0.244834	0.670972	0.449144	0.378774	0.508676	0	0	0.0695436	0.15386	0.106369	0	0.0369652
ADAMTS2	17.764	13.8939	16.7685	12.1692	9.05368	28.1926	45.8346	18.0825	21.6758	9.37864	8.92635	14.9667	7.96	10.4146	8.16014	26.6908
ADAMTS20	2.17198	1.24566	2.03559	1.14384	0.84537	1.51692	0.717386	0.224202	1.09923	1.88546	0.719282	0.914753	0.242858	0.443063	0.64539	0.291737
ADAMTS3	0.283992	0.302479	0.0854334	0.220108	0.0912344	1.87523	1.9606	0.395208	0.433262	0.284878	0.698641	0.310976	0.0458673	1.47979	0.45394	0.192845
ADAMTS4	6.24008	11.9846	8.10794	9.19254	2.17528	36.8205	65.3239	11.2045	5.46892	1.19864	0.816546	1.59921	7.10842	20.6802	0.282959	21.5602
ADAMTS5	17.9747	21.1184	13.2735	5.01062	4.97343	28.8147	32.5408	12.8065	1.92196	6.56613	3.66363	4.85429	7.21576	12.452	6.5508	33.8053
ADAMTS6	3.18995	2.97291	1.98324	2.41743	0.922315	0.702118	0.322281	0.951255	2.37248	0.479985	0.261584	0.174652	0	0	0.169963	0.12378
ADAMTS7	0.0583338	0.093197	0	0.0602821	0.0562205	0.0770368	0	0	0.0667463	0	0	0.0638765	0	0.0325671	0	0
ADAMTS8	3.24388	1.8118	2.42775	1.83964	1.98257	2.92561	2.07829	6.98372	2.21796	1.42859	0.583917	1.73273	4.63858	0.265028	0.800951	0.50656
ADAMTS9	1.79372	2.54009	2.69803	1.89576	4.24327	10.0406	8.11372	6.66188	12.9908	2.45362	1.55447	5.04431	4.14802	6.32713	6.40761	8.42341
ADAMTSL1	1.23233	0.543771	0.46605	0.836862	0.814411	2.88288	1.70746	1.23895	1.0676	9.64213	12.2997	9.13749	2.86606	3.53826	7.41013	1.02467
ADAMTSL2	0.860571	0.416634	1.22383	1.49567	2.11119	2.27298	1.65983	1.11982	1.70081	0.941734	0	0.428337	0.53069	0.305739	0.45852	0.409821
ADAMTSL3	8.12005	6.92341	9.64448	5.56519	56.1193	45.8944	33.8775	64.4629	84.9916	22.6003	18.2164	10.8266	25.4207	14.7745	14.2346	26.4474
ADAMTSL4	38.7274	38.8266	33.8609	22.6907	98.4131	106.277	197.498	142.144	151.963	25.0197	26.921	19.8419	12.5326	13.171	9.84388	14.1451
ADAMTSL5	19.497	10.0291	15.7296	15.3401	29.5739	26.9916	15.4449	30.59	40.9415	61.6738	39.5159	39.06	22.0068	22.8831	29.6299	13.7983
ADAP1	4.11064	3.45881	2.52268	2.25141	3.24861	4.83145	3.73769	9.12003	5.22083	6.0615	4.4495	5.94162	7.13036	4.58985	5.9135	3.58887
ADAP2	2.07029	2.02131	2.52583	2.34744	1.77359	4.29097	2.55642	2.98395	2.30305	2.24981	3.96128	4.34509	1.89477	3.6601	3.43177	2.41001
ADAR	31.672	27.2888	20.3262	19.8508	16.2798	42.3368	56.6083	33.2946	38.7144	54.1654	57.0747	43.3095	42.3449	43.2997	38.9637	46.4611
ADARB1	6.02044	5.56864	3.71759	2.8106	4.68259	7.602	9.12369	13.4177	10.6653	15.7338	12.6021	8.50084	12.0521	4.15721	5.37438	2.2439
ADARB2	0	0.0204434	0.0230964	0	0	0.177434	0.193916	0.0228947	0.0219618	0	0.0472183	0	0.0371998	0	0	0
ADAT1	13.0549	7.15992	8.40172	11.1418	20.7821	18.227	11.6145	12.3957	22.8523	23.0639	22.2096	18.776	17.4658	20.7411	13.081	21.964
ADAT2	3.94586	3.73576	5.47355	6.51291	9.71855	12.0142	9.63405	6.6678	9.71958	9.40065	8.89818	7.2013	5.57631	16.2772	7.94235	11.8023
ADAT3	5.60959	1.78094	3.05055	3.90179	4.15875	1.85203	2.94268	1.93016	7.59119	4.8696	3.5827	6.61511	2.56119	3.4329	2.41406	2.00925
ADCK1	5.64318	5.93813	6.91329	6.25323	5.96296	5.65672	5.35786	2.79794	6.10692	6.0359	7.35948	6.03048	4.2826	4.85864	6.70176	4.66966
ADCK2	7.58266	4.30735	6.91933	6.66053	12.1799	5.67449	5.87326	3.99475	6.86864	7.03584	12.2805	7.47283	4.04141	5.07998	7.07019	4.3399
ADCK5	126.08	86.0554	106.649	123.353	127.265	93.2027	75.9751	74.9282	141.872	140.767	155.634	142.635	68.0296	66.8905	82.0428	63.9182
ADCY1	1.07406	1.71597	0.850291	1.37281	0.68102	1.19447	0.599675	0.657437	1.55236	1.23335	1.21684	0.526157	0.451937	0.331378	0.406612	0.148062
ADCY10	0.0459432	0	0	0.0474777	0.132836	0.606735	0.0464165	0.109604	0.0525688	0	0.0565119	0.0503086	0	0.769488	0.0244789	0.026741
ADCY2	22.6145	10.6077	7.20861	12.9617	5.84573	8.05962	2.42092	3.43885	2.48476	1.91546	2.11849	2.29593	0.653086	2.63378	0.917653	1.17679
ADCY3	8.01365	4.37997	6.30179	6.02937	4.67465	6.49832	6.32072	3.64744	6.43461	9.09637	5.18794	6.46585	1.63488	3.49281	3.85775	2.4549
ADCY4	13.9527	11.3766	12.5685	9.0015	15.2706	16.0318	18.3174	11.5655	16.2354	27.7552	16.8714	16.5732	13.9411	14.6551	11.0462	17.2975
ADCY5	0.718119	0.467419	0.288043	0.535964	0.845904	1.79135	3.95003	3.90222	1.41512	0.12006	0.294438	0.174745	1.93305	0.445464	0.0850267	0.371536
ADCY6	9.42412	7.75264	8.57434	6.25506	4.43059	11.6362	17.5716	9.77897	16.3501	13.6038	21.5819	15.8569	12.882	16.5113	15.921	12.9327
ADCY7	15.7809	25.6721	16.2767	16.8284	1.47931	5.95445	4.50681	3.63315	3.18325	8.08347	9.32205	8.77149	3.81152	3.58839	3.01571	1.75887
ADCY9	15.8114	13.8947	13.1956	10.1565	7.22227	13.7047	24.5362	15.2332	19.0793	18.2418	28.4249	24.4025	17.4893	16.7785	12.7308	16.6704
ADCYAP1	0	0	0	0.03456	0	0	0	0	0	0	0	0	0.356489	0	0.0712748	0
ADCYAP1R1	0	0.0752526	0	0	0.272374	0.31102	0	0.0842762	0	0	0.0579373	0.0515776	0	0.236669	0.150578	0.411233
ADD1	157.422	121.586	94.4084	108.077	37.3862	113.943	233.382	93.1066	105.885	111.7	117.631	110.138	102.441	142.944	76.1592	113.951
ADD2	3.65595	2.83197	3.07951	2.88507	9.48144	10.8852	38.2121	11.4572	14.2989	1.70032	0.981155	1.67412	1.06285	0.333995	0.212501	1.27676
ADD3	13.8443	14.1127	13.1557	13.8769	14.5453	40.6856	38.7191	27.9599	14.2431	33.616	23.022	50.0336	27.062	37.584	37.0084	26.664
ADGB	0.228026	0.182153	0.0342986	0.147276	0	0	0	0	0	0	0	0	0	0	0	0
ADGRA1	0.0702952	0	0	0	0.203246	0.13925	0.142039	0.0419246	0	0	0	0	0	0	0.0374539	0.16366
ADGRA2	1.89737	1.18367	1.17419	1.20446	2.14212	2.5773	0.985844	1.87524	1.24057	2.44709	1.80039	2.25574	0.945597	0.847427	0.837634	0.599509
ADGRA3	79.7814	62.242	60.9317	41.4512	30.643	50.8338	67.0703	60.2241	67.7494	21.7056	19.826	17.8915	9.87805	6.77978	9.64671	6.16868
ADGRB2	5.4466	5.06839	3.44948	2.39953	1.87869	3.14216	3.88086	3.55614	1.90242	4.4859	5.50066	5.0852	25.7514	2.46463	3.51294	2.56951
ADGRB3	0.0810165	0	0.0243723	0.0837225	0	0.0802441	0.204628	0.144957	0.0695251	0	0	0.133072	0.0588821	0	0.0431663	0.070733
ADGRD1	7.16242	3.6041	1.35728	2.71005	3.91348	7.18723	7.35016	7.97165	12.5189	10.3528	7.9776	6.29908	13.7176	4.37653	1.50244	7.28729
ADGRD2	0	0.811929	0.550378	0.157553	1.46937	1.20806	0.616125	2.90972	2.79116	0.917618	4.50078	4.67452	1.92066	1.53211	0.974788	0.177478
ADGRE1	0.0750318	0.599372	0	0.0775379	0	0.594531	0.833852	0.581745	0.386336	0.225798	0	0.164322	0.21813	0.418894	0	0.742423
ADGRE2	0	0.53749	0.4723	0.0579437	1.40503	3.11003	3.17232	3.94606	1.15483	1.3499	2.62084	2.21035	3.91218	1.69041	0.836502	2.74141
ADGRE3	0.236455	0.125924	0	0	0.911555	0.312267	0.238891	1.7628	0.135277	0.177894	0.727121	0	0.286422	0.330026	0	0
ADGRE5	16.1019	11.6567	7.41729	14.9497	19.1557	24.6978	21.5209	22.5077	22.982	30.79	31.2562	34.8964	21.6988	20.3669	12.9582	27.9208
ADGRF1	0.26298	0.0175063	0.0593345	0.305734	0.126727	0.238767	0	0.0980274	0.865104	0.247313	0.525648	0	0.0159277	0.220229	0.36781	0.2296
ADGRF2	27.8236	36.7524	35.9296	33.116	20.5508	39.4721	57.6934	47.3189	68.6769	32.4504	35.9427	48.2288	62.1375	51.5525	33.8248	61.3838
ADGRF3	0.486808	0.466649	0.43934	0.326994	1.82977	1.7358	0.737734	0.783908	0.94692	1.02549	2.15565	0.106613	0.16511	0.434847	0.10375	0.141672
ADGRF4	64.8735	96.9129	122.874	87.0916	20.8726	33.9716	39.8003	28.8722	30.1626	76.9704	84.739	88.4214	107.024	118.612	117.532	152.349
ADGRF5	9.02724	16.9467	19.88	11.4178	8.09556	31.7831	15.1769	13.6989	12.3829	28.7395	12.1328	10.343	19.8432	31.095	37.7169	20.9765
ADGRG1	532.79	616.541	493.356	420.011	276.343	252.183	433.973	323.778	360.79	120.511	181.828	146.282	131.539	97.4182	89.5548	110.35
ADGRG2	1.66259	2.95138	3.3344	1.33632	21.8099	22.2005	40.22	38.3413	39.6854	0.972872	0.908913	1.01143	1.47688	2.01112	1.8209	1.82789
ADGRG3	1.55169	2.1941	1.06236	0.857049	0.618816	0.812609	1.7839	1.65941	2.26524	0.56357	1.25048	0.703085	0.38888	0.209104	0.085526	0.186859
ADGRG5	0.839631	1.6166	1.2435	1.90221	0.0622472	0.17059	0.0652523	0.154081	0.110852	0	0	0	0	0.108175	0.0344125	0.15037
ADGRG6	4.54761	3.96094	3.22198	3.35992	0.409614	5.52858	8.84541	2.99106	3.23391	8.69726	22.4272	12.8449	14.518	13.4774	13.2246	5.59069
ADGRG7	0	0.122566	0.0461574	0.0396395	0	0	0	0.228772	0.438901	1.03891	1.41547	0.672048	0.297371	0.12849	0.0408753	0.17861
ADGRL1	8.85695	10.1272	11.7773	8.59514	9.61206	9.41139	10.0009	11.5857	8.30326	10.1911	8.97184	7.57951	11.7564	4.73698	7.45532	5.78329
ADGRL2	77.7581	99.526	97.7408	82.4436	20.849	48.4027	60.5086	29.9127	69.1594	13.0615	15.5925	20.8717	5.05165	17.6159	13.8998	16.8952
ADGRL3	27.2706	20.31	17.9561	17.4085	15.2334	17.9041	31.8852	15.6287	35.7693	2.38612	3.90119	4.7255	4.09375	2.45282	1.21891	3.31375
ADGRL4	13.0435	9.89849	10.9869	18.7444	6.9926	10.6583	21.2493	5.49409	17.8162	23.7969	8.82419	9.46239	4.89795	8.23781	5.12539	17.2716
ADGRV1	0.950988	0.448331	1.00365	0.491375	1.26212	1.44119	0.456766	0.715945	1.14165	0.0938316	0.0958812	0.204855	0.0528764	0.191482	0.0664517	1.24315
ADH4	8.52411	10.5922	20.194	14.039	137.435	62.6177	59.0275	41.4122	99.4643	96.1954	153.998	139.427	48.0992	70.0949	100.107	90.4425
ADH5	8.17809	0.573058	2.58971	6.22723	5.80766	0.994751	6.30547	1.15519	7.5106	5.50505	3.17664	6.12721	0.31283	0.600755	4.70136	3.00633
ADHFE1	5.26471	8.56136	3.33726	5.3434	21.2926	10.3049	11.6827	21.6991	20.7073	12.4484	11.5639	9.98571	8.33597	4.09393	6.36152	2.07935
ADI1	304.235	217.01	186.574	196.246	335.909	259.178	306.711	206.315	154.301	117.14	124.607	87.031	108.427	105.293	126.347	74.8888
ADIG	0.303996	2.2665	2.56064	1.09952	1.31843	5.62049	0.153564	0.362612	0.173918	0.457417	0	0	0.147295	0.169718	0	0.0884699
ADIPOQ	7.22028	2.30709	0.695066	13.9778	0.742262	5.91185	0	2.75599	0	2.02799	0.473665	1.05418	2.33228	0.0537467	0.512937	0
ADIPOR1	321.793	469.221	380.217	395.523	327.673	384.325	413.245	371.79	366.133	257.097	315.173	385.042	464.706	426.463	382.118	320.004
ADIPOR2	18.4324	21.5592	22.139	27.0905	17.633	20.4204	18.8292	10.5453	16.2475	14.6892	11.7561	12.0355	12.5034	17.4559	20.0783	18.0795
ADIRF	56.9918	25.9523	37.7684	21.3389	56.5192	23.452	10.8482	18.2267	23.1545	135.467	93.4694	72.356	32.8168	37.8126	58.9711	25.9606
ADK	123.22	123.951	167.828	160.063	91.6998	103.828	71.6759	80.8305	101.352	45.7796	54.7746	52.0936	74.6464	73.2707	111.853	91.9239
ADM	216.216	125.514	282.496	84.7155	9.08588	80.7899	201.464	115.141	10.787	23.1281	7.56266	7.85459	115.388	30.0919	88.121	63.5797
ADM2	0.663901	0.606104	0.798888	0.539059	0.365629	1.18989	1.82058	0.339391	0.217041	0.428125	0.116661	0.726983	0	0.211799	0.1516	0.055203
ADM5	2.87247	8.6685	6.33694	1.73158	14.3035	130.4	79.0813	131.2	10.1341	36.3781	14.7219	11.2711	84.3195	54.2576	34.4358	65.4832
ADNP	12.4476	11.8602	11.6287	10.0893	17.5543	26.0497	17.116	17.6228	18.7249	17.3534	25.0456	20.2061	13.4884	15.7194	16.0402	13.0551
ADNP2	4.54468	6.07949	3.77602	4.36101	4.43218	5.46593	4.37286	7.06663	7.05726	5.86139	7.32041	4.38407	5.45263	3.56423	5.30412	4.56614
ADO	6.74873	3.35707	4.90824	4.56002	2.14426	5.33772	5.31974	5.44039	7.21285	9.15037	4.65232	7.47119	5.13849	6.12776	4.58364	4.74822
ADORA1	0.22725	0.5446	0.957095	0.821942	0.328527	0.0750279	1.26275	0.813205	0.325029	0	0	0.622108	1.32131	0	0	1.38884
ADORA2A	0.253822	2.63587	0.381788	0.721325	0.36694	0.335203	0.384655	0.756909	0.145213	0	0.312211	0.555879	0.983871	0.141706	0.270477	0.590944
ADORA2B	146.865	158.99	147.936	101.232	65.2614	97.1753	127.398	92.079	49.0705	161.663	133.266	125.888	298.64	375.69	119.942	366.453
ADORA3	0.18779	0.300023	0	0.291094	0	1.116	0	0.224	0	0	0	2.05634	0.0909896	0.629048	0.200113	0.327908
ADPGK	86.6224	52.7583	55.3052	87.6056	78.6154	92.0207	113.657	43.7256	76.9794	72.6783	87.6034	76.2332	59.5235	115.501	41.8858	162.945
ADPRH	21.5644	22.8352	21.8412	19.7034	21.6658	28.0935	21.45	22.594	25.8651	19.9195	32.7722	26.622	21.3812	21.4288	34.336	18.706
ADPRHL1	0.145806	0	0	0	0.140524	0.144416	0	0.0869601	0.0834167	0.219392	0.448368	0.23949	0.282589	0.366309	0.699181	0.381896
ADPRHL2	153.623	100.035	87.1751	108.476	320.506	159.925	236.05	257.116	244.6	219.355	213.734	176.221	147.056	114.421	138.73	169.288
ADPRM	29.4345	23.0041	25.2994	27.8499	27.6313	20.4456	10.6206	21.8867	26.353	19.844	13.871	20.5108	15.4658	10.2439	14.1554	10.4573
ADRA1A	0.914059	3.17382	2.22182	1.62469	0.599043	1.42441	0.664902	13.3235	0.292846	0	0.134919	0.360328	4.18085	1.08186	0.272731	0.0425619
ADRA1B	0.302011	0	0.181709	0.468148	0	0.0997106	0	0	0.172783	0	0	0	0	0.16861	0	0
ADRA1D	0.111202	0.197402	0.0446039	0.114916	0.0357244	0.0489518	0	0	0	0.167323	0	0	0	0	0	0
ADRA2A	15.7777	4.37625	11.866	10.5867	10.6654	15.1931	20.9215	9.86737	10.907	7.91345	4.58224	8.51844	3.13221	9.54255	3.5027	7.27013
ADRA2B	1.07376	0.714787	0.484529	0.369874	3.70825	1.65437	1.08482	2.72169	1.53576	2.96205	1.2107	0.391928	1.5608	1.09902	0.286054	1.35412
ADRA2C	0.355802	0.189482	0.0713574	0.0612809	2.7433	0.469879	0.838756	2.68791	0.271409	3.2122	1.45883	0.519479	1.89635	0.595921	0.315957	0.414186
ADRB1	0	0	0.247626	0	0.594991	0.407646	1.66324	0.490929	0.353193	0	0.253124	0	0	0	0.219288	0.479106
ADRB2	10.3513	13.6581	21.1938	11.3357	32.3114	50.6001	32.9348	29.486	62.2259	387.991	252.941	90.6792	174.345	215.636	336.926	376.964
ADRB3	0	0.40162	0.151247	0.129889	0.48455	0.663959	0.507942	0.299852	0.575268	0.756498	0.618418	0.550534	1.70522	0.561375	0.133938	0.731578
ADRM1	446.158	351.967	377.208	365.949	415.633	343.22	308.62	311.312	323.325	339.619	304.045	319.621	352.931	325.548	351.438	304.835
ADSL	65.9659	35.8057	56.5898	65.5473	68.292	42.84	49.6179	49.7187	56.6093	86.4414	67.9887	83.3467	87.7208	87.3149	103.993	79.6383
ADSS	29.9886	44.6968	35.1636	31.0892	47.4624	104.45	119.932	88.6844	51.8537	33.7343	45.2545	34.4117	97.7198	151.965	104.292	133.336
ADSSL1	1.47546	1.45062	0.546292	0.64508	0.656309	2.54806	0.573329	1.08305	0.779185	1.87854	0.977236	0.248561	10.6135	1.26728	0.967551	0.0660602
ADTRP	0	0	0.0974628	0	0	0.106963	0.163658	0.0966119	0	0	0.398506	0	0	0.180874	0.172619	0.377141
AEBP2	13.7127	22.1033	21.0892	12.9203	24.2409	23.6776	26.6707	29.6958	19.1303	23.2813	23.3614	19.2714	30.8048	22.0253	28.2872	30.2184
AEN	46.8248	56.5804	57.0892	55.3357	20.1067	34.6435	66.9795	35.6227	56.9372	43.0179	54.3648	44.2513	88.6551	87.8295	52.6969	122.059
AFAP1	34.1999	39.7808	26.6745	24.243	12.9587	21.1162	42.4254	25.7432	22.9386	8.56653	8.54257	12.3358	16.3752	6.60493	5.8517	11.6333
AFAP1L1	3.76504	5.08604	4.14381	3.36886	5.39872	1.75846	3.8966	2.51935	2.46922	8.98139	2.93682	7.94391	1.82427	1.53804	2.29962	1.87073
AFAP1L2	17.6967	22.2293	42.937	33.7927	21.5667	32.6851	20.2759	12.0459	23.4769	4.8239	9.77968	7.16153	1.36696	25.4873	8.77989	6.56832
AFDN	30.8458	31.2011	31.0066	19.1451	42.236	43.6541	43.1032	39.2612	30.4161	25.5649	17.1585	13.4901	25.1069	20.7735	16.5518	17.1508
AFF1	30.1298	38.4201	34.0604	22.0423	51.7896	101.053	66.1985	60.6116	71.9798	112.635	107.091	71.2897	69.7234	67.1043	63.0265	50.8064
AFF2	0.0848581	0.112978	0.229751	0.263077	0.40892	0.61636	1.67178	0.253051	0.0970958	0.191526	0.313136	0.0929211	0.0822322	0.0710631	0.135639	0.0493913
AFF3	5.21255	4.06477	1.90412	3.91173	1.13632	7.41647	9.59209	3.0718	2.80462	2.70778	1.8319	1.76671	1.11248	2.28651	2.51279	1.62533
AFF4	42.2127	57.9196	44.9703	29.7154	28.0243	47.3508	64.1017	54.1053	49.0019	46.7148	49.6605	36.9294	73.3845	36.053	41.1308	38.2446
AFG1L	7.41843	8.45007	6.57109	6.92088	12.0154	12.9945	9.99313	14.2564	10.4924	10.5422	14.5746	11.0567	9.685	10.4691	8.015	13.8531
AFG3L2	84.9971	78.6351	101.09	99.4793	67.6299	95.8031	100.351	77.8078	93.9752	74.2079	95.3103	83.5495	109.28	108.535	99.5265	136.969
AFTPH	34.2705	49.1898	40.4581	29.5597	37.3715	49.9916	58.4187	43.0364	42.3764	50.3335	58.1088	46.5722	66.0894	65.1356	62.4902	63.7351
AGA	16.0413	5.95406	5.11818	8.79086	18.9738	13.16	12.0321	6.81297	12.5145	10.2399	3.88648	9.58117	1.76646	5.29199	7.64044	3.67812
AGAP1	2.96696	2.10674	2.16654	1.25787	3.03056	5.22431	4.43224	2.99458	3.80106	3.7012	3.61829	3.0545	2.49426	2.95891	3.35081	2.18447
AGAP2	0.504662	1.07503	1.36636	1.17341	0.972759	0.833084	0.509861	0.300985	0.3609	0.759355	0.155188	0.552614	0.305653	0.281747	0.403332	0.660907
AGAP3	55.4235	38.4682	42.1732	42.2717	79.2399	81.1317	84.7123	74.1309	95.0079	132.91	123.313	103.195	66.6913	65.0131	72.6311	61.3752
AGBL2	4.07558	2.43758	2.48984	2.07345	6.34512	8.52887	6.5881	2.65508	4.87856	5.37768	5.78437	3.02099	1.82283	6.51101	4.00893	5.65672
AGBL3	2.06769	0.943842	1.68836	0.661376	4.50749	2.69813	2.03926	4.16936	3.01368	1.77784	2.72501	3.18061	0.763318	2.08886	1.73122	1.03156
AGBL4	1.02218	1.20455	2.46003	0.809099	1.04803	0.818566	0.307617	1.05065	0.485258	0.589044	0.133758	0.547747	0.52689	0.12142	0.359223	0.0886107
AGBL5	12.8009	11.5783	13.2846	8.01408	20.0398	14.2218	13.0696	12.6839	9.76465	7.54146	10.5804	6.8232	6.03832	5.86098	8.26392	5.2431
AGER	0.356646	0.379863	0.21458	0.276418	0	0.70649	0.36032	0.425413	0.510098	1.07328	0.219344	0.195267	0.604817	0.497779	0	0.103792
AGFG1	27.5488	37.9964	36.9904	31.8238	24.5356	31.4402	36.5789	26.2535	33.1376	35.8221	57.1686	56.557	77.1207	71.351	57.208	79.1698
AGFG2	15.5823	13.2432	15.0261	26.3599	19.7494	19.944	20.4872	20.3691	34.743	35.8118	30.5881	57.3826	25.2875	22.0465	23.3717	19.5058
AGGF1	4.2016	3.77853	4.36428	2.90828	6.68531	9.26532	4.88562	4.46802	7.39271	9.18489	8.48353	6.51061	4.51331	9.86968	6.96938	5.14483
AGK	21.364	10.8123	15.961	14.7671	7.84058	12.6121	17.4388	11.0962	18.8194	28.314	20.8836	22.1545	13.9162	15.2053	21.032	20.3816
AGL	32.2963	29.3972	33.9275	34.2963	19.5924	21.9274	31.4679	31.3151	34.1426	21.0481	29.6358	20.4813	22.4454	13.3405	21.2616	15.1075
AGMO	1.37817	1.35497	2.16865	1.86241	12.3628	3.99008	1.71368	2.71876	4.06359	0.957092	2.0864	1.04477	1.23279	2.13069	1.92048	1.29579
AGO2	23.6998	29.3947	31.4425	25.6775	22.602	46.2103	34.1191	39.7525	29.9098	41.4484	38.3092	31.0016	55.4621	50.0159	33.5961	38.2053
AGO3	9.30051	9.71153	7.0525	8.33032	6.07449	15.6322	13.0461	9.94775	11.1255	11.3342	12.7872	9.65817	16.2843	13.3779	8.36478	11.2964
AGPAT1	27.8827	20.7267	18.4236	18.3518	25.2731	35.8362	33.871	15.3427	20.5096	9.24	11.2281	14.1756	8.88602	13.6208	5.34999	8.74243
AGPAT2	147.237	377.294	260.13	235.164	165.043	114.708	106.303	165.203	82.215	113.694	111.183	72.3007	142.424	85.1575	129.525	87.5481
AGPAT3	63.0797	45.4815	42.019	29.3128	291.932	217.727	592.808	128.132	74.4028	132.203	114.118	114.823	141.407	170.252	85.9877	58.1722
AGPAT4	55.3365	76.5913	65.4339	72.4009	13.993	30.2082	10.2403	7.84233	16.3777	236.395	186.171	222.279	74.9278	146.822	158.366	199.867
AGPAT5	47.0354	69.8327	64.3704	40.7815	25.3272	25.1758	33.2999	22.2081	25.89	39.6759	48.3223	38.3358	48.9898	41.5276	40.1543	42.7243
AGPS	16.2795	11.6658	10.779	13.8544	11.6904	20.4188	34.0232	12.9933	20.1338	11.2871	20.0735	19.3993	12.6825	13.0984	11.9478	16.7213
AGR2	0.948098	0.785415	0.316908	0.435451	0.609167	1.11296	21.4987	0.0628282	0.421877	0.792546	0.129577	0.115354	0	0.117625	0	0.0613151
AGRN	62.7727	44.5728	25.5921	29.5148	34.9229	39.5837	53.6596	38.2352	78.3132	65.8987	80.6884	60.4169	23.0704	14.6022	13.4068	17.0904
AGT	1.11044	0.147842	0.167028	2.36678	0.133777	1.09985	0.420706	0.413923	0.0794114	0	0	0.303989	0.26902	0.542455	0.295827	1.93899
AGTPBP1	12.463	10.9906	13.7069	11.3213	12.9801	13.5387	12.7944	18.9822	22.2721	37.3039	35.9347	58.1105	25.7454	27.6447	26.3116	20.826
AGTR1	5.89514	11.0535	10.1973	7.36122	2.95916	10.5425	20.5974	8.2038	9.41531	12.9359	1.81281	3.09316	6.72435	13.3019	9.94645	22.0171
AGTR2	0.431724	1.10359	0.0519503	0.401529	0	0.0570143	0.0872342	0	0	0	0.849658	0.567294	0	0	0	0
AGTRAP	90.9527	98.6186	65.8033	78.2865	97.5669	178.903	358.313	160.848	86.4227	87.723	62.4	76.954	82.8828	100.42	68.9883	122.844
AHCTF1	25.9159	16.2811	18.1674	17.1232	11.3832	19.3731	28.5003	16.8653	24.6197	24.7262	26.319	25.1919	14.2655	23.0312	20.3384	21.8393
AHCY	235.281	149.107	97.3528	159.255	51.9382	51.1917	37.6617	24.5688	56.8714	16.055	27.0798	34.608	15.248	19.379	13.3132	17.2949
AHCYL1	124.11	128.258	114.355	106.094	138.884	190.745	172.494	164.221	142.531	126.204	121.434	124.093	146.398	136.495	127.48	143.751
AHCYL2	26.7689	34.6085	26.5879	27.0629	17.4304	48.0241	38.2201	34.5693	36.3249	23.9674	38.1651	24.2857	43.9221	73.7976	40.9021	63.3852
AHDC1	9.26819	3.49944	2.36035	2.02704	1.74868	9.45506	10.1564	10.0024	8.4165	25.0874	15.6225	7.89354	5.9876	5.01007	4.46787	2.85424
AHI1	4.55151	3.66279	3.16445	2.71759	7.94466	7.24637	5.16042	5.39895	9.02702	6.77247	5.41191	3.48879	4.53318	4.46097	3.15261	2.67862
AHNAK	187.607	189.831	134.489	113.906	149.625	209.927	269.118	299.035	261.517	519.3	572.057	633.674	354.196	236.411	263.45	200.021
AHNAK2	95.0386	102.388	80.5037	74.398	94.35	97.4434	79.376	123.993	89.4213	112.041	97.6626	81.3661	86.7601	87.4357	135.107	69.1082
AHR	11.351	10.3309	9.06984	15.0816	9.78217	57.027	75.9677	41.9086	69.3037	50.1546	49.9389	104.829	69.578	91.5033	65.2153	112.176
AHRR	0.0611579	0.130279	0	0.284403	0.471539	3.02874	1.79185	0.583602	1.11964	5.61341	7.52266	5.08964	5.74875	12.9746	7.52725	12.6012
AHSA1	103.497	55.9908	61.6126	67.7878	140.139	232.814	126.286	101.501	94.8634	106.927	91.4449	100.562	94.7325	207.118	104.075	144.767
AHSA2	0.371176	1.77903	1.33993	1.91787	1.43092	2.45091	1.875	0.664117	1.06176	1.117	5.02216	0	0.539535	0.828894	0.197766	0.864165
AHSG	0	0.49054	0.11084	0.0951882	1.0653	0.364934	9.49217	0	0	1.38599	0.679805	1.81555	1.78523	0.30855	1.47234	0.107226
AICDA	0.204248	0.217544	0.122888	0.738743	0	0.8092	0.206352	0	0	0	0	0	0	0	0	0
AIDA	127.391	120.055	93.7154	109.518	119.738	120.076	121.456	159.928	127.045	99.2762	89.8463	105.336	80.4211	101.645	80.7901	94.2029
AIF1	0.433217	0	0	0.447686	2.50513	0.572115	0.437679	3.35886	0	1.3037	1.59862	3.32066	0	0.24186	0.461643	0.756456
AIF1L	9.25618	2.00256	4.17682	2.1522	1.89568	6.15015	4.20819	4.6924	10.0284	45.787	37.0739	55.4929	38.8783	56.3917	55.9448	35.3556
AIFM1	54.9195	38.7018	50.5634	64.013	52.3145	54.1429	48.5173	48.827	46.9105	41.3181	42.4171	46.0124	34.7787	53.5497	51.9904	45.644
AIFM2	17.9516	16.4776	9.83485	12.5183	15.1913	36.91	55.5891	37.168	12.7751	11.639	4.30851	9.74874	16.3353	11.0814	12.3642	28.2878
AIFM3	1.44598	0.414645	0.736145	1.0345	0.1072	1.02824	0.786625	0.066338	0.636349	1.17155	1.50498	0.730787	0.377255	0.496784	0.948222	0
AIG1	18.2724	12.526	19.6095	16.1373	25.4789	25.0722	18.9189	22.0662	16.422	16.1845	20.005	15.4676	23.0442	18.6662	32.2797	10.3337
AIMP1	66.8454	44.2554	57.4939	54.3205	81.7011	53.0668	50.9575	67.2305	63.6219	58.5198	45.0354	63.2155	67.7213	54.7912	68.3176	66.2304
AIMP2	81.0681	55.4317	66.8405	64.6418	77.3595	51.2831	60.0623	53.9606	57.7168	66.5627	65.0006	62.2492	61.5867	73.5326	96.8394	107.769
AIP	62.2281	31.7742	32.1117	40.1012	136.345	100.339	73.7005	97.3009	70.1354	66.9811	60.7756	48.4897	66.7392	69.0921	64.5728	70.9469
AIPL1	1.43168	0.5446	0.49222	0.845426	0.788464	0.13505	0.206632	0.365942	0.11701	0	0	0	0	0.114184	0	0
AJAP1	0.281451	0	0	0.0807921	0.361673	0.39234	0.063189	0.0932555	0	0.0941097	0	0.0684875	0.045457	0.052377	0.0999731	0
AJUBA	137.91	96.0505	91.946	87.9551	151.477	200.171	156.163	205.674	171.155	208.308	327.193	275.647	160.509	113.698	101.101	128.018
AK1	56.3068	42.678	19.2236	34.2359	27.5121	17.1201	10.319	25.9283	42.1023	17.3388	9.98626	17.4934	4.94887	4.24014	5.02339	0.9146
AK2	97.4961	58.1923	78.2129	78.8498	63.248	77.4398	90.4111	67.2302	67.7242	67.7988	73.3834	98.1642	108.856	122.185	112.426	146.117
AK3	17.374	25.6613	21.8866	9.0473	30.7421	34.7753	32.6376	44.0386	20.1126	12.2542	10.6854	14.2687	23.6104	26.8258	31.0979	15.9588
AK4	151.573	239.859	193.19	91.3705	478.449	478.037	814.7	664.811	256.724	371.611	487.974	384.363	902.312	490.192	781.912	514.92
AK5	0.286791	1.17093	0.115034	0.0493949	0.368535	0.69436	0.0965817	0.570148	0.656299	1.72611	0.705527	0.209361	0.324236	0.69382	1.37524	0.834627
AK6	25.9503	18.9529	23.4199	19.155	28.9403	35.984	16.8542	34.2704	23.7541	34.0265	15.0479	15.4258	34.6673	33.9427	45.43	17.6935
AK7	0.123218	0.459339	0.0741356	0	0.83128	0.569536	0.124488	0.367442	1.83284	0.92702	0.757815	1.21433	1.49257	0.0687914	0.196955	0.143437
AK8	2.69962	1.66468	0.854872	3.52394	0.273876	1.31348	0	0.932149	0.569015	0.213793	0	0.155586	0.137688	1.03122	0	0
AKAIN1	1.24789	1.28166	0.697178	1.38168	2.49127	2.29541	2.16128	2.65804	1.52984	4.96243	2.63135	1.75688	3.06638	1.49289	1.47225	1.29702
AKAP1	18.4424	15.8036	14.0214	14.3804	20.0364	21.394	39.382	29.7728	21.03	27.876	33.8725	22.6273	45.2072	25.3426	29.6127	33.7886
AKAP10	19.3762	24.5998	23.026	23.2315	23.6266	29.6884	31.8513	22.6654	21.6499	26.8194	33.5775	28.5437	17.3243	25.729	24.1269	25.1415
AKAP11	7.35077	7.29548	6.43298	6.81154	8.51893	10.2892	7.79474	10.8333	12.0602	11.7004	12.7406	9.57923	9.87548	15.754	22.9329	10.3072
AKAP12	21.9271	25.6708	6.09891	11.6455	1.24718	11.393	5.1206	14.6425	2.38553	9.24892	2.6529	3.97551	9.70118	9.73311	5.28605	6.52773
AKAP13	33.8717	39.7574	33.833	24.552	20.057	69.1109	55.0405	30.6279	54.5003	41.7134	39.1943	30.5235	28.145	33.5645	28.147	24.7286
AKAP14	0.889128	0.676436	0.458532	0.525043	2.81559	1.34194	0.513307	1.13632	1.01735	2.86683	0.937424	0.973611	0.861615	0.567304	0.879794	1.25682
AKAP17A	43.3717	55.0646	63.2544	52.8431	33.8584	32.0181	125.934	43.6639	80.097	59.387	73.9414	40.9387	54.008	46.0549	67.755	110.62
AKAP2	17.2358	16.7296	15.1314	11.0276	5.74899	34.6575	53.9663	33.7349	10.6153	20.7024	7.52164	10.405	38.924	32.8841	18.1432	37.9821
AKAP3	0.788493	0.461903	0.284644	0.937053	0.683935	0.52065	0.159323	0.188106	0.721763	0.237286	1.35783	0.949755	0.0382047	0.0880414	0.210058	0.137682
AKAP5	1.89338	1.80657	1.32903	1.52861	1.78677	3.41205	4.7822	3.52883	2.68546	1.72123	1.45558	1.55496	1.37609	1.43142	0.588471	0.596934
AKAP6	0.193168	0.514358	0.431681	0.228137	0.132979	0.109329	1.11519	1.06978	0.173663	0.581312	0.577039	0.36261	0.70865	0.215687	0.19114	0.112433
AKAP7	2.71329	2.61138	2.30121	2.38164	6.64776	5.76339	3.59995	4.62073	4.58207	8.95229	5.26755	5.15468	5.13195	5.34743	5.50398	4.18599
AKAP8	77.9947	65.2055	67.7155	64.0057	62.5949	104.421	89.0825	104.406	121.15	130.085	133.5	103.46	116.984	114.702	102.439	97.2186
AKAP8L	69.9317	93.6086	77.0838	57.8279	164.202	180.428	165.446	178.184	105.119	118.835	120.061	88.8464	149.665	150.742	92.7909	131.854
AKAP9	12.6003	9.83168	13.4633	9.02411	28.1299	28.9246	26.0357	27.6256	28.6042	23.3869	17.0751	13.8496	19.4884	15.818	17.0937	16.3254
AKIP1	28.5598	15.3274	23.5771	15.672	46.302	36.6933	33.1038	28.917	26.9787	27.9826	26.9599	26.9097	11.7998	22.1247	20.2892	19.458
AKIRIN1	48.5475	97.2994	72.7289	73.2753	71.9102	67.5551	49.706	62.1348	87.5637	28.6801	31.4607	34.8753	54.2678	52.4335	29.0347	47.316
AKIRIN2	130.925	137.715	98.8047	92.6133	42.7041	77.5251	72.0804	82.564	59.5788	71.9447	56.3497	51.5348	60.6471	62.3327	54.4193	76.0587
AKNA	1.05298	1.00347	0.466815	1.00224	0.694357	1.64674	0.559907	0.826321	1.23653	3.33556	2.11322	2.48811	1.04724	1.02103	0.974429	1.12899
AKNAD1	0.489131	0.911703	1.32431	0.758202	3.45701	2.85297	0.576531	0.923786	1.02606	1.47197	1.30357	0.535607	0.276497	0.227564	0.955582	0.284696
AKR1A1	97.9105	42.7111	61.1135	80.1452	97.3062	83.3343	79.7934	53.5386	73.4836	56.663	56.0855	77.1225	61.4456	60.9127	76.8956	68.8363
AKR1B1	4.09197	2.98204	3.49861	2.782	15.1522	9.67021	12.1848	7.9637	6.16064	6.80523	9.00693	6.1316	8.03505	9.61897	7.91771	13.7889
AKR1C3	0	0	0	0.154728	0	1.51595	0	0.0595324	0	0	0	0	0	0	0	0.0580987
AKR1E2	39.8399	31.085	23.134	23.4577	80.5883	39.613	29.9537	66.862	37.2369	29.9732	26.2118	23.3345	10.1007	20.3025	34.1854	8.89797
AKR7A2	88.6615	119.966	71.096	99.9313	109.336	57.57	184.217	106.637	68.8696	71.0321	113.412	84.6472	118.083	56.417	68.6193	170.099
AKT1	40.0292	22.4395	19.9084	31.0566	9.43573	23.4039	44.3229	28.3824	42.8949	39.7189	35.0607	33.6548	19.095	20.6873	17.6962	17.8889
AKT1S1	26.122	27.5951	29.5918	20.2275	18.3158	31.1603	28.5484	28.2297	25.2877	36.0923	38.7849	38.8142	33.3492	38.0287	42.8918	20.4242
AKT2	18.7138	16.4571	12.6668	11.5143	13.6456	13.1699	23.1357	15.4933	17.8204	19.822	18.627	17.7957	17.061	14.2282	13.382	12.6838
AKT3	3.09335	2.25429	1.73055	1.2338	1.88292	4.83767	6.46976	5.08158	4.47089	3.18466	0.534027	0.772537	1.52511	1.87848	0.78071	1.32666
AKTIP	160.441	183.286	241.443	168.101	249.172	198.356	169.935	259.975	187.073	130.183	138.348	137.233	128.166	140.077	151.649	147.667
ALAD	20.153	20.7759	21.586	10.2331	24.2666	31.8387	67.9691	39.2634	15.2305	13.7018	31.7665	24.9557	48.8716	11.9179	19.3278	7.73307
ALAS1	93.451	93.4044	114.835	114.224	86.3675	162.399	105.043	75.15	113.513	69.0963	74.7545	90.2677	77.3652	146.913	92.9222	100.068
ALAS2	0	1.02279	0.735329	0.631492	0.673079	0.461147	0	1.0413	0.199774	0	0.644275	0.573553	1.01515	0.389898	0.0930257	0.101622
ALB	0.428687	0	0.601824	0	0	0.566133	0.577471	0.0852242	0.245254	0	0	0	0	0	0.152272	0.249515
ALCAM	62.6987	173.436	134.426	118.932	85.8765	232.52	197.891	91.9031	119.579	61.2312	44.7158	84.6319	51.1482	62.6033	45.9338	35.6163
ALDH16A1	68.4802	38.8512	45.4951	41.2168	57.5826	65.5417	72.3059	40.207	56.1774	34.4537	54.3651	63.3249	30.8068	49.1126	45.339	63.4142
ALDH18A1	97.5583	83.4638	85.1457	103.694	42.2067	52.2373	116.614	63.785	82.7222	66.895	49.1654	60.0566	144.467	103.643	92.5809	146.698
ALDH1A1	4.02403	7.19434	1.72936	2.30199	14.1279	219.211	36.2989	16.7998	23.0217	14.2722	10.4297	25.8088	2.29792	19.0156	7.65728	0.920137
ALDH1A2	0.717976	0.143384	0.0539973	0.0927445	8.73607	28.623	34.9992	18.7341	3.79952	7.83235	2.8702	4.6189	1.30455	5.91236	5.83379	0.313421
ALDH1A3	19.852	23.6637	69.7337	32.5186	8.06021	19.9137	10.2416	7.15433	11.9857	0	0	0.740027	0	1.60352	0.18004	0.295016
ALDH1L2	18.9228	20.6045	12.6049	21.0389	3.33807	4.90871	3.15783	2.16645	4.15635	1.90665	2.28601	7.03026	1.02328	2.73542	1.44032	1.72092
ALDH2	381.85	524.06	473.221	550.672	313.024	301.31	280.276	418.851	266.462	255.224	235.097	331.467	444.064	386.121	341.552	294.364
ALDH3A1	0.758744	0.303052	0.34238	0	4.93599	25.5513	17.4392	8.48478	0.108521	3.71042	5.59971	3.11564	2.2977	9.21327	5.35652	1.21447
ALDH3A2	100.003	99.7871	90.9107	71.5143	97.8082	170.868	134.168	108.179	108.711	157.162	158.356	205.815	154.728	203.896	201.834	174.768
ALDH3B1	21.3515	22.5878	36.1088	28.2517	34.7601	17.4328	30.6082	29.1683	30.8685	75.9765	82.516	65.8755	30.1974	25.532	50.3477	21.1604
ALDH4A1	72.0599	58.7833	72.6772	57.9377	79.084	39.0557	77.768	55.0505	49.9954	204.194	274.005	310.884	115.563	86.3672	144.788	61.3859
ALDH5A1	41.5031	48.4688	62.8203	58.1707	36.3776	53.9467	79.5692	32.7439	37.112	31.7162	37.7853	40.0789	22.9596	50.2641	67.0361	20.2574
ALDH6A1	44.9196	50.4175	31.4593	53.4607	56.4251	92.9583	163.921	76.5441	67.8049	33.2584	51.2575	84.0616	40.8426	42.1065	33.5154	44.4054
ALDH7A1	92.8789	70.8506	78.9587	71.4526	145.378	122.885	141.449	181.722	149.078	85.1458	83.7793	93.2287	88.7547	74.7071	85.7769	82.8916
ALDH8A1	0.80496	1.78617	2.50228	1.03981	0.905098	2.83479	2.30421	0.720127	0.230261	0	0.990131	0.293815	0.520034	3.2956	0.142963	0.312349
ALDH9A1	139.669	71.0947	84.202	87.6726	76.2243	78.7984	107.956	72.5945	71.963	57.6032	44.8468	81.5371	49.4641	35.6214	54.1688	56.3178
ALDOA	707.221	1274.76	572.076	633.774	494.456	800.966	1379.26	1360.35	863.853	1012.97	1001.33	1212.5	2372.03	1132.42	848.87	1316.02
ALDOB	0	0	0	0	0	0	0	0	0	0	0.425808	0	0	0.0966327	0.737779	0
ALDOC	61.0019	271.049	106.276	113.436	110.639	113.98	82.7946	189.107	129.339	76.4063	83.4864	136.349	194.395	71.2946	111.437	37.2617
ALG1	13.8117	8.53226	8.70883	13.7592	9.79712	11.8195	9.60032	6.19452	16.1828	16.2932	15.0861	12.5832	7.17397	10.7336	7.35898	6.62415
ALG10	5.08446	2.42271	3.05913	4.77034	2.06327	5.47774	3.51468	2.31421	3.52124	3.01993	6.91241	4.68849	3.69535	5.6772	6.77262	7.16484
ALG11	37.9106	33.6488	33.9425	33.7745	56.1108	64.7673	54.64	52.0843	61.8823	41.6507	52.0904	49.2553	58.2771	57.7421	52.5818	71.8449
ALG12	41.3976	23.6636	37.9861	34.1086	48.6785	41.1612	88.8157	33.5554	44.1672	50.5056	61.1441	63.1836	43.9889	45.3314	59.1878	67.8204
ALG13	7.56825	6.28279	8.12492	5.25236	8.72428	11.0237	6.37184	9.2488	12.0981	7.03363	8.39656	6.90614	8.84401	8.24342	10.4369	9.28519
ALG14	2.90396	1.5465	1.71003	1.88358	4.347	1.59113	1.68542	2.10044	1.94416	1.30156	3.19198	1.4208	1.22743	1.2763	1.87646	1.25869
ALG2	30.5105	13.8773	21.0357	26.5227	51.4906	61.3037	51.1982	38.0334	40.4542	49.258	52.8306	50.9029	39.7813	61.1896	54.0014	69.1285
ALG3	55.4692	29.4574	29.4474	50.0161	47.7693	39.7048	46.3081	22.7035	37.4233	49.7975	40.7082	36.58	50.7414	52.7408	41.1445	65.0234
ALG5	36.0849	17.3573	24.9125	25.347	42.6307	47.3251	35.7847	29.753	27.9699	36.0307	29.2497	26.4031	28.2808	60.0661	39.0729	39.8768
ALG6	35.7477	23.8243	24.4918	27.7596	40.925	47.8913	38.4123	31.9187	33.8099	22.8525	34.948	26.8127	20.7749	27.11	25.7075	31.9318
ALG8	16.9202	12.2411	19.208	17.9802	18.461	22.9775	22.8195	12.7094	21.3694	18.374	21.107	20.0136	17.9434	25.5764	21.3899	37.2099
ALG9	10.5877	14.7819	11.65	11.7052	7.44626	9.38453	12.9132	7.99279	13.206	13.1324	13.4339	13.2649	12.3167	8.22747	8.38559	11.7699
ALK	0.0611331	0.35812	0.0367814	0.0315875	0	0.0403668	0.0617628	0.109381	0.174873	0	0.300784	0.0669418	0.088862	0.0341299	0	0
ALKAL1	1.09064	0	0.218732	0.187844	1.05113	0.960212	0.367291	0	0	0	0	0	0	0.405927	0	0
ALKBH1	22.6529	19.2036	23.0865	21.4189	45.2983	39.1756	38.7666	39.9798	34.3834	29.448	28.4326	25.4803	19.1893	31.058	21.1014	36.1468
ALKBH2	6.58563	4.09171	5.06297	5.43502	8.63904	14.3744	9.05612	6.38256	6.01783	9.35875	8.55061	5.80917	4.25456	9.14065	6.18928	9.15694
ALKBH3	16.5735	12.9769	17.2482	11.4798	14.678	12.3042	14.8435	15.2276	15.9909	21.0286	15.9783	17.1673	14.2375	12.0036	15.0835	11.993
ALKBH4	51.2366	42.0102	44.9028	46.5542	82.1765	84.8993	43.7556	56.9646	63.7138	61.6757	47.3267	52.294	59.2066	56.0223	52.8473	46.3648
ALKBH5	22.2062	11.1832	10.398	8.13153	7.3045	15.2049	26.483	19.8659	18.6146	29.3455	27.6113	18.5543	20.7471	15.4968	18.3133	16.4091
ALKBH6	42.1337	31.3459	21.1464	28.4438	66.9306	52.2873	39.3591	53.9198	49.1789	57.3446	46.0965	20.1705	33.1358	37.3528	32.4893	30.8087
ALKBH7	47.3897	19.652	24.3058	27.0954	26.9545	23.3407	25.1162	19.4602	21.1117	37.4066	27.7121	25.5209	27.2904	18.867	22.973	27.3569
ALKBH8	4.8508	2.47996	7.29634	6.66704	4.76857	6.6623	6.56703	2.31445	10.9897	7.00694	8.83066	9.56107	1.50422	6.39123	9.0976	10.6159
ALMS1	3.35773	2.56562	2.17079	1.69184	3.59789	3.71819	2.65486	3.25885	4.18797	5.99373	6.23368	4.77295	4.50685	2.74784	3.14469	2.01505
ALOX12	64.6618	108.859	52.5965	67.1323	133.334	80.7599	70.8985	116.053	181.297	117.961	168.445	104.507	67.6155	52.331	59.1299	26.8413
ALOX12B	28.2205	41.8335	36.531	35.9804	4.47416	32.1865	16.0453	5.17315	14.6075	252.02	216.539	232.233	320.768	475.453	355.595	458.851
ALOX15	0.782609	0.694631	0.235433	0.269583	0.12571	1.46417	0	0.544547	1.79094	16.6823	1.44396	2.85657	3.28636	1.45641	1.25094	1.29062
ALOX15B	65.3731	62.2816	65.1923	53.0253	24.8542	30.2025	70.0136	57.8506	14.268	14.691	23.8884	20.6852	40.3651	35.9046	8.59474	53.5543
ALOX5	2.13674	2.40972	2.49557	2.85756	8.72189	9.04645	14.3494	8.3209	3.23588	5.10636	11.7499	11.5612	19.0619	10.8065	12.4563	10.8274
ALOX5AP	0.904671	0.642377	1.63292	0.779073	13.9504	14.5358	12.7959	16.5463	1.5527	15.4274	19.6591	31.37	23.0858	13.9736	18.7987	15.0947
ALOXE3	53.0324	62.2371	64.0594	56.0206	13.2279	31.0495	23.4663	16.2262	21.5587	88.473	70.1268	82.4383	64.8491	125.412	107.096	99.1724
ALPK1	2.70447	1.66585	1.99966	2.03717	5.15018	6.28254	5.46466	4.74174	6.52453	2.59851	3.04604	3.568	1.13672	3.07433	2.70832	1.74481
ALPK2	0.101755	0.0180632	0.142852	0.122679	0.196138	0.918262	0.61682	0.202292	0.523933	0.663472	2.71186	2.89701	0.460163	3.35172	1.96985	1.87549
ALPK3	0.0281853	0.0750503	0.356118	0.26214	0.298806	0.223332	0.569513	0.151289	0.822374	0	0	0.123453	0.0682828	0.0157355	0.0750868	0
ALPL	26.407	12.4059	13.8641	20.684	3.72839	25.3222	28.0384	31.1977	1.49151	0	0.206889	0.460447	0.122244	0.657319	0.58251	0.881086
ALS2	24.8039	24.7466	25.0435	28.7611	8.81861	14.4236	22.6124	13.322	32.615	13.8355	18.8686	19.0567	14.7782	13.2468	14.578	11.4347
ALS2CL	4.37548	3.68773	3.43377	2.65399	3.3369	5.37637	7.84167	8.66832	11.4714	39.0442	30.4668	25.456	21.5875	12.0865	22.7859	15.8783
ALS2CR12	0.694989	1.2584	1.75622	0.574562	3.34906	2.0192	0.983008	1.40929	3.81704	7.11101	5.6421	17.5036	5.8593	6.90649	11.1089	7.44309
ALX1	0.571365	0.425993	0.206261	0.472359	0	0.150911	0	0	0	0	0.14056	0	0	0.701771	0.121771	0.0665121
ALX3	1.65323	0.628878	1.42098	1.83048	0.910481	2.72912	0.835132	0.352144	0.743149	0.888424	0	0.775851	0.57217	0.197782	0.440429	0.549861
ALX4	3.04623	0.695259	1.30914	1.03996	0.524264	1.40084	0.0549574	0.291986	0.435692	0	0	0	0	0	0	0
ALYREF	297.942	136.414	199.374	192.579	257.541	201.059	215.203	239.397	211.291	273.267	183.657	229.786	278.653	185.002	257.195	216.014
AMACR	46.1679	33.0887	24.5065	38.6138	44.4122	67.4662	84.3942	42.3575	48.3826	57.2623	50.8441	66.9968	46.2027	63.2573	36.829	77.7525
AMBN	0.193595	0	0	0	0	1.78965	0	0.230923	0.110757	0	0	0.211989	0	0	0	0
AMBRA1	7.98728	5.45638	6.29705	4.15549	2.76064	9.42061	15.4713	7.6219	7.18526	12.1841	12.8737	5.7906	8.24723	9.74877	8.65814	9.87504
AMD1	67.5258	38.2427	38.718	60.5973	71.9622	72.3048	32.9483	55.2274	79.3975	52.5336	60.5132	83.7603	91.3877	100.604	56.9058	78.3291
AMDHD1	36.758	33.8569	31.296	33.566	93.579	59.6106	157.305	73.1448	72.016	71.8321	98.5317	72.0207	43.9656	39.6234	45.7598	97.084
AMDHD2	33.1671	23.6576	22.2818	21.222	46.5406	35.3473	33.6824	25.6233	29.0526	22.3672	31.496	24.7456	24.064	24.945	30.1244	21.3553
AMER1	1.20845	0.951932	0.863405	0.793516	0.461016	1.19693	1.39895	0.735745	1.23869	1.17434	2.44643	1.68166	1.08567	1.22283	1.09995	1.43605
AMER2	0.488122	1.62468	1.70704	0.851217	2.32279	2.84037	2.80479	4.09387	4.79974	0.826275	0.600408	1.26944	1.34514	1.15818	1.51169	0.585975
AMFR	96.4664	99.7706	65.0442	55.4582	62.8288	95.7772	184.414	113.03	81.0742	75.7868	98.8016	103.168	151.352	103.899	77.366	82.0762
AMHR2	0.762593	0.304589	0.516176	0.147762	0.459354	1.25887	1.34829	1.08019	1.90874	7.60191	3.16581	3.86212	1.01612	2.55449	2.64106	1.94191
AMIGO1	2.3096	2.49071	2.88342	1.64089	3.56149	2.66884	6.65017	3.13374	2.18021	1.39008	1.98863	2.52905	1.37086	1.22495	0.399937	1.14265
AMIGO2	0.348246	1.05093	0.768263	1.55947	8.39075	5.90206	0.703667	10.8695	2.25798	2.44533	3.71242	2.03379	1.29363	1.81461	3.21617	0.94591
AMIGO3	4.94303	0.206463	1.51617	2.80446	0.653876	0.511989	0.979205	0.404636	1.16444	0	1.07296	0.955183	0.32873	0.432885	0.929537	0.169239
AMMECR1	23.6079	28.5034	23.9084	29.3276	12.6942	20.8585	13.1379	20.9702	29.2795	15.4518	13.6612	19.9842	16.4414	13.1177	11.6567	19.6531
AMMECR1L	27.8966	31.2644	24.343	26.2614	13.8113	27.0628	28.1839	20.2844	31.9743	24.4377	32.0223	29.3442	26.4778	32.9355	18.6303	29.527
AMN1	7.42937	7.74466	8.4644	6.53405	13.254	12.9427	8.3044	9.61608	9.49555	13.3194	7.19407	6.75056	8.65468	9.61922	9.26442	6.25634
AMOT	0.673753	0.40102	0.214608	0.511953	0.458361	0.287867	0.48049	0.378195	0.430806	1.43122	0.487495	0.998161	0.49928	0.354023	0.401215	0.161476
AMOTL1	51.9167	47.2493	40.2512	34.7974	24.9873	41.339	43.4203	36.8451	48.2837	57.344	62.1769	60.9253	52.7763	31.542	30.238	36.4392
AMOTL2	13.3148	12.3813	8.30156	8.55514	18.484	36.2609	60.4293	33.9038	17.5636	66.6433	61.4376	50.0855	51.912	77.7245	21.5033	120.664
AMPD1	52.7707	0.816553	0.538137	0.132042	1.72403	2.10926	0.903632	1.21929	1.16961	192.451	2.20034	140.614	0.557191	0.856019	0.476554	0.297481
AMPD2	40.2541	31.572	26.1983	30.2277	19.0205	40.9562	62.1108	48.0624	43.0125	132.216	125.519	126.062	248.432	159.587	102.607	194.366
AMPH	1.90046	0.961484	2.51555	2.11123	1.19055	1.06666	0.288005	1.98354	0.326179	1.14383	0.350645	0.728362	0.782701	0.1061	0.151887	0.0553076
AMT	27.7343	27.8731	24.6079	19.516	22.0493	37.2678	31.7269	24.3287	51.1817	51.961	58.9366	26.2336	20.9675	31.6905	29.0366	29.2703
AMTN	1.0728	1.85679	0.161366	0.831474	0	0	0	0	0	0	0	0	0	0	0	0
AMZ1	0	0.205228	0.154575	0.0663735	0	0.212053	0	0.0766125	0.47769	0	0.395016	0	0.373444	0.0717159	1.84795	0.224303
AMZ2	172.412	140.274	108.755	140.412	219.92	100.001	67.6598	120.431	127.403	143.342	121.686	123.708	66.4757	72.618	76.6787	62.3199
ANAPC1	18.7849	13.7491	20.1621	20.4122	3.63907	14.3361	15.6405	8.05073	15.7694	11.5049	19.1003	18.9159	6.35753	14.4136	11.241	13.3511
ANAPC10	4.45548	1.68071	1.39619	3.59711	1.96812	1.28713	1.21912	0.885763	3.6642	2.93303	2.05516	2.23613	0.269851	1.34737	1.03859	1.4047
ANAPC11	19.3884	6.78922	9.74766	6.31269	14.8464	8.41797	15.0265	14.4146	9.11688	36.3667	16.3345	12.7965	14.2843	14.0864	22.7832	12.9854
ANAPC13	1.70825	1.63751	0.411116	0.882654	2.30491	1.35357	0	0.61129	1.36822	0.514074	1.68097	0.748226	0	0.38148	0.364069	0.596568
ANAPC15	18.8379	8.82825	8.7272	10.5122	22.3312	11.8169	8.18373	10.2239	13.0405	17.007	11.8174	12.583	8.21472	8.09807	9.73587	5.48225
ANAPC16	76.6112	66.1745	81.3953	54.0674	135.066	96.239	83.2527	138.524	64.5687	88.8464	83.4322	75.7062	121.682	67.0778	134.902	79.3941
ANAPC2	104.203	111.86	95.4879	104.837	127.879	110.214	144.473	125.134	137.671	146.386	187.142	153.764	204.626	166.084	194.789	131.194
ANAPC4	53.9575	56.2703	56.7953	52.9076	35.0666	40.3891	43.7017	45.147	49.2364	44.2385	47.6643	41.6921	57.0363	58.1724	55.9375	49.9606
ANAPC5	45.5133	39.3708	52.9561	58.854	46.5334	39.5935	52.7943	34.7564	69.6425	49.2787	38.2106	52.3429	42.1797	42.4165	74.8666	46.1136
ANAPC7	42.4226	30.9056	37.7125	54.2453	42.6085	38.3199	43.7024	25.9408	62.9254	33.53	52.0348	44.1047	34.7009	59.0106	42.2856	70.8852
ANGEL1	23.8112	20.5029	19.9532	18.4401	14.0456	13.7906	25.3318	13.9617	24.3565	15.1083	25.9011	20.4192	18.1259	12.3326	15.4382	20.338
ANGEL2	28.8858	20.9251	22.6541	25.0928	33.3708	40.8125	27.8453	31.8977	39.6546	32.076	43.7539	36.603	24.386	35.3871	30.9829	31.2764
ANGPT1	0.761496	0.589868	1.54109	1.75271	1.60126	1.82845	1.25892	2.3121	1.34657	0.72915	2.21394	4.69989	1.979	1.73919	3.02454	0.725278
ANGPT2	4.10447	3.71592	1.27591	2.96909	1.97789	7.81448	12.2329	7.71101	6.02703	7.20523	2.52433	3.44576	12.297	9.2805	3.93641	19.0323
ANGPT4	4.89722	9.73879	6.4897	3.77958	5.79521	14.9405	19.2897	21.5544	5.74533	10.2603	4.57502	5.15891	16.0993	10.5556	13.0134	6.45852
ANGPTL1	0.646167	0.467015	0.444313	0.810838	0.667241	1.43239	0.139891	2.20217	0.950596	1.94455	0.510949	3.1335	0.760352	1.95835	3.63957	0.617877
ANGPTL2	22.2209	8.94105	22.24	14.4339	16.9288	42.8536	29.7905	19.6477	32.3266	18.6813	7.89607	6.41136	24.7804	38.8712	39.8032	32.8882
ANGPTL3	0.249401	0.132818	0.0750274	0.128865	0.120183	0.329363	0	0.371862	0.214025	0.375268	0.153386	0	0	0.139238	0.132883	0.290325
ANGPTL4	148.928	165.4	308.608	54.6244	175.608	861.316	871.832	239.027	26.6408	113.412	48.3338	44.8657	198.998	370.834	236.485	467.11
ANGPTL5	0.142152	0.151406	0	0	3.97308	0.516256	1.93883	5.38359	2.07382	0.106947	0.0874264	0.0778297	0	0.0793622	0.0757401	0.0413696
ANGPTL6	22.9413	24.5152	18.7974	15.5191	27.4923	21.9253	21.1954	35.3762	24.0911	19.7578	20.9784	25.617	41.4646	15.5043	16.1638	17.3061
ANGPTL7	23.1646	80.4457	26.3341	2.70881	1.05752	0.966053	3.69525	2.18141	0.558005	0.917246	0.29993	0.534014	0	0.136132	0.324798	0
ANGPTL8	0.421082	1.12124	0.591147	0.580195	0.405827	0.185363	0	0.585986	0.401506	0.633593	0.345298	0	0.0680086	0.0783618	0.149571	0
ANK1	1.63546	1.03427	1.59899	1.09151	0.394053	0.607451	1.82442	0.345455	0.175436	0.153803	0.12573	0.932739	0.247633	0.0951105	0.145231	0.0991576
ANK2	4.85907	3.47322	1.44508	3.84716	1.90527	6.27059	2.59455	2.68863	4.48167	2.64098	1.72715	2.89304	1.14584	1.88759	1.10252	1.38721
ANK3	13.7458	9.65658	11.8776	7.91469	31.7806	20.0841	12.41	20.0592	42.9595	9.54388	10.6798	10.208	10.5926	11.7969	16.0502	7.36232
ANKAR	0.736893	1.1773	0.846415	0.484594	1.16214	0.840453	0.676804	0.799072	0.804837	0.90719	0.741605	0.440133	0.357045	0.598399	0.142772	0.389914
ANKDD1A	0.186432	0.496421	0.635623	0.706415	0.539034	0.820686	0.125568	1.1119	0.462188	0	0.0764394	0.408292	0.541988	0.208166	0.662217	0.0361706
ANKEF1	0.25479	0.180918	0	0.13165	0.327413	0.0560802	0.600635	0	0.437301	0	0	0.186	0	0	0	0
ANKFY1	50.6271	38.6896	32.6143	33.3527	22.8281	43.6017	85.7835	43.9329	55.2179	57.7861	75.8843	70.4848	49.7438	48.8775	40.4233	61.355
ANKH	10.8052	10.9747	7.90853	6.56153	12.4536	29.0541	12.6046	10.3641	21.2856	14.0794	10.4134	12.3198	8.63576	23.9432	23.9187	13.1618
ANKHD1	47.3201	61.1744	62.152	53.8945	37.76	69.011	91.1354	67.0637	62.7653	70.8888	87.8196	71.5794	76.6557	74.8454	78.6278	98.8786
ANKIB1	7.82582	8.84245	8.0468	6.93189	6.70428	12.987	10.3328	9.77929	8.40956	10.0309	8.25091	5.57692	6.88147	7.83659	7.69954	9.20637
ANKK1	18.8796	9.94621	14.9012	16.4158	90.1956	55.6296	91.8837	88.1424	92.6807	144.941	166.429	137.045	204.397	98.8292	118.926	256.7
ANKLE1	9.96858	2.54821	4.1984	5.97489	2.59401	3.15953	2.71924	1.90251	8.21245	2.9999	2.08449	6.87693	1.30411	3.17225	2.54945	2.84306
ANKLE2	15.6511	15.0567	17.1626	11.576	14.9016	18.0855	12.6244	13.2865	19.208	24.2146	20.183	13.5447	17.7353	18.5327	17.9222	15.5378
ANKMY1	0.319775	0.272474	0.384793	0.0991366	0.30819	0.506762	0.193841	0.0762866	0.292712	0	0.0786671	0.350159	0.216916	0.142822	0.272606	0.0372247
ANKMY2	122.798	154.95	139.341	130.301	201.402	170.31	118.622	207.151	152.764	119.4	156.199	144.82	161.332	177.072	174.985	154.373
ANKRA2	55.2943	75.8237	69.9961	60.4613	84.9074	67.1051	61.5016	78.3606	75.1676	67.4253	76.3339	65.3625	79.9653	62.2125	79.1941	66.3361
ANKRD10	35.6928	24.3939	29.3491	30.7989	45.4077	54.1286	50.1241	60.9532	56.2914	46.3664	74.9286	44.1652	82.8966	73.9288	63.8986	61.7013
ANKRD11	45.9726	62.3714	52.279	40.2429	59.9192	75.9439	74.5627	63.6479	49.711	98.6181	75.5169	51.7244	66.511	53.8462	76.1421	59.2488
ANKRD12	11.5125	17.1608	16.1113	10.0892	29.7511	32.0284	31.5865	39.5479	25.3447	30.4421	24.0527	17.9518	52.3362	35.114	36.5032	38.0863
ANKRD13A	46.452	47.2933	45.7425	27.2408	16.6529	24.1455	32.3155	27.6085	31.0354	30.5944	29.9528	30.3611	32.7485	29.3436	33.8707	25.7274
ANKRD13B	4.6077	1.07355	1.0396	1.7112	0.138774	1.23602	0.872843	0.257632	0.823779	1.51662	2.12537	2.04974	0.697674	0.48233	0.767194	1.17333
ANKRD13C	20.4293	29.1368	28.5923	24.3282	16.9851	18.1213	20.8169	16.9428	14.4968	23.7473	18.0108	17.4739	28.5061	18.9928	22.6574	19.4947
ANKRD13D	71.7749	59.8764	43.6834	47.7331	76.5053	113.69	120.857	126.689	116.701	154.194	132.174	165.367	151.035	108.246	99.3268	112.45
ANKRD16	55.2776	60.5877	46.3104	48.3228	78.0542	54.6445	50.652	67.0861	70.0523	64.5574	68.3889	72.3192	87.5915	47.637	74.8296	38.7211
ANKRD17	24.2816	20.8608	20.242	16.9537	16.6707	26.5719	33.3596	22.3874	23.7706	31.5275	29.2824	25.2545	28.6136	24.3082	21.5361	27.3665
ANKRD2	3.07754	3.40396	3.70328	0.856244	1.14079	2.81372	1.91338	3.67095	1.48981	5.34314	1.16477	5.44379	4.81758	3.17199	4.66696	4.40928
ANKRD22	102.292	136.549	86.1308	82.0781	44.077	45.0297	69.8542	79.3264	70.4432	69.4255	49.9299	50.8201	88.2438	49.0258	35.8301	67.4142
ANKRD23	3.09072	2.27029	1.92369	3.08381	1.74616	5.0669	3.12256	2.60609	4.93882	5.292	3.14624	3.38439	3.66639	3.45103	2.61211	2.23317
ANKRD24	0	0.115272	0	0	0	0	0	0	0	0	0.177496	0.0790064	0	0.040281	0	0.293965
ANKRD27	47.6636	48.0712	45.4058	36.379	25.0677	49.5358	63.9473	40.3098	44.9347	32.7746	52.7968	51.7014	37.0627	44.064	42.0871	41.6882
ANKRD28	8.13847	5.72563	7.49954	8.16684	3.9631	9.36193	13.199	6.4122	9.94929	7.41193	5.95369	7.36394	8.17719	9.25464	7.8509	13.4879
ANKRD29	8.24647	7.31942	8.73445	9.0989	13.1634	11.5144	8.4182	13.6789	9.43571	7.62593	5.07173	10.2528	3.07997	3.45293	5.08032	5.14981
ANKRD33B	1.5828	1.74906	1.26181	0.756494	3.50855	4.20668	9.51466	4.71997	5.84066	5.65631	2.77433	2.38314	2.51163	2.51843	2.71973	2.60256
ANKRD34A	0.193657	0	0.058258	0.100063	0	0.319684	0.391304	0.519744	0.110792	0.145696	0	0	0.0469161	0.108117	0	0.0563586
ANKRD34B	1.67845	1.00559	0.799472	0.469763	2.08946	1.38537	1.62508	1.12617	1.28034	0.841843	0.774209	0.229742	0.677713	0.585663	0.111787	0.814112
ANKRD35	37.8684	31.5336	22.1396	29.0139	32.5889	16.5689	30.7614	12.5473	43.5921	184.638	202.127	167.458	51.3011	82.3879	83.1114	90.3019
ANKRD37	26.2941	33.9018	27.6853	15.3738	19.3396	5.71127	48.2364	49.1095	25.9294	27.5908	24.2571	9.47122	70.2389	3.28362	16.0375	27.3868
ANKRD39	71.5738	46.4371	49.4147	46.8005	94.0094	71.2399	66.1252	71.5232	61.4822	89.5876	53.7581	60.5727	74.6786	70.6059	73.3455	93.0267
ANKRD40	17.5345	11.8889	9.72643	13.347	10.6342	16.266	16.2461	15.7631	17.6654	15.8303	20.516	17.3273	11.8529	17.573	12.6694	16.0307
ANKRD42	14.1669	12.3978	15.203	13.9979	5.42952	14.825	13.8106	5.58342	19.5751	21.5659	11.3115	11.2492	9.75445	15.0321	15.3172	13.7429
ANKRD44	3.16995	3.93903	3.98401	4.45877	5.77077	6.86089	7.54392	5.39868	7.63706	4.45178	5.89207	5.361	2.69641	3.99177	4.71037	2.70608
ANKRD45	0.60559	0.595398	0.61661	0.240699	0.269378	0.676716	0.188255	0.138915	0	0	0	0.255051	0.0225712	0.0780218	0.0744609	0
ANKRD46	65.5023	85.3706	84.5052	85.7371	113.162	119.1	111.761	152.909	130.765	84.6625	109.56	90.2099	158.431	123.162	142.203	130.504
ANKRD49	11.4172	13.3615	13.3145	14.3476	43.6067	36.8567	11.6772	27.8257	25.321	16.5429	22.7124	18.9845	25.3377	31.6344	20.9531	33.7188
ANKRD50	26.0555	38.5285	28.1456	25.8201	23.013	48.5402	24.4274	27.7431	46.4809	20.563	39.5767	41.7691	12.7884	13.4566	14.7028	9.28724
ANKRD52	7.23592	5.58756	8.48947	14.6748	6.79944	5.07657	6.39665	4.26162	14.1785	8.98238	18.9135	17.3326	5.65343	6.61507	6.50592	4.15899
ANKRD54	93.178	68.4676	72.8028	69.0841	137.11	134.359	108.41	95.2301	106.207	94.0412	100.571	100.469	73.4249	116.388	84.9229	72.0073
ANKRD55	0.727159	1.22132	0.774045	1.01156	2.21027	0.258543	0.0565115	0.233522	0.67202	0	1.03204	0.735002	0.0542044	0.0624562	0.149014	0.195341
ANKRD6	1.72439	1.48552	1.12904	1.23167	3.51936	5.96107	9.17192	8.22753	3.19173	35.791	27.6986	46.1507	70.5518	47.2293	22.8341	25.2099
ANKRD63	0.100351	0	0.0603775	0.155555	0.580295	0.397578	0.506925	0.478803	0.229646	0	0.246872	1.42852	0.145869	0	0	0
ANKRD65	0.529318	0	0.063694	0	1.32637	1.74757	0	0.189414	0.666217	0.477872	0.390648	0.811457	0.0512938	0.295512	0.282025	0
ANKRD66	0.272084	0	0.0818511	0.351464	1.83559	2.24574	0.687216	0.892501	0.466982	0	0.167337	0.148968	0.065916	0	0	0
ANKRD9	114.747	64.8871	43.6675	47.8716	39.8592	13.1189	36.663	15.1139	22.0371	146.118	140.644	154.065	44.0068	39.0483	32.2973	38.8219
ANKS1A	18.1157	13.9419	11.2831	11.4921	5.92824	17.8562	18.6433	12.7505	13.7544	21.1068	18.7767	16.1817	13.6115	17.6101	10.6314	15.9144
ANKS1B	0.424436	1.69525	1.13091	0.986878	0.467497	0.360334	0.0918875	0.126569	0.346889	0.821109	0.261036	0.66395	0.190962	0.101553	0.613817	0.33527
ANKS3	18.2885	18.0034	14.6713	17.2767	18.6052	27.1407	22.7696	16.0306	26.8973	30.159	25.4496	16.992	20.9001	29.7027	19.3409	26.1818
ANKS4B	3.51934	7.02834	13.0828	5.58522	8.84303	12.7812	7.49215	5.02253	5.53696	2.64774	9.89469	2.75267	5.48106	19.8586	16.5414	4.60894
ANKS6	6.93221	5.16161	2.51023	6.16878	7.23783	8.60383	3.95575	3.75161	3.92924	5.31196	6.63202	8.43432	3.01674	4.83772	2.66756	3.39974
ANKZF1	66.088	111.044	81.3881	55.883	82.3184	90.6611	106.355	85.3895	95.2869	77.1112	96.1306	63.1316	71.4405	68.2491	67.0114	73.8875
ANLN	3.9492	2.50274	3.96805	4.32597	0.913471	4.38093	0.877774	1.55452	2.8242	0.831919	1.26299	3.54604	2.46841	4.8726	4.25042	2.06875
ANO1	9.30117	20.3599	12.273	21.0135	4.08026	25.5832	30.1352	9.64082	24.2943	25.288	50.2606	57.5274	38.7263	36.8506	51.8132	46.5952
ANO10	29.1454	36.2953	40.072	43.346	46.2463	36.807	59.899	39.5239	50.0229	38.1851	50.299	46.7193	39.949	40.4624	48.063	54.1815
ANO2	0.595794	1.70543	0.672124	0.808097	1.65085	1.08187	1.58007	1.46576	0.340857	1.6809	5.31315	1.14171	1.87641	1.28892	1.07137	1.69055
ANO3	1.57272	3.01868	1.85307	1.60832	0.631562	1.6659	2.28408	0.742572	1.57459	0.197204	0.161209	0.179392	0.079378	0.420725	0.157118	0.0953539
ANO4	0	0.329511	0.203058	0.058128	0.70475	0.18571	0.170486	0.603856	0.418347	1.18492	0.138377	0.369564	0.19078	0	0.179821	0.294657
ANO5	0.183511	0.293186	0.184019	0.0632135	1.23804	0.605871	0.123601	1.97006	2.76468	0.552251	0.601935	0.401896	0.0592775	0	0.0651842	0.0356039
ANO6	15.924	24.0009	22.1143	20.0006	10.1349	23.1457	34.9079	24.3104	28.8203	21.0973	14.5979	13.818	25.6216	34.2467	28.735	39.9302
ANO8	2.91055	2.1784	1.56185	1.46324	3.63907	2.23352	4.21212	2.01737	4.18537	4.49782	4.35417	3.70394	4.04016	3.51336	3.10154	3.66287
ANO9	96.7326	72.942	76.4355	74.9726	83.6611	70.3585	60.7072	45.0956	121.92	165.891	172.762	203.869	129.557	112.431	136.84	91.031
ANOS1	7.07592	4.26896	5.00159	6.44297	6.48575	10.7496	16.4473	14.3426	20.5806	0.148909	1.27816	0.758571	0.167828	3.56366	1.79278	8.69783
ANP32A	14.9215	12.0042	10.1238	9.35035	3.97771	9.85282	6.41498	15.7158	7.4469	10.0318	5.85766	7.64819	7.22988	3.89939	4.73635	6.46755
ANP32B	20.6393	12.4645	9.08935	9.01519	16.6105	16.5788	22.7866	25.761	15.9467	19.8499	11.5158	11.1837	22.7842	16.6307	18.9326	22.2922
ANP32E	78.7871	108.733	94.9049	102.831	64.5666	82.3082	62.8847	165.879	105.377	63.3414	69.2079	97.7525	221.627	85.0457	106.823	70.2643
ANPEP	5.42116	2.79238	6.57688	7.62271	3.16912	15.4336	13.917	7.73855	8.79601	16.1805	11.0409	21.3122	9.12887	9.07973	9.2809	16.2941
ANTXR1	16.0272	12.0765	12.3786	9.30908	24.9227	31.1859	20.4414	32.6761	24.4514	15.5641	17.9664	13.5671	12.447	5.10851	8.35775	15.713
ANTXR2	15.3053	9.88406	10.1348	7.8628	13.2673	27.4437	17.9957	14.4792	8.25303	15.353	8.65568	11.8473	10.0796	11.4667	10.9668	18.4567
ANTXRL	0.330206	0.263777	0.397344	0.255926	0.95473	0.654115	1.16763	0.196938	0.283369	0	0.609249	0.723162	0.319988	0.0921752	0.439841	0.0960974
ANXA1	1100.07	657.997	832.665	1048.3	2593.45	1800.09	1056.4	1611.61	3326.41	974.061	519.099	684.884	712.704	1183.76	841.626	815.881
ANXA11	305.371	341.094	266.921	252.388	483.903	621.62	603.13	599.764	461.955	485.713	414.63	421.212	464.139	641.258	546.909	589.516
ANXA13	0.155456	0	0.280596	0.321297	0.149825	0	0.628231	0.0927154	0.0889375	0	0	0	0	0	0	0
ANXA2	6418.63	5299.41	4376.5	4479.78	9206.15	5503.98	4303.71	5810.4	8689.8	8899.58	6377.48	7281.89	5721.72	6935.21	7518.57	4680.04
ANXA3	22.4228	19.5041	24.5085	14.772	161.358	129.306	91.3703	239.602	101.45	73.6638	46.6577	81.8445	55.4993	91.593	73.2753	40.0234
ANXA4	270.661	408.932	406.806	326.799	577.254	646.926	453.174	814.312	628.723	540.429	557.705	570.862	739.129	633.812	818.419	604.219
ANXA5	302.867	106.25	98.9404	208.751	597.665	294.678	428.867	254.383	430.699	448.775	377.532	318.104	164.007	167.954	222.634	281.128
ANXA6	16.7429	11.5421	7.23069	9.76558	7.22669	9.15638	17.538	9.12792	6.69921	39.7209	32.9762	30.4812	18.1658	13.7056	15.5429	14.7073
ANXA7	120.585	116.125	129.423	115.103	264.644	276.494	217.771	264.489	229.705	410.957	343.011	382.101	375.957	490.401	623.11	436.798
ANXA8L1	989.811	815.627	656.333	872.234	846.864	688.762	875.84	1103.05	1851.78	1309.62	1361.33	1478.65	1404.51	938.667	1035.92	690.369
ANXA9	112.844	94.4578	114.074	123.497	36.5075	47.5958	29.5312	41.7445	55.1736	96.1918	82.7923	113.768	87.4336	104.74	144.245	101.154
AOAH	0.365313	0.14591	0.659384	0.566271	2.11247	2.11067	2.49126	2.28769	0.88824	1.3742	0.449349	0.900054	2.03555	0.713826	1.55713	3.3489
AOC2	2.7332	2.50176	3.03198	1.72118	0.98782	8.23423	2.93394	2.80174	2.15006	0.385556	1.89109	0.654698	1.11739	1.85971	1.50178	1.73999
AOC3	3.07258	1.47267	1.6946	3.59857	0.592255	3.17855	1.91428	1.28276	2.81255	7.16605	1.76372	5.0468	1.48875	2.20142	3.41062	1.75858
AOX2	0.129508	0.172423	0.0779199	0.100375	0.499264	0.812396	1.11216	0.115859	0.296369	0	0.1593	0	0.0313751	0	0.172507	0
AOX4	0.966362	1.57418	1.77847	3.14278	8.43697	21.5828	2.98638	6.71274	25.4317	172.178	272.134	428.44	87.5589	179.371	103.977	4.40048
AP1AR	34.2977	41.7283	45.8264	52.2223	26.6376	43.0055	35.5726	28.8335	33.1381	26.9016	37.3629	36.358	40.5732	54.5414	39.2699	50.1726
AP1B1	185.456	220.82	259.514	243.368	70.7563	109.161	149.104	86.3618	138.644	116.234	187.634	245.866	154.85	165.418	184.253	159.554
AP1G1	63.5981	76.6856	65.682	74.3637	70.4623	101.364	109.75	76.2269	84.1372	65.9128	83.9843	85.0141	86.2375	98.7233	64.7056	90.0642
AP1G2	72.4896	72.8613	79.9594	84.6964	129.971	115.082	222.266	136.127	160.797	171.84	185.158	142.128	270.504	162.792	186.243	268.263
AP1M1	180.672	149.927	165.778	161.21	217.259	179.917	258.148	226.307	257.935	187.055	156.991	175.221	117.998	104.711	159.171	154.065
AP1M2	107.155	77.8578	81.3388	92.0707	79.4024	63.8275	78.8915	56.9325	79.4097	83.0754	88.2222	105.847	88.8381	89.3029	95.6742	84.7937
AP1S1	160.555	140.098	143.696	132.482	117.019	133.769	140.192	172.017	140.454	157.933	167.401	172.158	176.49	147.118	235.072	114.03
AP1S2	88.8118	72.7731	84.6759	73.5914	72.0988	52.8869	43.322	83.8391	75.8094	37.5485	20.709	21.7173	26.1095	27.9549	37.4203	25.0534
AP2A1	41.1769	34.3597	30.8761	35.1891	9.52107	43.8149	63.5056	41.7647	38.5624	61.4318	74.8446	58.6832	45.9601	49.4426	45.6954	33.7876
AP2A2	79.5786	80.1619	72.7743	83.3132	75.5481	100.376	141.95	97.7041	91.3387	68.679	65.7854	69.3208	67.9814	97.4422	80.7295	77.9674
AP2B1	70.5925	83.6665	52.1042	76.521	43.5863	66.6559	126.467	68.031	74.4672	63.047	72.521	66.5719	103.841	62.12	37.0064	78.0011
AP2M1	570.177	653.63	642.711	601.382	600.448	655.53	572.522	588.559	530.262	470.435	418.936	468.556	518.101	558.147	587.526	513.314
AP2S1	94.3991	51.9796	44.5798	44.1745	94.4125	47.7492	40.6679	39.9415	41.1671	64.3202	50.3893	61.2411	53.6786	50.3155	56.9396	44.9924
AP3B1	61.722	69.3513	81.8485	83.984	42.2804	74.6121	95.7737	62.4392	82.6179	59.034	56.9403	50.1596	49.4857	63.5091	64.2236	77.3676
AP3B2	17.5743	16.4879	15.3666	13.5785	15.8296	13.0144	25.4715	15.7712	17.4777	1.48283	1.81826	4.94594	3.14348	3.34693	2.23155	3.20256
AP3D1	88.4766	94.6838	75.8249	77.5734	49.4561	82.704	159.906	83.8355	96.984	96.6619	112.884	110.754	119.214	97.8529	78.5111	102.694
AP3M1	82.4089	76.812	74.3051	105.65	90.2904	106.033	99.2366	74.6944	98.3196	85.6265	108.347	118.413	94.6719	110.394	87.8566	103.507
AP3M2	5.57871	9.12503	4.67511	4.32378	3.07235	1.84184	1.00646	5.70375	1.70979	2.69812	0.490144	0.872683	0.772296	1.77973	1.38003	0.231933
AP3S1	22.7317	16.9724	16.2197	16.1131	10.6789	15.2363	18.5804	20.5064	19.6055	28.8757	20.6545	25.517	32.4336	24.4889	22.4583	25.531
AP3S2	164.177	97.8464	100.985	142.507	144.88	123.741	152.286	89.6558	119.098	133.631	116.757	141.413	188.311	156.024	130.887	206.53
AP4B1	39.2116	22.547	31.0621	31.1063	41.8371	33.5002	31.7647	25.4105	46.2462	47.3083	43.8371	42.3506	22.7211	32.5629	32.9327	33.0647
AP4E1	11.7591	15.3778	16.4993	14.3571	2.66919	13.7606	8.44004	8.61086	14.9355	19.1967	14.1849	17.7486	12.5172	19.5683	15.99	9.27555
AP4M1	56.8026	33.9933	30.1197	35.798	44.3765	39.307	29.7083	26.5203	40.1291	44.2457	54.3429	41.9378	20.5723	40.8416	26.9786	32.6443
AP4S1	9.32772	5.76582	8.21776	8.0901	9.79246	6.8191	3.70221	5.36445	8.48114	4.51132	2.86836	3.83026	2.90542	5.48654	5.05864	6.39865
AP5B1	54.6738	48.868	49.0541	48.2397	96.8608	52.6394	62.7742	73.2248	97.9838	67.3527	88.619	90.4449	52.0524	31.0593	43.1565	40.0729
AP5S1	10.4853	6.28196	8.76197	12.0019	8.42123	13.3183	13.8302	6.42725	13.997	13.8049	18.2713	14.9102	4.97459	15.7322	10.5914	11.104
AP5Z1	53.6847	67.563	45.6914	48.5776	73.5342	59.5513	129.343	70.2485	79.5085	90.8254	97.9016	85.6926	72.6	61.7326	62.7099	103.949
APAF1	4.27423	4.59	3.26401	3.51903	2.98769	4.35754	5.69441	3.06743	4.39351	2.54427	4.65084	4.14032	3.15199	2.91071	2.41499	2.87054
APBA1	0.0924231	0.0492199	0.111215	0.143265	0	0.732335	1.02713	0.551219	0.211503	1.94694	1.93263	1.11325	1.7017	1.39317	1.28034	0.376561
APBA2	2.35965	1.77662	0.293734	0.84085	1.25471	0.322366	0.0822056	0.242641	0.465508	0.122432	0	0.0890987	0.0394247	0.13628	0	0
APBA3	42.5822	48.6042	41.3675	34.5449	40.5168	50.4145	75.2181	60.0941	67.0331	70.6023	70.5599	55.8352	120.64	63.9757	50.2175	60.5412
APBB1	47.9092	52.0911	54.2473	35.5849	60.7097	97.8339	60.8395	56.9485	55.0087	36.044	34.3759	50.5184	21.4401	25.1374	28.4218	16.5246
APBB1IP	2.46674	1.08184	0.960328	1.12462	1.5383	1.72463	1.61257	1.64427	0.664113	2.83833	2.14178	1.11223	1.68735	2.26826	2.78323	2.28032
APBB2	29.6793	24.3819	27.7062	25.2379	20.9507	38.6385	20.3486	20.0823	26.396	22.0953	17.8441	20.3546	11.1991	24.5696	23.1173	17.8169
APBB3	25.0299	20.0987	16.589	12.0741	50.5079	56.8779	53.4402	53.881	55.4891	69.5865	58.6892	35.2238	18.7126	32.5331	36.7265	21.9667
APC	21.1102	20.9941	22.2545	18.1217	24.3324	40.6729	44.4991	35.2129	32.5947	32.359	40.3338	28.3121	39.6021	37.4285	28.573	30.6292
APC2	0.451326	0.480707	0.396874	0.322892	0.200758	0.618954	0.4209	0.227763	0.456827	1.67163	0.0427037	0.266113	0.185037	0.271353	0.129484	0.0606213
APCDD1	218.24	109.468	271.285	169.303	328.351	482.748	171.666	102.317	237.815	301.893	286.064	368.057	79.8199	219.835	317.898	110.35
APCDD1L	2.22574	4.1249	0.96418	0.552018	0.686433	0.117574	0.899466	0.849567	0.152803	0.937725	1.20461	0.0974888	0.0431372	0.248521	0.0474357	0
APEH	84.9722	51.5334	56.1935	67.4124	122.957	86.4667	104.938	71.0643	94.2654	132.021	138.421	109.125	74.2368	100.052	82.5319	80.9817
APELA	2.03733	0.309995	0.875561	1.35346	8.97613	8.456	2.35237	3.1245	0.832552	4.37934	1.432	1.27481	0.705104	0.324978	0.310146	0.338806
APEX1	625.521	325.578	462.674	486.817	448.292	458.898	425.849	329.873	416.943	511.856	375.434	403.769	416.102	441.565	539.729	596.653
APEX2	25.6195	14.5967	18.4745	22.1438	26.4161	22.3899	16.4626	23.4813	35.6189	22.1091	17.6102	26.6099	16.8858	14.7764	18.3175	14.1442
APH1A	83.8752	70.504	77.5981	89.8542	111.788	121.483	105.449	96.7875	118.058	95.8749	87.8308	142.724	156.848	143.722	132.43	85.5081
APH1B	11.7168	12.4795	6.76755	7.50703	3.61354	10.6767	5.91874	8.6651	9.9208	9.16759	6.05307	5.64523	5.45002	7.19548	6.36765	2.86427
API5	51.6778	28.2424	103.75	56.6235	28.6562	29.9642	55.8368	25.5698	64.749	42.701	93.3907	108.652	38.0677	34.2206	120.098	60.5519
APIP	61.1972	37.225	39.6913	38.728	90.9053	60.6137	53.3192	65.1281	38.7052	40.1276	36.9469	37.1947	43.9336	31.6582	34.9995	58.8213
APLF	33.5315	24.047	37.6882	35.927	47.4839	46.9312	49.2567	43.8004	53.4316	45.6564	45.0406	46.8544	21.131	38.3594	46.1444	41.1291
APLN	1.46042	3.16284	0.761523	1.66012	0.469172	0.192866	3.54112	4.00664	0.222805	1.90447	2.27541	1.17274	7.83094	0.978406	0.466876	1.30338
APLNR	10.0217	11.0241	7.16645	10.3989	2.29592	4.06811	1.32787	3.72341	4.46461	2.22485	1.61667	5.93675	2.10949	1.69685	1.00666	3.92062
APLP1	34.9081	51.3197	34.3885	46.4898	66.1024	47.7236	55.1369	80.2724	89.6593	22.3788	26.912	18.3049	32.6368	25.3904	74.3319	16.0256
APLP2	177.984	175.776	190.051	167.332	237.063	349.311	313.171	307.711	374.517	202.686	208.829	270.218	274.047	316.434	259.099	276.222
APMAP	75.0172	74.4409	70.1097	73.6897	77.1195	117.012	174.064	74.8665	88.2677	62.7094	75.5622	87.1652	73.1805	73.1062	59.9103	64.5249
APOA1	19.4338	12.7846	10.8328	16.6865	7.9877	11.5114	26.5636	8.18152	5.88611	45.1525	0.703068	9.70134	2.76948	5.26529	16.1408	10.147
APOA5	0.242559	0.645875	0.729693	1.06531	0.701317	0.0800822	0	0	0	0	0	0.265607	0	0	0.0646189	0
APOB	0.0854672	0.0910311	0.0642779	0.110402	0.102964	0.0705436	0.151108	0.03823	0.134465	0	0.052564	0.140382	0.0103528	0.0357866	0	0.0248729
APOBEC1	0.867684	0	0.261026	0.112083	0.209062	0.28647	0	0	0	0	0	0	0	0	0	0
APOBEC2	0.235436	0.125382	0.283306	0	0	0	0	0.140416	0	0	0	0	0.570378	0	0	0
APOBEC3Z3	0	0	0	0	0.503931	0.604203	0	0.155923	0	0.590068	0.964732	0.429417	0.19001	0.0729787	0.0696479	0
APOBEC4	0	0	0	0	0.311794	0.142413	0	0.0643155	0.370169	0	0	0	0	0	0	0
APOBR	0.194429	0.0345144	0.350942	0.301385	0.437233	0.513534	0.785728	0.386531	0.296625	0.975179	1.03634	0.212903	1.00487	0.832199	1.0014	0.490389
APOC1	9.95538	4.24139	5.19113	2.05758	15.3516	12.709	8.04635	3.56248	2.65792	0	0	4.36052	0.321577	2.96426	0	0
APOD	66.4035	39.4262	68.6842	69.9354	74.6188	49.2578	5.4241	26.9642	10.5078	4.25174	3.82326	2.47534	1.0953	5.67917	4.06498	2.13808
APOE	3840.96	2475.17	900.093	1519.64	501.786	719.593	290.702	194.175	83.6046	484.09	180.309	347.578	133.16	483.062	312.775	194.642
APOF	0	0.138806	0	0	0	0.344211	0.263329	0.15545	0	0	0	0	0	0	0.138873	0.151706
APOL5	24.1841	8.7813	7.77137	16.4719	24.6323	33.299	23.045	9.42452	15.0151	19.0217	12.6764	26.9334	5.45946	23.2444	11.0552	29.0323
APOL6	14.4699	12.5578	12.1239	16.4485	19.8339	40.1294	43.532	30.0451	31.2123	24.5143	46.6717	44.9523	47.3117	68.5766	30.3248	80.6654
APOLD1	16.8755	40.8555	62.8864	13.8683	7.12526	54.0882	28.3074	43.3901	13.5777	22.6515	10.873	9.85547	74.3428	64.8434	103.616	22.4199
APOM	3.91022	2.42945	2.87543	3.81633	7.95585	2.86884	4.82839	3.10945	5.59265	3.26868	6.14575	5.94689	2.73666	4.48735	5.09275	2.40237
APOO	0.2682	0.85698	1.93639	0.970053	1.80939	1.77095	1.62578	0.639827	1.22751	3.22844	1.31959	0.293684	0.909653	1.7968	1.42899	1.56105
APOOL	26.0633	19.0738	17.907	20.3307	18.1506	14.7672	15.6292	15.9455	16.2578	10.6265	10.5484	16.7556	10.3471	11.6407	7.16735	12.0381
APOPT1	46.2019	35.279	25.1408	25.4523	73.0131	33.8724	28.144	66.2541	28.5703	76.1643	38.4439	24.552	57.6114	39.2601	56.2928	34.6032
APP	32.8536	41.2281	34.6678	25.115	48.307	94.2279	55.1498	95.0568	64.0983	65.9122	72.1184	59.2208	70.1637	57.565	57.3615	37.411
APPBP2	23.1417	28.1911	23.9015	20.1089	18.2274	33.1344	33.2219	24.5714	26.4519	20.9497	29.5758	26.4853	25.1195	33.1616	25.4957	35.5408
APPL1	26.5013	30.3354	25.2307	21.4842	17.0764	28.1929	38.674	44.6917	38.0781	35.6744	41.9647	32.6329	52.2972	41.9202	45.2547	45.0929
APPL2	46.723	63.9888	48.6178	54.8147	40.0995	58.7225	54.5016	43.1676	73.4336	104.04	96.9882	70.3587	80.2011	99.5933	90.2373	70.155
APRT	95.8443	19.7957	31.1352	55.1718	65.3278	29.5981	32.0318	32.1674	39.6133	60.3181	46.619	63.8487	30.1943	24.8216	30.2905	27.7868
APTX	12.0313	7.33733	11.7143	11.8984	11.4707	8.45691	6.86181	8.21716	11.916	9.73291	7.00164	10.2704	5.29668	7.58363	11.0286	4.5932
AQP1	71.5839	86.4098	71.0165	57.8647	19.624	177.306	93.857	148.003	77.3568	195.316	72.0061	83.9597	91.1043	165.364	193.754	117.403
AQP11	5.17622	3.44575	2.59528	2.89744	6.02802	8.40237	6.10114	2.57262	3.33152	1.94714	5.0405	8.50208	2.92603	3.01024	2.75794	3.51493
AQP3	382.89	292.246	480.802	355.72	1585.72	2023.54	1090.16	1695.44	1656.01	2948.73	2617.3	2394.28	759.19	1927	1204.26	1436.56
AQP4	0.337748	0.179868	0.135473	0	0.0542521	0.185849	0.0568713	0.0671453	0.0322047	0.423503	0	0.18492	0.0545495	0.0628538	0.0599851	0.0655283
AQP5	0.569777	1.51717	0.342813	0.785077	0.183045	3.00984	2.68635	2.15219	2.0645	0.285777	0	0.623916	0.0920243	0.424134	0.202388	0
AQP7	0	0.583878	0.293178	0.629445	0.117407	0	0.369226	2.47026	0.348471	3.29941	1.0489	0.533581	0.531228	0.204033	0.389441	0.0709049
AQP9	7.3383	6.11352	14.5132	10.9997	15.2653	33.8709	24.8843	11.6132	28.0579	4.37299	7.68584	11.1384	5.80867	29.0028	35.7312	51.9736
AQR	44.6193	43.652	44.0824	45.8528	23.7774	44.8094	84.0679	39.6205	52.725	53.7664	61.3808	58.3858	62.7201	52.5619	57.8115	81.8541
AR	22.1424	23.2154	17.6936	15.7314	8.66948	24.4442	28.6622	15.063	16.8244	10.4116	10.6391	16.2905	15.9253	12.7482	9.03259	5.63845
ARAF	78.1008	65.4229	63.4868	67.5849	112.678	120.854	166.445	138.749	124.675	143.949	148.772	122.564	212.444	164.803	151.526	178.793
ARAP1	40.5168	35.9095	22.2777	27.6281	23.1444	30.3859	36.5718	30.5849	41.5208	41.4739	68.4625	45.9858	23.3285	11.8549	13.9926	19.2448
ARAP2	21.999	23.3195	24.9844	18.1004	18.4154	28.6649	26.8824	29.9394	29.5825	59.2042	78.1377	57.8142	41.6619	35.7458	44.0942	57.193
ARAP3	4.73154	2.82337	1.98932	2.79825	1.15377	3.31249	3.85878	2.31194	2.6091	7.89144	3.08529	5.30597	1.823	3.02348	1.97428	4.34663
ARCN1	125.026	112.847	111.703	116.753	114.023	124.78	137.895	102.609	137.42	137.319	139.245	114.643	148.886	122.701	145.445	121.719
AREG	20.1797	20.4051	13.0635	15.7063	21.6643	11.6382	10.839	25.1371	11.3988	0	0	0	0.371303	0	0.272201	0.743387
AREL1	19.4188	16.0805	17.7915	20.5515	5.71995	17.4632	18.0935	7.79346	18.1387	17.5471	23.1814	24.1143	11.1999	18.4563	11.4838	16.9388
ARF1	615.035	625.825	717.012	690.377	812.242	961.356	926.556	1108.91	821.02	531.464	736.716	731.023	1108.04	1002.08	926.833	1063.46
ARF3	106.42	65.2763	67.8401	75.0756	39.6065	60.127	87.517	52.3248	73.3864	104.607	76.8457	82.8035	57.0114	52.5612	55.1827	45.396
ARF4	445.591	436.19	396.183	230.866	684.873	763.112	576.071	743.159	338.94	390.15	374.517	399.631	648.377	613.19	499.553	608.532
ARF5	99.5364	49.8991	62.5215	65.6078	109.153	56.4733	46.0048	64.7611	91.0124	99.2613	76.8351	102.282	73.5444	72.6811	78.2288	53.5174
ARF6	180.591	83.3204	104.736	175.656	158.837	168.017	118.589	94.7738	202.426	188.725	260.208	144.222	97.8588	193.388	130.144	169.954
ARFGAP1	81.7104	51.3252	55.885	54.7594	64.9521	69.0568	73.7325	58.9375	71.7188	71.7197	77.7425	64.0468	59.0481	73.1058	58.3271	50.0997
ARFGAP2	21.3338	12.884	13.762	13.1823	18.7592	16.9188	19.4426	14.9536	15.7913	26.3092	25.4298	20.7117	19.1284	19.953	25.4289	23.8744
ARFGAP3	26.7666	41.0484	39.2253	28.5788	35.6447	75.1706	121.747	96.9091	61.9524	58.3238	43.8531	39.2826	93.8516	65.8507	60.5965	73.1779
ARFGEF1	27.2881	36.0148	29.558	26.6102	20.3281	35.1377	39.9554	30.191	36.9049	24.1995	38.1597	30.9876	36.6847	41.1164	39.1227	36.4975
ARFGEF2	35.3562	31.8153	28.9234	24.7617	14.4183	36.8795	41.8166	30.5743	30.2414	30.089	37.1715	28.6135	39.4812	43.32	35.2052	34.5691
ARFGEF3	2.96814	6.501	2.73914	1.97182	3.26927	6.46912	9.76273	7.66653	3.43449	1.94762	4.03523	1.93055	5.06054	1.63216	1.83115	2.66283
ARFIP1	11.117	7.06056	4.11228	3.61668	10.1587	8.70003	6.90529	7.26873	8.71568	14.0015	8.71104	9.01724	10.9326	7.53973	9.17002	8.29194
ARFIP2	67.2124	64.691	66.0834	61.3257	83.5787	79.3446	72.7078	85.3539	83.7517	78.6865	82.2705	87.6004	86.1814	60.9535	83.6762	61.3526
ARFRP1	44.4327	26.2131	19.2097	44.4045	6.15421	18.3591	34.5414	17.9312	42.3924	17.8152	20.2907	18.209	14.8253	10.3236	7.93863	12.0018
ARG1	7.7349	48.0874	10.8251	8.16702	1.45853	5.77362	38.903	15.7449	0.865798	1.01205	0.206831	0.736509	4.39956	1.31427	0.537551	1.46807
ARG2	21.3644	23.7645	26.9522	31.9597	29.0591	39.8185	47.6948	39.0478	53.228	17.3695	15.6827	15.6592	19.3676	24.7207	10.3733	22.8645
ARGLU1	71.1714	81.3226	84.4158	81.7108	112.139	191.682	77.7393	94.012	151.403	79.7425	87.1256	67.7039	53.9078	131.151	88.4214	52.0037
ARHGAP1	289.048	228.958	235.995	245.731	257.503	242.915	396.279	300.855	336.713	369.124	443.777	544.919	398.409	305.558	333.053	471.394
ARHGAP10	33.4535	43.0316	43.0422	17.9059	9.34178	50.523	72.6226	71.6735	24.5862	70.6005	51.7001	55.6996	108.352	52.8216	61.7909	67.0517
ARHGAP11A	6.50266	5.23814	6.27957	6.23986	1.52727	5.73706	1.04894	2.05319	4.25167	0.986664	1.882	4.72707	2.96538	6.43703	5.50272	2.89429
ARHGAP12	12.1178	14.7206	17.7147	12.2179	17.7392	29.6056	22.2022	25.4708	23.1589	37.5017	36.216	26.3949	21.9464	29.6939	25.8957	30.519
ARHGAP15	0.234885	0.562895	0	0.182047	1.92419	1.00813	0.830565	0.420262	0.268758	0.353426	1.7335	0.385804	0.853561	0.524534	1.31406	0.478498
ARHGAP17	36.9901	39.1691	39.1801	37.8256	11.2754	33.0021	24.5955	17.8542	25.4932	62.5185	50.7899	39.1861	35.0952	53.549	31.488	34.7483
ARHGAP18	15.1122	14.2604	10.3154	11.9182	13.5426	13.8885	34.2857	11.6484	10.6682	21.8081	22.828	20.7093	22.5663	15.0484	20.012	16.8718
ARHGAP19	10.5415	11.5786	13.874	12.4539	4.02151	14.7551	10.4837	6.74547	12.8784	9.83088	17.5587	19.1183	11.4922	14.8969	16.7328	11.1528
ARHGAP20	0.140931	0.400281	0.0565284	0.388368	0	0.713445	0.332226	0.140087	0.134379	0.565482	1.44459	1.49178	0.295901	0.0524534	0.0750892	0.273427
ARHGAP21	26.7014	11.2341	15.3614	14.2759	7.69689	19.7618	22.7792	14.1929	18.4143	17.1147	15.1319	12.4992	8.07131	16.6185	7.54317	10.7287
ARHGAP22	1.71084	1.70074	0.823479	0.82506	1.31909	1.65688	2.53509	2.38085	1.95757	2.05942	1.82382	1.8734	2.37633	0.764117	1.15463	1.06218
ARHGAP23	6.45209	6.16121	5.08672	3.56371	3.14491	2.64437	5.46959	4.46731	4.32771	17.8544	18.1532	15.2672	16.206	5.54811	7.5472	6.30218
ARHGAP24	36.0688	38.2062	34.4554	19.0863	36.5155	41.4179	53.9413	46.939	32.7629	6.42695	5.54575	4.15747	6.89855	10.2892	6.5745	13.7656
ARHGAP25	9.77565	14.2346	8.76075	5.89881	1.713	5.05563	9.11663	4.68869	1.9946	3.70302	3.53165	5.23997	5.59777	4.00736	2.73176	6.12755
ARHGAP26	3.95916	2.33551	2.95011	2.7853	1.79046	4.58503	6.36914	2.28862	4.58239	3.52853	3.10925	2.90135	3.43822	4.65875	4.02423	4.55564
ARHGAP27	0.716479	0.858511	2.90977	1.38827	2.50314	2.30635	0.452412	1.97633	1.63961	4.85132	7.05037	5.58997	2.21311	2.65002	7.01458	0.104256
ARHGAP28	5.40773	7.27713	3.27112	3.56032	1.7653	1.93897	1.3218	2.09812	3.31003	0.874936	0.786762	2.22854	0.183132	0.324632	0.712576	0.304601
ARHGAP29	9.10109	10.0518	7.16612	4.80476	8.35188	14.6842	10.3142	14.0891	7.26687	14.0515	8.46902	7.66937	17.3322	10.4493	14.1257	8.61378
ARHGAP30	7.61767	3.20617	3.62225	3.7456	4.0261	4.17817	4.40666	3.07768	5.76397	7.21007	6.04518	7.8706	3.09566	4.52724	3.0768	3.64719
ARHGAP31	5.06772	2.73341	2.57997	2.73599	4.19535	5.0194	5.21839	3.52617	6.56054	8.3585	4.87491	5.83382	3.52578	3.40961	3.18476	3.72487
ARHGAP32	18.1696	16.0613	14.2732	14.2883	13.5315	17.8459	17.695	13.9617	26.6065	20.0546	25.1167	17.9002	17.6073	11.543	10.3941	10.3269
ARHGAP33	1.40525	0.785782	0.549564	0.871309	0.609452	0.695924	0.993805	0.880006	1.52751	2.11445	1.0371	1.46183	0.34044	0.431494	0.224618	0.163583
ARHGAP35	8.92209	6.21796	5.93139	4.89461	6.05105	8.87339	13.8549	7.65335	7.56205	11.9332	13.6165	6.93538	7.44517	6.48774	6.19163	4.8725
ARHGAP36	0	0	0.169904	0	0	0.435087	0.2853	0	0.430821	1.13309	0.231568	0.92767	0.957784	3.10057	0.551688	0.383517
ARHGAP39	7.50494	9.93133	5.33642	7.67726	2.55714	3.00339	4.90166	3.48134	5.50798	5.24703	3.72984	3.32042	3.82001	3.3858	1.37329	2.11792
ARHGAP4	1.07632	0.668727	0.863441	0.648824	0.0864441	1.53986	1.99358	0.641927	0.307885	1.75448	1.43424	2.16075	0.564966	0.751123	0.716842	0.835291
ARHGAP42	5.77358	6.89232	5.1057	5.40581	7.35698	8.59698	5.59817	5.10734	6.85006	9.32874	7.34004	5.13411	4.29945	4.39151	4.68658	3.90177
ARHGAP44	1.82398	1.98319	2.69782	2.86662	3.44256	5.87141	2.68737	4.26069	4.4784	4.0024	4.01972	3.07915	1.50977	1.40017	2.26761	1.19434
ARHGAP45	3.46241	2.45854	1.0416	1.90084	1.59897	1.57181	3.27945	1.8499	1.85706	6.94642	6.65452	10.3474	2.86596	2.85927	2.69033	2.60307
ARHGAP5	33.9125	39.8637	36.4753	27.9759	33.7085	46.9819	50.6827	52.3947	43.8645	36.5293	37.5803	31.3525	52.0693	41.8287	36.3753	42.8702
ARHGAP6	1.35908	1.69931	0.817707	1.55713	2.73359	5.42351	5.85052	5.21583	1.75791	4.62344	2.32587	3.42937	7.12911	3.59586	6.04491	4.91825
ARHGAP8	10.8501	10.0653	10.6345	14.3773	2.69859	11.7866	14.3211	10.1241	18.1216	1.57993	1.07629	3.64096	7.20741	1.75862	3.17024	4.6855
ARHGAP9	1.97798	0.526685	2.23139	3.25769	1.54888	4.73453	1.99835	1.32714	0.707258	0.930069	3.19329	4.33184	1.19798	2.00151	1.18562	1.72691
ARHGDIA	148.325	67.0568	60.6715	70.9882	30.0816	80.854	137.186	82.4165	96.4572	187.858	133.225	130.286	104.57	100.532	94.6643	97.6671
ARHGDIB	24.6981	22.1324	12.4309	19.7558	70.4947	51.4343	38.3886	39.7998	28.9393	94.3363	49.659	60.851	40.6185	48.7908	37.9598	43.8175
ARHGDIG	0.845321	0.750292	0.169532	0.145592	0.271566	0	0.569352	0.168052	0.322409	0	0	0	0	0	0	0
ARHGEF1	120.663	82.2225	89.373	78.7835	63.1676	73.7598	138.53	92.3545	135.188	117.188	125.258	116.013	98.9027	71.6008	88.0583	102.048
ARHGEF10	57.836	46.8594	38.6606	35.9476	32.3591	54.4872	73.053	68.0775	83.037	81.0065	97.1627	76.4702	45.5153	55.2354	36.087	49.9281
ARHGEF10L	49.0861	77.4509	59.7316	57.9517	31.4853	41.5006	78.8554	58.5837	53.0974	130.251	141.493	134.194	201.25	108.444	133.124	136.803
ARHGEF11	8.32136	6.18842	4.88814	4.47774	5.88443	12.1273	11.4416	7.45908	14.2258	22.7452	15.0808	10.1365	8.44559	6.5425	5.92908	6.9642
ARHGEF12	21.7602	24.975	22.2035	18.0812	19.7228	33.8943	30.6678	30.8786	28.4887	37.1043	36.0374	31.9696	52.5023	47.5848	41.5422	42.2247
ARHGEF15	3.87019	1.48252	1.42981	1.92956	1.43964	1.43468	3.01829	1.05287	2.87452	15.9377	6.01323	7.2119	2.03971	1.51627	1.66413	1.93647
ARHGEF16	4.18797	3.99107	3.647	1.08196	4.56734	8.36886	11.2459	15.3808	12.9256	22.5529	30.0948	32.8254	17.0879	9.29087	16.0895	4.55445
ARHGEF17	9.76367	6.23957	5.27667	5.52282	4.72149	5.92676	7.57989	7.17165	5.60546	6.18576	3.75039	4.46412	3.66842	1.14757	1.24122	2.07376
ARHGEF18	10.2448	7.51212	7.99142	6.65013	2.33198	8.36248	15.0314	6.01799	10.4852	14.4082	15.2612	11.1619	5.6374	7.67401	6.91232	7.73087
ARHGEF19	69.9192	55.3351	71.6979	52.6515	79.7501	47.6537	65.9097	57.6191	92.5245	21.4071	35.2239	29.227	17.7637	9.02899	18.4324	5.76824
ARHGEF2	31.5175	30.0039	20.884	21.5538	11.515	25.164	38.6061	35.8132	30.8183	40.2947	38.7677	41.1665	30.2927	24.3812	21.5672	22.7809
ARHGEF25	0.275323	0.659804	0.165651	0.995815	0.398023	0.545395	0	0.32841	0.157514	3.10704	0	0.150742	0.266803	0.230565	0.220041	0
ARHGEF26	18.6521	13.7402	13.1503	11.7179	11.6411	9.54911	8.30144	11.8104	4.88891	1.97818	6.97381	2.87921	7.44496	2.70653	3.06458	4.20864
ARHGEF28	12.511	27.9299	30.8088	22.8157	4.21836	10.384	8.53097	9.95662	7.00253	12.5306	15.2461	10.8156	11.1855	12.218	12.135	8.1387
ARHGEF3	17.5867	16.4776	31.2608	24.9611	86.5765	66.014	64.6574	59.4949	60.7445	53.1443	87.9654	58.0929	23.7251	35.1998	46.2297	35.2535
ARHGEF33	0.436406	0.282209	0.768951	0.531514	1.17166	0.370495	0.85031	0.409005	0.338839	0.375229	0.345083	0.887476	0.120829	0.435073	0.149478	0.0544303
ARHGEF37	44.8096	66.179	66.147	39.9354	42.6911	81.9047	212.803	107.512	96.8937	72.4916	117.467	90.6963	86.7353	81.1689	79.7149	73.8913
ARHGEF38	0.244234	0	0.183683	0.0630979	0.0588466	0.403176	0.24675	0.0728317	0.104796	0.367494	0	0.468021	0	0.170442	0.26026	0
ARHGEF39	19.8555	17.6033	19.0733	21.2764	18.0489	28.1584	6.15477	11.3037	15.6192	8.82703	12.7666	15.8124	15.1961	29.9801	30.5954	11.4911
ARHGEF4	19.4483	16.1385	13.5422	14.597	13.1691	15.6926	36.5871	21.3984	28.1999	24.0288	43.9776	33.0918	19.9229	19.4223	19.1165	21.9077
ARHGEF40	17.8146	7.60035	7.38576	6.96161	5.38642	9.58845	11.545	7.02366	10.0205	11.8634	9.1456	7.7592	2.58708	3.31523	2.71193	2.84637
ARHGEF5	8.11465	4.0544	5.6777	4.87594	17.9261	16.1047	17.594	14.2199	23.473	38.6877	32.0188	23.7617	30.4823	28.5308	21.8121	24.8626
ARHGEF6	5.67869	3.05245	2.84189	3.59232	1.94367	7.14896	3.64607	4.11483	4.9795	7.58634	5.09188	5.40466	2.57148	3.99998	2.74289	2.19321
ARHGEF7	20.5507	23.279	21.1836	16.9396	24.6589	29.4793	29.8813	31.3868	38.771	33.1671	28.719	28.9563	22.246	26.4447	26.45	25.2037
ARHGEF9	2.90756	2.68937	3.00769	2.84654	3.88379	5.38918	2.93752	3.68115	4.66929	0.614029	0.501953	0.893708	0.321304	0.854348	0.788177	0.504732
ARID1A	12.3977	9.41837	7.37321	6.49818	11.3287	14.5561	16.0267	8.41689	10.1588	22.2564	18.8093	11.7369	9.91936	9.85364	7.08149	10.0858
ARID1B	21.508	28.9205	24.4765	19.8139	19.8805	18.978	26.292	16.7762	19.7929	43.4189	38.2241	26.1498	18.5802	12.67	18.8003	16.439
ARID2	16.8915	17.1876	18.3085	13.2759	12.8863	29.8353	35.3591	20.3735	27.4805	36.8316	30.9338	22.5814	23.4769	30.5609	25.0569	29.6169
ARID3A	13.8888	27.2862	13.8337	11.5184	4.04945	3.0056	2.3583	2.71473	1.6693	6.32216	4.4504	2.81166	2.65788	1.69415	0.932785	1.49451
ARID3B	4.91989	9.87019	6.7312	5.8155	3.1178	4.49471	3.33641	4.09993	5.70651	3.85354	6.13455	4.72317	3.42879	5.0043	2.69318	3.84428
ARID3C	0.43094	0	0.172853	0.593778	0.138443	0.0948513	0.580506	0.0856721	0.328725	0.216142	0	0.943773	0	0.0801964	0	0.0836089
ARID4A	9.94882	13.7183	12.7416	10.4304	26.1393	22.3247	19.477	26.6887	13.3202	15.4667	16.1473	12.0242	18.5618	13.3442	16.5403	15.4498
ARID4B	23.5011	30.7938	31.5778	22.7836	48.929	54.6436	52.9286	52.5681	45.0262	30.1256	31.2527	23.7506	34.6921	31.7498	28.1419	32.7124
ARID5A	45.7796	54.8447	50.138	28.7709	236.977	180.92	250.649	215.792	112.651	39.6568	31.2941	33.8645	61.7465	96.9598	30.8448	115.229
ARID5B	17.2071	20.1735	21.7866	11.5778	40.3053	64.0312	31.9351	49.0194	17.3988	26.9345	22.4059	17.8759	23.0422	43.775	31.4671	44.8123
ARIH1	41.0572	44.9272	39.8658	39.8302	27.6533	52.2287	60.0685	45.8688	47.452	47.7132	62.6544	60.9594	66.7889	85.2466	63.7041	88.9429
ARIH2	56.6779	66.2662	77.4475	62.9019	66.2612	85.7217	69.0569	70.0464	75.3557	51.6497	57.1966	54.7425	63.6751	71.6417	82.7268	54.7108
ARIH2OS	3.39337	2.80106	3.06249	2.63003	7.03144	5.71372	0.857081	3.23813	3.78567	3.82945	4.17397	2.78685	1.15093	3.31534	1.62721	2.96264
ARL1	127.985	87.4346	107.326	105.683	147.217	122.248	86.6106	119.507	110.476	97.4609	76.4765	91.787	90.7109	93.4976	114.606	83.1622
ARL10	46.7158	39.7931	39.5057	40.7976	63.736	35.509	30.9099	39.5819	50.962	34.7035	47.6199	46.6448	28.3937	17.4092	38.4958	18.013
ARL13B	10.3906	12.4167	10.0636	11.2178	16.7718	30.9026	14.765	22.4706	21.0234	16.5243	19.9506	24.3284	38.6391	45.5589	23.6302	24.2404
ARL14	0.0937196	0.0998207	0.0563875	0.0484249	0	0.185652	0.094685	0.223581	0.107235	0.141018	0	0.102625	0.0908195	0	0	0
ARL14EP	28.9918	38.7115	36.0053	35.1573	48.2255	81.709	56.019	72.6926	47.5347	27.8528	46.2657	37.5775	46.7288	59.3165	39.2707	57.8556
ARL15	34.9905	44.0616	49.3533	33.001	11.2694	16.2609	15.2143	22.0838	22.2482	23.7256	17.9786	25.4141	18.6707	10.9791	19.5872	16.5506
ARL16	17.1413	16.0837	9.49473	8.71631	23.076	7.36604	8.79637	11.3591	11.0519	10.235	7.36281	9.8319	3.2958	2.12662	4.49402	2.37548
ARL17A	41.304	30.3211	41.5328	53.5903	68.5089	60.951	55.6778	42.5993	76.0478	43.2642	39.7181	49.4766	40.8552	54.9099	47.3579	48.2145
ARL2	23.9998	9.52773	9.97657	9.58237	29.2284	19.0168	12.344	10.8003	18.3489	27.2482	16.3706	25.3246	10.0429	16.3222	12.7873	6.34954
ARL2BP	397.312	281.343	352.88	432.766	354.282	441.653	345.042	359.564	410.967	254.752	248.532	332.008	326.607	347.551	317.149	285.114
ARL3	28.8297	16.7632	9.73484	15.9603	21.2642	14.5688	7.13306	11.4044	5.89059	11.9515	7.59891	10.3082	8.1247	5.09137	7.36687	5.47925
ARL4A	127.8	143.899	131.173	105.85	399.926	225.843	156.945	300.626	235.55	301.031	192.04	142.996	109.634	98.7432	240.285	69.7767
ARL4C	78.3638	42.236	52.4217	48.2602	55.8984	44.9359	35.1582	27.5194	44.8816	33.2275	32.87	35.3777	15.4043	9.93002	18.3127	25.1062
ARL4D	56.6653	41.0322	43.7817	44.9717	29.6636	24.6304	22.0347	62.9718	43.7301	41.7115	37.8589	47.0951	34.7643	31.408	49.6318	27.1685
ARL5A	26.7031	29.1811	28.0174	21.2852	18.0579	31.0772	36.0592	25.2409	21.8436	26.6944	27.2372	20.804	36.0345	24.7248	27.0032	31.1154
ARL5B	22.0199	29.5772	26.3559	22.4927	7.57667	31.5593	29.478	20.2475	22.6894	16.7136	21.649	22.5276	25.8488	43.9553	20.4848	32.622
ARL5C	1.03733	1.01279	0.20804	1.69729	0.666499	0.913278	0.524007	0.103112	1.48366	1.56085	1.91393	2.65042	0.0837691	0.772172	0.368465	0.402515
ARL6	18.8318	24.6979	24.9155	24.3017	23.7479	29.6951	23.0959	21.3453	30.7669	20.5822	29.6174	35.1893	27.6459	42.0543	35.1929	25.9573
ARL6IP1	50.4312	49.5929	52.8472	52.2489	58.1759	59.7871	58.248	60.0013	46.4879	25.6177	46.4845	45.619	55.4325	63.6552	62.6742	38.2868
ARL6IP4	61.4848	38.9462	35.2004	37.0874	90.8439	52.7608	32.0168	51.6934	51.7565	85.5865	63.3015	61.0984	41.6025	60.4868	49.3559	33.5798
ARL6IP5	84.777	111.318	118.228	104.242	255.927	276.048	307.723	248.03	171.588	133.042	123.45	153.444	173.765	258.282	189.45	194.918
ARL6IP6	3.81688	4.29989	6.00615	8.5714	14.8559	4.74984	8.7506	7.61724	20.4928	7.7312	15.8904	10.1274	15.6486	6.55668	11.9673	13.8423
ARL8A	44.5834	40.1803	33.3582	28.6477	39.1122	46.8003	36.9581	54.5435	48.7239	41.2823	44.9964	27.5393	33.5107	17.551	24.6681	14.3055
ARL8B	140.158	227.496	147.274	153.668	132.655	140.171	107.181	166.62	117.129	113.727	120.048	135.109	223.54	175.576	119.361	144.791
ARL9	0.772224	0.411248	0.154872	0.665013	1.73658	1.52972	1.04024	1.38168	0.294529	1.16195	0	0.563732	0.498885	0.431124	0.822895	0.449469
ARMC1	53.4063	59.1806	61.8484	62.4156	70.9706	94.7924	62.9743	70.6245	67.8318	43.2016	47.0273	53.7568	62.6378	74.1667	73.3181	66.2395
ARMC10	102.16	69.0108	75.079	92.11	161.565	129.708	93.3415	96.3008	98.9471	72.7325	78.2217	92.3467	76.5746	77.5139	74.0674	81.0118
ARMC12	3.23131	2.46902	1.26793	0.798513	2.16643	2.69028	2.98072	9.63591	1.28602	3.59372	2.59215	1.53841	3.60782	1.5687	3.06906	1.71722
ARMC2	1.49002	1.32251	1.24512	0.684348	2.31362	3.44356	1.75626	1.57984	2.2732	0.996444	0.203642	0.271932	0.28076	0.462145	0.529263	0.096362
ARMC3	0	0	0	0.19041	0.152212	0.104285	0	0	0.0602364	0	0	0	0	0	0	0
ARMC4	0.302264	0.339827	0.525376	0.31236	0.582629	0.909236	0.237516	0.500759	0.576425	0.404277	0.495729	0.0735522	0.0488185	0.300002	0.375781	0.0977398
ARMC5	22.9764	13.0638	10.368	14.5256	24.0327	20.9278	15.4298	13.4212	15.8126	11.4901	29.758	16.5757	9.29906	16.638	13.3942	19.1159
ARMC6	59.0129	20.1774	28.6178	43.238	36.3843	29.9676	37.7277	16.8257	56.6073	12.5093	20.2844	21.4903	11.4902	17.9569	14.1601	16.6585
ARMC8	24.6388	25.331	28.9766	24.3463	41.9683	50.8229	37.8277	39.8224	41.8195	32.3693	49.3512	43.2004	39.2769	48.0821	45.2134	48.1784
ARMC9	20.9499	6.46643	8.7976	8.88076	12.3618	21.7947	16.1551	9.89376	19.0791	14.1531	13.4631	9.4571	5.01326	23.9173	20.4566	32.6495
ARMCX1	10.109	10.6404	16.7439	10.6924	24.9873	30.4696	42.2942	35.1814	18.0986	14.8528	5.85149	7.5533	15.8467	16.2008	8.23763	35.0264
ARMCX2	7.76911	5.64793	5.41634	4.58777	11.0532	4.39716	5.35735	9.70842	11.5705	2.59778	5.15737	1.89051	0.836523	1.65235	2.3654	2.00977
ARMCX3	89.4297	97.7268	88.5035	86.4571	119.206	114.238	159.919	136.807	124.289	27.9746	33.3499	24.0341	42.5388	22.6813	39.8526	37.9745
ARMCX4	0.870098	0.516836	0.382561	0.587912	1.29012	1.43634	2.63718	0.977991	1.03387	0	0.864436	0.219871	0.243223	0.653916	0.356612	0.486958
ARMCX5	8.03103	10.6534	12.1238	10.4118	13.3692	17.548	13.2771	15.3273	16.6241	4.39423	5.38825	6.8754	4.81101	5.21732	6.8464	9.09388
ARMCX6	9.46426	9.3209	7.95639	8.77554	22.2412	8.90318	10.2167	13.3769	11.645	2.53601	4.4652	1.98753	2.95244	0.94095	2.4177	2.64113
ARMT1	43.3176	51.34	55.9146	39.1855	54.6321	62.2986	42.9846	67.1556	51.9178	27.4642	42.2147	38.8476	52.3157	51.4533	44.7903	49.8271
ARNT2	4.17303	5.53003	0.817454	3.20924	2.10446	3.46039	5.19649	5.49858	5.21901	1.31423	0.775917	0.797013	0.705331	0.243812	0.232684	0.423644
ARNTL	10.6445	12.5522	14.6386	11	30.6719	71.0038	57.0628	26.819	25.6019	44.9444	54.7773	37.9411	50.8913	99.6918	68.6943	64.9271
ARNTL2	3.98875	5.46226	4.79976	6.62461	10.503	4.27995	3.38219	4.75785	9.20947	0.321525	6.48335	2.33987	1.51852	2.7836	1.36623	1.8656
ARPC1A	473.885	499.017	479.361	472.329	789.253	505.881	541.144	660.678	635.088	625.531	705.508	702.923	752.911	817.075	770.153	699.036
ARPC1B	370.34	294.882	258.758	264.399	696.961	615.292	1248.99	758.215	490.044	584.206	376.671	444.774	625.532	433.856	429.755	814.589
ARPC2	989.122	870.406	796.017	748.188	1425.02	942.324	849.198	1546.46	950.248	1529.88	1263.17	1478.7	1637.38	1073.44	1375.41	1025.61
ARPC3	10.5757	7.5631	7.9992	8.27477	13.1048	7.98086	5.80024	10.6326	7.08765	10.9118	8.92013	9.92622	7.17392	7.25386	12.2356	5.97967
ARPC4	75.6782	45.7891	43.2786	53.331	43.8703	50.5896	59.4251	46.2524	69.0164	68.492	75.1148	80.4075	63.171	55.3228	60.8823	44.8114
ARPC5	483.792	516.767	481.354	452.398	804.99	827.336	603.755	808.79	763.554	615.263	578.368	601.117	703.307	826.323	850.728	776.28
ARPC5L	103.74	81.3152	95.0472	93.9843	109.632	91.6405	91.8835	74.4782	101.039	171.58	127.605	124.561	133.681	176.702	153.966	170.946
ARPIN	71.9687	42.6299	57.659	43.1088	87.6526	66.2573	76.8866	85.3972	94.3878	77.1883	80.2034	65.6382	69.0133	67.9796	68.0808	57.9666
ARPP19	104.442	92.9316	111.678	102.86	73.6616	121.191	99.28	94.6948	131.96	97.6942	113.998	92.0192	155.373	162.191	148.52	141.932
ARPP21	0.0488627	0.0260218	0.176393	0.0252474	0.141278	0.0645291	0.0493661	0.145711	0	0	0	0.160517	0	0.136398	0.0260345	0.0284403
ARR3	0	0.0584992	0.132182	0.0567582	0.211736	0.0725334	0.332937	0.131028	0	0	0.135116	0.24057	0	0.306633	0.0585277	0
ARRB1	4.47621	4.02267	4.07715	3.77446	9.70662	16.5026	13.8182	12.1803	16.5034	28.1572	32.0031	31.2473	24.2941	25.7712	25.7874	10.5481
ARRB2	16.3099	11.616	11.1136	10.6611	6.43912	12.9754	9.72793	7.96941	12.254	12.4184	9.91004	15.7079	5.33187	8.55711	8.89946	7.77748
ARRDC1	112.191	76.4525	94.2886	84.3724	57.6596	70.4062	90.4731	82.6025	99.6429	103.343	94.1259	87.2564	64.4105	51.4781	50.2743	65.6685
ARRDC2	35.7862	10.3806	16.1212	11.506	22.4503	38.5731	35.6061	40.6349	16.9174	74.8225	28.8012	43.5479	33.7431	42.8219	46.3015	62.031
ARRDC3	200.347	253.47	236.232	159.581	154.942	378.591	427.252	183.607	224.703	121.2	145	143.12	135.909	456.333	165.894	536.595
ARRDC4	52.3573	110.191	45.1702	51.0359	48.911	75.283	36.5827	53.2807	47.7503	65.8436	99.1387	77.3103	70.5849	215.229	104.919	176.011
ARRDC5	0.271102	0	0	0.280157	0	0	0	0	0	0	1.33386	0.296862	0.131357	0	0.144446	0
ARSA	294.931	230.188	196.796	209.678	492.441	393.791	450.841	350.152	397.959	321.182	327.591	299.408	273.952	234.154	220.84	231.258
ARSB	18.3386	8.06386	6.78215	17.821	8.26961	11.1093	17.6776	4.41506	12.8017	17.2144	13.6585	11.4223	6.27696	8.82932	5.73709	10.3801
ARSD	7.19813	7.22228	5.83722	6.95343	13.372	5.85514	12.3313	11.1992	7.22159	14.1272	15.0133	9.93827	2.78005	2.9703	4.05756	4.43252
ARSE	3.03441	2.83887	1.3816	1.73738	2.45024	2.76179	1.73997	1.46736	1.87676	0.493601	0.403507	0.987838	0.754996	0.54943	0.393266	0.143202
ARSF	6.29951	2.11882	14.0037	22.6476	3.77059	7.70626	0.0669937	0	1.36572	2.69396	15.742	14.377	1.22091	86.0357	43.351	95.6404
ARSG	2.72887	1.89154	3.30978	2.43954	4.29986	8.29447	7.08939	4.5984	4.3119	3.19362	4.84845	8.25302	1.78394	3.79666	9.46232	1.311
ARSH	35.8631	70.6659	53.1345	64.5478	0.432049	2.26941	0	0.178242	0.512938	0	0.183804	0.490884	0	1.75192	0.955409	0.869749
ARSI	0.521966	1.38986	0.523411	0.3596	0.503057	1.03398	0	0.207537	0.09954	0	0.856051	0.571562	0	0	0.0927027	0
ARSJ	20.5789	32.2541	24.9644	30.6026	37.0868	34.9101	17.7483	27.3408	41.2544	27.6919	26.7534	20.1526	12.1598	15.8791	15.3326	12.8543
ARSK	6.35708	5.17776	5.39973	7.72871	17.6595	13.4571	5.66697	13.1584	13.2641	6.75202	8.96937	6.96111	2.89899	4.1754	8.1689	6.63843
ART1	0	0.0901534	0	0	0	0	0.17103	0.100964	0.290549	0	0	0	0.246072	0.378043	0	0.492662
ART3	4.84712	4.81384	1.73403	3.92598	1.51509	4.93066	1.45588	9.53204	0.824426	0.197118	0.161139	0	2.34856	0.585101	0.697997	0
ART4	0	0.0828739	0.280887	0	0.749898	0	1.5722	0.371246	0.267089	0.234154	0	0	0	0.173759	0.331657	0.271729
ART5	0	0.0464228	0	0.0450412	0	0.0575598	0.176138	0.155968	0	0.131164	0	0	0.0844734	0.243333	0.139336	0.0507374
ARV1	0.56057	9.65252	7.19517	8.01355	20.3499	34.424	0.377563	14.8219	13.2558	1.4058	17.4679	1.63689	17.8358	42.9799	21.4052	1.41387
ARVCF	40.4779	25.6195	17.2135	17.8854	14.5016	17.4455	22.6956	26.9642	25.8654	70.0475	52.3092	59.176	36.1106	19.3644	30.1109	14.432
AS3MT	1.9308	4.70055	3.81697	4.56065	18.3426	11.11	10.0321	17.2731	12.1508	18.2614	10.8569	20.5385	17.775	13.8593	22.9263	12.683
ASAH1	216.266	234.109	205.044	203.551	205.162	302.312	488.97	215.562	127.124	136.758	155.784	174.593	205.67	259.471	257.268	373.928
ASAH2	0.0552365	0.0294162	0.132935	0.0570814	0.212942	0.0729465	0	0	0.379214	0.24934	1.56269	2.4194	1.33818	6.87686	5.53293	6.55864
ASAP1	15.7261	19.871	18.189	15.2167	10.9672	31.5716	15.3454	15.9039	11.9308	14.1095	14.4778	10.9098	17.5822	22.0584	20.7394	11.8254
ASAP2	8.55824	10.7874	8.56162	8.66092	11.6646	12.6397	12.0743	15.1918	17.2382	14.7061	17.2542	9.98139	15.6299	10.1779	10.361	10.3457
ASAP3	24.1678	40.3603	31.6895	18.9348	16.9628	26.0188	29.1939	25.851	24.497	30.6334	74.3182	67.8863	88.7157	83.6688	49.7576	68.346
ASB10	0.0461477	0.24576	0.138827	0.0476891	0.0444759	0.0609436	0.0466231	0	0	0	0	0	0	0	0	0
ASB11	1.36196	1.72261	0.819438	0.263897	0.328155	1.91104	0.859993	1.01535	1.07138	0.256164	0	0.186421	0.824883	1.2356	1.63274	1.68453
ASB13	31.0396	61.6847	62.5506	50.7944	18.4035	72.2801	57.479	64.8165	53.5437	22.1108	34.6036	31.7517	13.0216	29.7446	26.0006	26.8939
ASB14	3.73979	3.69873	3.29477	2.69149	2.44578	3.17497	4.18313	5.0185	4.12629	4.22039	5.42153	3.07135	5.37138	4.84687	6.04894	5.986
ASB15	3.15299	4.49571	0.489556	3.31085	3.62691	3.1565	2.56892	1.63783	3.31674	3.82599	6.25531	1.78197	1.18274	1.64671	0.0541915	1.65758
ASB16	0.0989639	0.105406	0.0893142	0.127837	0	0	0	0	0	0	0	0	0.0239754	0	0.0263644	0
ASB2	0.41932	0	0.0630722	0.216663	0.404129	0.276881	0	1.62556	0	0.157736	0.128945	0	0.50793	0.0585254	0.111709	0
ASB3	19.2457	19.0779	23.7091	22.35	14.6552	24.0826	24.1798	18.8426	27.9517	15.7696	21.376	19.8225	19.278	21.6383	21.8893	25.1987
ASB4	0	0	0.2474	0	0	0	0	0	0	0	0	0	0	0	0.219089	0
ASB5	0	0.0889266	0	0.08628	0	0	0	0.0995899	0.0955319	0.125628	0.102698	0	0	0.326286	0.0889698	0.145787
ASB6	68.016	47.6404	55.4713	52.8082	63.9448	82.5085	77.7426	76.1577	89.8189	111.663	132.746	102.653	86.1695	103.943	102.943	95.2619
ASB7	8.76328	8.34285	7.83656	6.6059	4.4543	10.9785	7.94394	7.15958	9.13423	8.48957	10.4838	9.53021	5.4966	7.50621	7.00372	3.45864
ASB8	29.269	21.9774	25.5717	31.9849	48.2034	49.6124	37.5013	38.9255	52.1597	39.6533	42.899	38.19	37.6547	50.1487	40.1521	30.2208
ASB9	15.6843	18.117	17.2783	16.2081	5.10967	11.5234	7.58816	4.4795	1.64296	4.65349	2.17378	1.45137	8.13465	6.41312	6.12042	8.48609
ASCC1	22.5024	28.0219	30.6405	26.7508	34.243	21.7851	37.0927	31.0793	26.9091	22.912	29.1356	30.5691	24.7573	21.8197	39.2137	29.1492
ASCC2	50.0399	41.4187	52.6164	63.084	13.8198	24.119	33.1472	13.9367	41.3555	26.7258	36.0015	47.5575	15.1822	30.0452	25.4041	30.6024
ASCC3	20.9806	22.5327	26.067	24.5722	10.1777	18.3562	21.4441	16.8926	21.5056	21.0987	20.4305	16.1585	24.1435	20.5763	19.7676	17.8291
ASCL2	16.6532	5.95213	11.7008	9.00898	10.1255	8.19188	16.599	10.6654	11.4457	48.4338	112.319	76.9811	18.2499	13.8524	11.4337	27.1923
ASCL3	0.325734	0.17347	0	0.168307	0	0.591485	0.0822724	0.0485676	0.139766	0	0	0	0.11837	0.181854	0.130165	0.189592
ASF1A	20.6451	20.2774	19.1155	21.9096	32.05	35.6722	15.2374	27.9437	19.3081	19.5314	22.5051	23.5544	15.3341	30.6438	22.5267	14.6787
ASF1B	17.7777	4.91939	12.1643	21.8837	6.04718	9.66725	0.352173	2.59872	7.47848	2.36027	2.57262	11.8328	2.70237	5.54638	6.59334	1.42024
ASGR2	0	0	0.34921	0	0	0.383251	0.390926	0	0.332056	0	0	0.211853	0.468708	0	0	0
ASH1L	13.1241	14.7006	13.8223	10.9055	19.8236	35.4072	23.262	28.2425	26.6965	27.7929	25.678	18.3771	26.2417	22.781	22.5591	19.7895
ASH2L	37.5559	29.2355	34.573	40.0827	68.7316	45.5317	42.0895	50.1828	61.4053	56.0464	65.8849	66.7428	37.1892	38.5542	56.586	41.2698
ASIC1	0.9091	0.657049	1.0158	1.04012	2.06525	2.95856	2.16495	4.99594	3.75216	10.6501	23.7224	12.0169	2.76876	11.6372	7.36944	1.24725
ASIC2	0.349697	0	0.262999	0.225861	0.168514	0.173182	0.088325	0.312844	0.25008	0	0	0.191462	0	0	0	0
ASIC3	0.89982	0.419299	0.20302	0.174351	0.542014	0.07427	0.795453	0.26833	0.70784	0.846213	0.276703	0.24633	0.217994	0.62795	0.119858	0.392802
ASIC4	0	0	0	0	0	0	0	0	0	0.131317	0	0.0955645	0.549715	0	0.139498	0.101593
ASIC5	0.595744	0.793159	0.716873	0.820857	0.191387	0	0	0	0	0	0	0	0	0	0	0
ASIP	0.182545	0.291644	4.94238	0	5.62984	3.25449	0	0	0	0	0	0	0.0884483	0	0	0
ASL	79.2475	100.108	121.912	96.6432	103.163	81.8399	75.1311	99.3438	61.0237	41.2544	47.3528	37.631	37.8517	49.59	57.7325	25.3582
ASMTL	44.0275	25.0243	24.4644	43.2022	34.6467	19.2034	40.8083	33.4854	70.4813	56.7255	34.4475	30.6662	42.8608	22.9264	38.3797	33.0709
ASNA1	55.747	29.3074	32.6808	44.93	40.8696	39.6418	37.0661	26.0016	39.662	48.7515	37.5089	44.0873	25.6258	44.6893	36.8107	35.0819
ASNS	53.9564	20.2285	36.8242	82.1814	35.7026	30.4876	31.4598	25.0556	67.8806	32.9191	22.9483	25.7203	30.7607	39.1902	28.963	57.9666
ASNSD1	100.119	169.419	174.921	154.505	115.904	206.934	158.907	192.915	155.059	106.745	120.417	124.876	200.715	238.464	199.409	170.511
ASPA	7.03655	6.81329	1.73193	7.60209	5.65136	5.56148	1.83111	4.0059	9.08822	0	0.13114	0.583723	0.0516576	0.119043	0	0.124109
ASPG	1.08932	0.676803	0.764636	1.21951	1.57479	0.119882	1.65081	0.5414	0.519339	1.91226	0.669953	1.39163	0.263903	0.709515	0.773866	0.105672
ASPH	14.0589	16.3401	10.1162	11.3872	15.3578	16.9827	15.7153	20.1124	14.1571	10.863	10.6913	13.7565	12.0935	10.8851	11.6916	10.7401
ASPHD1	0	0.0974512	0	0.0945509	0	0.12083	0	0	0.10469	0.275341	0	0	0.265991	0.102161	0.292496	0.106508
ASPHD2	0.962088	0.768539	0.916514	0.91137	0.695425	0.688216	1.215	0.525981	0.504548	2.77463	2.66266	3.68726	2.36964	0.760924	1.53783	0.979963
ASPM	6.01441	7.21575	7.44211	8.24406	1.29055	5.35012	0.779609	1.48896	2.77867	1.05865	2.54043	4.77166	1.66051	6.98165	5.88908	3.63276
ASPN	29.4472	26.2659	36.674	50.5927	68.7904	262.778	80.3143	58.4696	74.6673	4.37616	2.53399	2.65393	1.76148	10.2158	12.6551	4.44361
ASPRV1	435.892	211.57	256.965	107.277	103.684	109.342	219.193	41.8822	72.2339	1068.27	615.252	647.819	591.748	531.027	625.641	811.932
ASPSCR1	223.644	161.521	166.145	198.951	152.061	148.686	142.378	113.367	193.994	195.286	231.583	264.718	103.031	146.082	143.57	105.369
ASRGL1	30.6265	18.9094	19.0141	24.4621	36.2201	28.1994	21.08	22.9234	27.0852	16.7074	13.9581	20.4426	15.0759	18.0522	15.3429	10.0848
ASS1	148.829	302.403	358.921	328.349	10.8639	6.74539	3.20298	4.2018	2.01529	13.7809	138.003	158.149	97.799	81.9097	60.7165	92.3662
ASTE1	9.86267	8.52803	11.2937	7.1783	18.8063	15.2657	13.9285	13.5986	22.3273	12.1274	16.958	15.561	8.52979	13.8544	13.7306	11.9131
ASTL	0.434051	0.385256	0.0870505	0.299032	0	0	0	0.258871	0.827744	0	0	0	0.0701032	0	0	0
ASTN1	0	0.148472	0	0.0576213	0.322434	0.810001	1.352	0.299296	0.0957002	0	0	0	0.0270168	0	0.0891266	0.292088
ASTN2	0.466748	0.248567	0.441295	0.723506	0.449839	0.396255	0.471556	0.676047	0.305177	0	0.24605	0.292056	0.0323075	1.56348	0.99475	1.5912
ASXL1	10.7086	7.58869	8.57352	6.52515	11.4309	18.6495	21.7241	9.82181	11.4963	13.1601	12.4898	7.94201	11.3075	20.1507	11.7977	13.5585
ASXL2	3.44516	2.48227	1.74767	1.98954	2.6476	4.80252	3.4124	3.27682	3.29788	3.1171	4.93011	3.77251	3.20763	3.36909	1.82362	3.49934
ASXL3	0	0.0294731	0	0	0.0266692	0.0182719	0	0.0330072	0.0633245	0	0.0680743	0.0303009	0	0	0	0
ATAD1	48.9072	53.2843	57.6788	49.6849	70.5153	81.957	94.0974	83.671	74.465	53.9462	72.6206	63.5823	137.697	104.268	102.208	115.453
ATAD2	19.2104	14.2035	18.1415	18.8562	9.40703	16.6668	14.886	10.382	15.223	16.0898	11.853	23.4184	8.61515	13.8487	13.3823	11.3623
ATAD2B	17.4704	25.9032	22.5043	19.4855	6.93527	14.8137	11.1578	10.0523	13.4293	18.1811	20.9686	16.3915	11.9329	13.4487	12.5684	15.992
ATAD3A	52.3839	19.6816	35.7909	47.5388	26.8475	42.1378	76.2457	28.065	54.9223	52.436	47.5065	48.0036	117.927	96.5964	66.2876	157.552
ATAD5	5.05989	3.17829	4.57952	3.70938	3.08433	5.65416	2.92739	2.06343	5.34423	3.18856	4.14923	6.86663	2.13734	4.51498	6.1523	3.07094
ATAT1	3.46573	2.4609	2.38929	2.76073	7.58499	6.05488	3.50144	2.32537	8.26153	10.1037	7.90428	2.45096	2.20401	3.91007	1.65422	0.882532
ATCAY	0.165148	0	0.0993633	0.0426661	0	0.109049	0.250274	0	0	0	0.203139	0.27126	0	0	0.0439962	0
ATE1	22.1114	22.4201	25.8905	24.268	21.8094	30.6368	28.9833	27.5175	33.4471	25.0113	37.1979	28.0115	25.6925	26.7706	29.5494	28.6934
ATF1	30.4769	29.5099	26.5764	23.8461	47.0727	48.7162	45.6664	48.3452	44.0656	29.6588	37.8772	36.9267	59.2977	49.9841	43.0632	68.4677
ATF2	40.3219	40.8968	32.2291	34.7239	43.7659	71.3445	84.9681	53.6612	61.9263	36.3244	56.0981	47.5825	46.4717	62.1063	46.4788	63.3819
ATF3	14.5586	13.6432	12.3582	7.81401	21.9713	16.4691	48.3445	22.8851	29.8297	18.5098	40.8128	11.6166	23.8963	36.7962	44.1966	151.017
ATF4	376.232	444.522	382.201	344.905	535.576	451.765	711.834	571.711	432.514	388.788	270.446	244.407	502.093	453.686	315.056	723.726
ATF5	3.27152	0.435561	0.492086	1.18327	5.3601	1.18812	2.14839	1.07314	1.21658	2.95355	2.21325	1.07471	1.26811	0.730581	0.697237	0.761669
ATF6	38.2473	28.4758	28.6388	28.7768	15.9249	36.5257	60.5042	28.1636	44.8667	42.7838	43.7442	45.4634	44.8057	43.7831	32.981	57.6802
ATF6B	146.239	66.2701	102.059	94.9213	4.81475	46.1823	98.4204	35.4831	80.4163	150.169	4.88802	118.484	58.5888	45.4491	76.9494	100.251
ATF7	24.115	26.1137	27.9766	20.3649	63.4773	68.1063	69.7957	60.0747	47.3544	43.6757	44.6173	32.0491	32.9074	35.1975	45.26	42.9751
ATF7IP	20.9468	15.3036	16.9351	16.2517	32.4585	51.522	34.6207	30.9003	40.2581	41.614	55.4761	51.6444	14.0505	26.1296	27.1866	30.5753
ATF7IP2	5.83426	6.81542	1.92497	2.96594	4.08114	13.3592	2.85211	8.13777	1.56124	19.1149	9.49131	7.31599	15.2286	18.545	1.10303	3.34103
ATG10	2.7166	2.94333	6.11518	3.07354	5.32665	6.03087	3.97491	2.96106	4.9841	2.81904	3.57197	5.94944	2.51906	5.33441	7.63642	2.75344
ATG101	244.413	249.679	205.587	163.197	238.641	178.812	214.617	278.823	185.119	155.608	133.107	172.782	198.494	142.703	147.409	151.723
ATG12	67.6273	81.0959	75.4574	61.8967	107.776	116.227	104.143	131.433	80.8648	71.2067	72.2338	47.2024	114.95	92.9502	98.2777	124.813
ATG13	68.1181	96.9887	85.1395	64.8414	53.4712	113.965	127.399	98.0189	89.9654	69.6525	113.213	113.81	129.892	106.543	99.9524	82.3244
ATG14	2.75164	3.31639	5.14093	3.70409	6.90903	10.3756	7.02311	4.96648	5.9655	3.48659	6.05668	6.58122	3.08751	8.16616	5.16992	5.2262
ATG16L1	28.0181	28.9644	14.561	24.1581	13.0417	25.603	46.7981	24.8843	36.9221	40.331	41.8255	37.8042	37.7005	34.9649	14.651	41.7541
ATG16L2	9.89472	5.16262	3.53978	4.59443	4.38153	4.10556	3.24216	5.50256	11.8571	14.989	8.63475	9.66355	1.84644	2.01556	1.67421	1.67327
ATG2A	12.9751	16.039	14.3596	9.05315	15.6085	25.1712	23.4426	14.5449	7.28767	12.398	14.7949	6.32616	10.9216	16.3119	14.1797	16.5374
ATG2B	11.0514	12.4091	13.9073	8.95757	6.49331	15.2454	15.9004	10.0694	10.3447	8.97559	13.5609	9.88534	10.774	9.97591	10.2726	11.2839
ATG3	42.2098	25.7652	26.5841	25.5086	30.2131	33.7393	34.6644	30.9158	22.7363	32.6847	20.0392	69.4659	31.6944	25.219	23.4104	28.0162
ATG4A	17.1277	18.9757	20.4261	24.1792	26.3821	22.9221	17.6131	21.2511	24.2347	18.4084	16.177	27.4629	25.267	33.6385	25.6663	26.4359
ATG4B	143.99	209.692	212.003	189.511	76.823	94.201	120.591	72.1025	86.5872	105.946	92.2649	71.0586	83.1859	79.133	64.3592	91.9578
ATG4C	8.40281	12.485	12.993	10.9846	25.9149	22.8042	18.5917	29.618	22.5462	14.9194	19.638	11.2255	14.0463	19.187	15.9832	21.2261
ATG4D	301.733	354.106	239.051	246.385	127.691	165.997	182.687	181.061	200.629	144.522	284.151	210.349	187.05	162.592	153.197	133.11
ATG5	61.5249	61.8171	67.0617	75.6532	76.0043	79.8201	75.39	57.4292	73.3623	70.3175	74.6349	72.1167	48.5734	71.7483	69.5781	85.166
ATG7	39.7804	35.4086	28.1095	38.3573	37.406	36.5505	49.5651	37.6333	46.6251	29.0178	48.8321	42.765	31.1601	33.6062	42.1327	41.7993
ATG9A	71.0956	95.5286	73.4175	59.9065	35.4459	87.8867	99.1088	56.4681	65.5872	81.2607	104.268	84.5132	72.6054	78.6205	74.1581	86.2632
ATG9B	23.976	38.9699	50.4297	40.6272	5.19125	9.15196	10.8174	2.58566	10.0339	21.1515	10.9078	10.2859	5.82443	18.043	16.0995	9.06127
ATIC	101.952	100.356	123.05	115.245	142.667	133.933	155.277	158.678	145.381	253.833	304.098	228.14	306.035	338.693	635.378	329.85
ATL1	9.11068	9.8028	8.83759	3.60267	4.21112	10.006	3.75695	6.20993	3.19119	9.93178	5.60324	8.85656	3.51348	11.4184	12.631	8.27891
ATL2	50.7504	96.9621	72.23	64.7069	105.38	111.534	86.2804	135.141	95.0734	107.014	146.376	130.308	129.801	141.667	105.14	150.303
ATL3	109.372	140.909	141.609	119.145	101.497	176.133	170.235	215.06	188.7	129.068	169.721	162.91	239.998	243.524	180.828	175.327
ATM	3.63682	2.74815	2.64646	2.64096	3.07878	4.10515	3.99703	3.07768	4.4987	2.29243	4.68501	3.14824	2.47652	2.16759	1.8199	2.28843
ATMIN	29.6658	39.9762	37.3095	35.9674	35.3046	40.689	30.6112	43.3753	38.2636	50.5745	45.8373	47.5267	56.2683	55.8053	50.8705	43.238
ATN1	6.96778	6.86873	4.50443	3.25555	3.85776	10.2786	7.48889	5.74717	6.31873	7.47284	5.01473	3.0844	9.12261	4.88324	4.30491	4.65959
ATOH7	0.980122	0.260982	0.884552	0.506429	1.65308	1.45616	0.495109	1.16911	1.40183	0	0.602794	0	0.356172	0.683989	0.391663	0.285238
ATOH8	0.377335	0.178622	0.32793	0.216632	0.525295	1.35653	0.296506	0.275056	0.383779	1.19862	0.464137	0.321369	0.304716	0.98309	1.07225	0.512462
ATOX1	20.3013	6.6928	5.52561	4.74533	13.9756	9.89427	9.76687	5.18908	4.97764	13.8189	8.32378	7.93938	3.51305	4.85742	5.40835	3.37608
ATP10A	18.8562	10.6308	12.7107	11.4571	12.5641	33.3947	53.9764	27.8374	47.7459	19.3529	17.3954	12.8731	7.83924	17.5129	13.2096	12.7028
ATP10B	1.21091	0.598809	1.24896	1.00556	4.87658	5.22581	7.68986	2.55349	15.3894	30.7794	32.4491	37.8849	10.8543	15.9835	17.397	20.7918
ATP10D	28.7516	32.2865	30.2429	28.6361	9.8896	24.7459	46.5766	18.3599	24.56	41.3226	66.158	54.2276	31.4407	32.7676	24.088	47.6363
ATP11A	26.0055	24.0271	17.1674	16.445	8.52671	27.9198	55.797	18.7535	26.0747	35.0383	34.2961	33.3833	22.6027	20.8905	16.7537	20.91
ATP11B	49.7066	52.9682	59.9582	46.4545	23.6739	52.228	55.0942	44.2091	59.4702	94.3257	150.478	158.48	144.505	146.082	134.272	117.102
ATP11C	12.2298	8.52254	9.43708	7.77558	6.96687	10.6872	12.9988	8.35143	12.4849	12.9976	11.9114	13.1429	13.9661	11.7772	10.9248	14.2101
ATP12A	36.728	45.7409	58.7258	26.9991	4.71043	44.707	199.256	13.6745	25.9879	14.6001	10.8743	13.3797	43.462	60.7121	37.5679	153.491
ATP13A1	94.6672	76.2678	69.1863	75.8963	49.4235	74.1754	106.62	41.4944	82.0222	95.1586	104.906	94.075	64.9588	76.5062	48.7735	72.8912
ATP13A2	21.093	27.2154	22.2556	19.0728	10.3886	11.7261	9.87166	6.56751	10.6477	32.2049	23.0836	21.3988	12.0613	18.1835	9.29657	8.35021
ATP13A3	12.2525	11.9197	9.0972	9.02487	4.01997	14.2136	21.0702	9.92844	11.6332	11.2074	13.4678	13.1313	17.8822	14.1799	10.2785	15.6937
ATP13A4	4.66344	5.68873	3.62118	3.10983	0.845119	0.184233	1.20807	0.0713158	0.20523	0	0.19611	0.0872914	0.0772501	0.578566	0.127422	0.231994
ATP13A5	0.788252	0.139928	0.632348	0.543053	2.15247	2.6892	0.597279	0.23506	0.526125	0	0	0	0	0	0	0
ATP1A1	35.411	25.8195	20.4838	21.0187	40.1453	81.1616	99.7387	78.7761	50.7867	49.4659	33.8376	34.1824	163.919	103.532	49.1694	144.9
ATP1B1	43.7722	80.4558	87.2852	80.3876	327.608	353.775	491.761	502.132	429.154	83.5521	242.748	160.501	104.347	116.323	126.74	41.9285
ATP1B2	0	0.324278	0	0.157314	0	0	0	0	0.522547	1.83245	0.936238	0.333387	0.0737592	0	0	0
ATP1B3	580.067	501.974	639.896	599.632	1151.39	1027.74	659.181	877.614	1041.96	536.583	604.468	520.118	539.389	775.847	839.621	785.643
ATP23	12.0591	11.6125	15.6043	10.4987	24.5182	15.0529	14.1861	20.0987	11.341	11.931	10.1597	10.1298	17.0487	9.86816	12.3223	9.90347
ATP2A1	1.1985	0.866212	0.669585	0.486566	1.89763	1.18707	1.21085	0.663739	0.930552	2.83385	1.053	1.21864	1.36881	1.19484	1.04908	0.199309
ATP2A2	13.7341	13.6108	12.8298	16.8606	10.3504	23.831	18.466	19.0305	20.4705	18.5678	19.8149	15.3783	20.6891	20.7255	19.2844	17.6706
ATP2A3	8.014	11.889	13.8146	7.52581	3.12625	5.66971	3.4057	1.93461	3.71156	4.40231	4.06819	5.50208	1.26352	1.91749	1.69442	2.0361
ATP2B1	27.8155	21.6465	18.7925	20.6315	35.1878	36.5108	36.0337	28.2951	26.8766	50.8084	35.9794	27.6853	35.1148	82.5941	47.587	86.5263
ATP2B2	0.227767	0.667135	0.0913591	0.0784581	0.0365859	5.28896	1.45738	0.837693	0.412639	0	0	0.166273	0.0735729	0.0847732	0.0404521	0
ATP2B3	0.0891614	0.189932	0.160935	0.138209	0.0859314	0.176623	0.13512	0.265883	0.229544	0.134159	0.219344	0.0488167	0	0.149334	0	0.025948
ATP2B4	41.7546	53.0292	25.9904	32.511	19.3792	31.2768	33.6311	36.1684	51.4272	74.0706	86.1124	78.486	34.7599	34.5728	29.9193	17.3593
ATP2C1	75.5587	72.9775	67.0249	80.944	31.7974	49.3697	81.7726	23.8768	62.7366	36.0718	42.6259	39.593	28.0615	60.9564	37.4761	66.083
ATP2C2	25.2427	28.4912	27.825	22.8738	30.2288	60.0796	64.8989	43.8168	54.9641	68.0279	79.4775	105.305	91.4116	88.7633	66.8463	82.8368
ATP4A	0	0.0919393	0.363548	0.178406	0	0.0569979	0	0.051482	0.395074	0	0	0.283566	0.125473	0.0481915	0.137976	0.100484
ATP5A1	736.922	661.367	724.147	884.393	871.93	1019.62	965.303	923.841	796.31	559.888	632.262	657.2	1006.64	1012.25	1005.15	1167.28
ATP5B	968.053	673.212	837.156	1010.89	760.009	758.397	945.664	667.314	763.842	664.043	653.949	767.932	825.434	920.91	928.724	989.591
ATP5C1	397.546	270.394	289.487	298.541	328.937	287.319	244.859	330.415	237.531	284.664	256.606	293.386	369.513	343.552	357.431	376.474
ATP5D	602.994	351.82	370.801	387.713	506.064	317.861	418.082	398.666	274.435	386.942	317.095	322.284	446.435	372.95	354.466	423.474
ATP5E	3.12988	2.05901	1.77235	2.75877	6.03298	4.49809	4.46417	1.64708	1.47463	2.49325	2.49109	1.61283	1.96255	2.3641	2.2562	2.14321
ATP5G1	51.1659	13.5116	15.7739	23.3785	41.569	22.3374	15.3797	20.1757	21.7728	46.4475	21.3254	36.1169	13.7274	26.6767	26.3604	16.9825
ATP5G2	46.3693	20.7111	19.349	22.9929	44.329	29.8773	38.1576	31.0004	21.8215	43.3255	28.978	24.9781	33.7008	30.6892	38.6529	35.9128
ATP5G3	195.954	86.3479	65.4443	93.2504	184.929	107.332	107.012	108.122	103.25	159.377	108.739	111.97	117.448	127.821	90.9481	110.497
ATP5J	65.0391	45.7464	79.0014	53.2619	86.9282	96.4259	55.1708	73.9203	60.3773	59.0871	50.5664	40.3126	50.2428	76.7319	95.7872	49.641
ATP5J2	47.2087	48.1039	50.5927	44.8096	50.1085	61.0631	67.8656	55.071	50.7647	50.5896	64.549	53.5921	69.831	48.7259	48.9398	61.6935
ATP5L	43.5248	25.3207	26.0449	33.7339	40.5802	24.054	22.4646	27.3694	28.9607	28.4743	29.6782	28.7517	29.2266	32.2232	34.7856	25.4711
ATP5S	17.2417	24.8681	21.6118	17.4464	43.2737	39.6099	33.387	48.8448	28.5648	24.3218	26.51	14.5533	28.021	28.677	28.8993	19.0256
ATP6AP1	177.619	163.112	188.102	230.26	266.519	288.25	216.068	188.182	274.779	207.506	214.925	257.746	242.861	256.775	251.826	177.683
ATP6AP1L	0	0	0	0.0754845	0.140797	0.385858	0.147595	0.174258	0.250736	0	0	0	0.495491	0	0.155676	0
ATP6AP2	306.901	337.317	404.847	379.966	474.539	532.366	428.865	584.182	454.266	282.287	287.187	315.535	622.54	476.12	477.166	476.458
ATP6V0A1	68.336	78.7466	73.0416	85.4309	26.1321	69.2654	59.2985	40.6404	64.6778	45.7644	70.8425	76.4589	72.022	85.479	63.0624	64.1442
ATP6V0A2	46.2905	73.2024	60.6483	56.0183	12.2086	31.7229	35.535	26.3221	43.6373	40.7573	68.0451	62.0515	73.5228	69.4802	52.6668	54.6315
ATP6V0A4	24.6589	15.6592	25.339	27.0588	21.7239	13.261	14.2971	7.17651	28.6029	0	1.35501	1.39185	0	0.425778	1.35448	0.0986434
ATP6V0B	234.115	182.715	129.49	118.845	240.675	172.85	170.133	164.941	126.732	121.131	132.028	124.432	160.268	159.29	165.151	128.137
ATP6V0C	684.036	531.901	530.896	545.738	739.493	531.465	473.29	504.781	484.66	697.82	546.053	559.273	710.289	592.141	671.631	536.221
ATP6V0D1	365.557	364.822	356.171	368.419	298.029	295.2	261.164	223.806	245.523	217.212	272.313	281.43	282.402	336.951	408.525	234.374
ATP6V0D2	0	0	0	0.191079	0	0.244187	0	0.882222	0.74049	0	0.682313	1.4173	2.50854	0.103229	0.098518	0.968598
ATP6V0E1	57.3035	40.2824	36.7758	33.7539	68.8504	40.1084	36.2801	53.315	28.194	45.411	38.0622	32.2108	59.2323	36.8974	50.0722	36.0215
ATP6V0E2	54.1616	44.7373	33.252	48.8315	18.6427	34.3037	30.1516	20.4363	27.5082	25.7793	42.1479	36.311	28.3851	28.6951	22.9684	26.6994
ATP6V1A	52.0731	61.5626	45.4731	50.0276	37.4796	53.3354	53.6187	43.2095	44.9537	31.3614	43.9026	48.1251	35.1361	50.3739	44.0656	39.3784
ATP6V1B1	0	0.0478519	0.216247	0.0464277	0.0865991	1.3053	0.0907799	0.10718	1.23375	0.405606	0	0.885528	0.348295	0.200659	0.0478751	0
ATP6V1B2	156.971	178.392	157.154	219.854	130.407	150.016	125.391	103.667	163.863	80.7775	110.056	137.509	132.745	175.154	134.319	157.939
ATP6V1C1	82.2554	92.6461	95.548	88.3377	116.309	112.097	90.8367	107.873	83.8987	71.3699	91.9457	100.262	104.728	121.342	138.437	118.817
ATP6V1C2	111.677	108.576	91.3422	123.005	81.7765	80.3018	63.8416	76.56	157.112	155.479	148.854	143.394	136.046	244.954	204.976	261.854
ATP6V1D	174.505	137.719	130.419	167.188	195.74	199.912	125.111	142.822	151.557	135.716	152.322	170.135	161.159	196.139	219.897	138.404
ATP6V1E1	188.522	232.674	201.856	182.354	213.984	175.22	171.959	197.962	154.626	132.422	137.1	133.302	203.143	188.053	183.517	160.302
ATP6V1F	66.0952	30.9064	29.5827	29.5701	71.4691	40.4499	35.831	36.295	28.8212	56.3966	31.2309	42.3661	40.0312	30.6002	46.5969	29.0874
ATP6V1G2	1.48024	1.31383	1.97911	2.03957	3.17025	1.41182	1.66165	1.66756	1.7878	6.18689	3.8438	3.60197	3.10793	3.12195	4.99499	1.72313
ATP6V1H	94.4209	95.5929	103.416	104.258	135.6	112.263	107.59	107.056	130.155	107.906	137.885	126.998	145.396	162.796	180.865	160.104
ATP7A	18.2056	28.4283	20.1859	24.2898	6.54844	15.1769	21.2506	13.3786	19.1199	13.4522	15.3956	18.4047	15.9568	14.0662	9.71742	13.0942
ATP7B	4.8708	2.54308	3.07423	2.76348	2.85342	11.8244	14.6182	1.68033	3.77013	6.3949	6.87233	4.07864	1.52708	1.91952	3.12951	1.16736
ATP8A1	25.513	25.8077	28.6799	21.738	6.92261	16.2613	36.7082	19.7504	11.5008	21.0542	17.785	18.6418	18.3731	21.8472	29.1006	12.3793
ATP8A2	1.57665	1.2671	1.05209	0.814654	0.663068	0.227144	0.521309	0.615486	0.557606	0.0862673	0	0.12556	0.0972274	0.0480123	0	0.0166851
ATP8B1	14.9797	14.7093	17.4559	13.6673	14.8127	28.681	47.6525	32.9463	25.7737	21.7856	21.097	20.0007	23.2043	20.6433	20.8286	32.3798
ATP8B2	15.5395	8.02328	7.55375	7.14802	3.74415	17.112	22.305	15.1451	22.7678	32.1503	17.8905	16.5492	9.04439	11.1883	6.03301	6.64567
ATP8B4	0.431662	0.666656	0.207771	0.0892158	0.16641	0.570061	1.09027	0.617872	0.39513	0.909318	0.371672	0.0472677	0.146406	0.144595	0.0919972	0.37687
ATP9A	20.3375	13.2883	22.7527	11.2469	3.85718	17.7976	48.3969	10.9847	16.1678	24.7638	17.481	18.916	8.88452	18.2625	18.6258	12.6455
ATP9B	28.3785	26.7175	34.6711	24.9498	21.7687	36.9513	35.7654	29.4463	32.2225	31.6986	32.0571	30.9956	32.0252	28.9788	28.8906	24.1443
ATPAF1	23.7926	27.8757	21.6028	25.0344	29.532	52.654	29.5009	27.9503	34.1535	29.3996	34.5869	57.0016	25.5018	52.5692	27.774	25.7245
ATPAF2	47.8186	31.0273	18.6844	29.6778	42.1133	20.3242	24.1556	22.4549	26.2567	38.0434	34.1419	31.5979	23.9684	21.1732	22.9889	19.3548
ATPIF1	63.1428	34.8607	32.414	39.8096	76.4879	43.6064	29.263	69.7899	39.77	71.4752	44.1781	45.6721	37.0501	39.1329	57.7179	32.7059
ATR	8.82606	5.16148	5.3103	5.8167	3.27413	6.72962	5.38384	3.73442	9.71781	9.72225	9.21769	6.05411	7.43945	8.06994	4.45416	7.32774
ATRAID	72.1566	46.7807	49.5484	39.5797	92.4714	72.1591	69.9945	66.4233	42.0291	79.8559	52.0955	57.5419	69.2904	63.9293	76.8913	63.1498
ATRIP	41.7151	29.496	29.1057	37.916	40.6543	28.6251	35.4158	40.8382	52.7447	49.2297	73.7328	52.844	91.8321	54.3412	49.7443	88.8229
ATRN	10.316	11.4806	11.578	10.5581	5.51288	14.2785	19.0407	9.54436	13.5629	19.8506	16.6341	16.003	14.034	12.5524	13.4945	12.6246
ATRNL1	2.06442	0.965696	0.688181	1.38381	0.6184	2.11842	1.32469	0.765365	0.750138	0.461746	0.274521	0.73316	0.229792	0.685297	0.416194	0.665745
ATRX	20.7597	20.7238	20.6179	18.6083	35.848	35.3424	28.1636	35.4939	31.405	25.0135	21.8023	17.9387	24.2682	15.968	21.6353	15.6783
ATXN1	1.22083	0.777014	1.12867	0.600033	1.34879	1.80887	0.842328	1.40295	1.31172	1.20971	1.02553	0.45648	0.476107	0.698202	0.698066	0.381287
ATXN10	126.423	125.035	128.012	121.513	186.999	164.788	139.336	149.359	149.241	121.053	114.282	138.329	84.8871	89.5061	93.4486	82.1283
ATXN1L	10.2971	12.1325	9.57671	7.17196	6.9432	13.3993	18.1389	10.6404	13.9615	13.1669	19.3467	16.3144	16.8501	14.9299	12.3393	13.4357
ATXN2	32.1891	43.6863	25.8758	24.7252	26.4175	35.5415	43.0479	27.6686	30.7939	39.1468	34.5323	27.98	35.2127	27.9381	25.8497	27.5817
ATXN2L	35.6613	23.7393	17.9075	20.0208	16.8542	27.9853	48.6387	16.2378	25.6595	41.3792	42.262	25.5325	33.6274	31.3189	27.2586	32.1327
ATXN3	16.7945	23.9784	20.2712	20.736	12.5616	23.4718	25.3472	20.0328	19.1281	20.4643	25.7273	23.1853	18.9956	26.633	19.7081	19.1305
ATXN7	9.59062	9.13592	9.02118	7.08423	8.5597	15.7651	25.0765	18.6703	22.6429	24.949	27.9967	21.9283	20.5839	23.1896	20.9077	24.196
ATXN7L1	2.7658	3.2368	3.3076	2.55824	6.58173	6.53855	5.20911	5.09119	3.47722	7.19296	5.67006	4.78593	3.29236	3.18355	5.54889	2.80228
ATXN7L2	14.0958	6.59125	8.68773	9.28174	5.21867	12.4858	11.6359	5.9463	14.1125	26.512	17.5498	11.0116	8.32901	9.74092	8.51783	13.107
ATXN7L3	3.17692	3.53754	2.47617	1.93997	3.61853	3.57572	3.64733	4.90911	4.66777	3.25926	3.6413	3.39972	4.93278	3.70852	2.53904	2.39544
ATXN7L3B	83.6833	34.6221	41.0101	29.6397	8.56382	37.5064	90.4544	39.9812	55.0828	90.3756	109.436	79.4413	38.7484	43.7053	52.5577	47.3981
AUH	64.5344	82.0858	85.4009	56.1	131.576	117.548	120.644	122.033	63.2785	46.8952	55.42	44.3287	34.8798	84.1619	86.8186	69.2087
AUNIP	4.95411	2.63831	3.16699	3.43971	2.53652	5.72468	2.18975	2.67767	6.81998	3.26128	4.18945	6.95057	2.4004	5.87738	9.40354	4.50549
AUP1	166.38	137.486	148.791	121.496	240.998	221.225	273.604	227.476	186.385	229.853	200.465	166.208	290.327	221.9	201.491	274.288
AURKA	11.0741	7.83397	10.7401	13.7498	10.0357	13.315	7.01346	7.19612	7.56482	3.7305	6.5058	9.23046	6.16654	12.7342	12.5052	10.3899
AURKAIP1	65.3013	25.266	26.1394	30.7113	49.321	30.9753	23.4275	21.7781	26.8377	51.3345	27.5393	29.1861	14.8516	27.5288	21.1599	16.4444
AURKB	27.4449	19.096	19.3338	21.7343	40.2741	51.7255	25.9162	63.0881	35.6635	18.884	26.6334	30.6567	32.6765	32.9542	31.0828	17.9007
AUTS2	6.36599	14.4582	6.19586	4.66791	25.0828	31.4955	32.5361	28.643	17.4335	34.1596	41.6278	24.193	72.6671	16.1239	20.7003	16.7283
AVEN	36.0693	30.6624	25.8801	40.3995	69.0934	53.847	62.4701	87.2508	80.6194	48.5421	31.4149	54.4611	67.8439	62.2875	62.1901	62.982
AVIL	0.582208	0.744132	1.15596	0.752068	1.12223	2.99862	1.23523	0.972255	0.366394	1.57687	3.50908	3.76142	3.92114	13.0666	8.46861	19.8579
AVL9	35.6183	51.454	43.7884	41.5901	20.0021	51.0199	55.2529	33.9555	36.8239	36.7141	48.2966	36.5458	45.795	51.0442	45.6512	45.3808
AVPI1	47.9684	39.1229	38.0644	31.4207	48.2328	62.5998	59.7196	79.181	46.6748	67.0622	53.8925	53.9738	68.7195	59.1485	54.6377	81.0114
AVPR1A	14.9722	33.0513	8.13646	53.9036	14.1971	21.5267	27.3253	22.1799	7.73678	8.35732	8.91118	13.7505	40.9526	16.8525	14.5394	37.8098
AVPR2	4.82491	2.56951	3.81014	2.49303	4.5048	3.98242	7.61659	4.49628	5.08942	6.57933	3.70927	3.63231	3.79893	3.19876	8.11395	6.75752
AWAT1	27.7393	3.11967	19.9032	3.56096	51.8082	63.4821	111.404	19.7294	14.8841	17.3695	7.6294	45.4682	6.51152	43.2854	0	0.701979
AXDND1	0.5845	0.311276	0.659384	0.52852	1.26748	0.578927	0.442891	0.305026	0.459795	0	0.179739	0.320019	0.106202	0.44869	0.272499	0.0850515
AXIN1	64.6973	57.8465	57.0055	44.4493	31.7881	61.4105	104.614	78.638	78.2914	77.4257	102.108	89.5109	104.377	65.6	63.9578	80.4361
AXIN2	4.09884	1.95605	2.20989	2.66797	4.00165	5.06151	3.38814	4.44469	5.05539	11.3737	11.262	11.5996	7.66029	4.87386	4.65142	4.05881
AXL	43.4289	28.5452	27.3755	25.9017	27.1797	42.9947	35.8149	26.5916	28.4352	14.4807	14.1602	12.6726	4.01372	11.9019	7.07485	17.0172
AZGP1	26.7355	20.5803	28.3693	24.8656	217.848	158.081	485.213	104.804	105.4	2.55998	0.896881	11.7103	0.706586	3.52799	0.258998	0
AZI2	26.0831	24.9635	21.6131	31.9903	36.1418	30.3394	28.1336	25.6318	43.5456	20.2519	25.5753	27.2402	25.5908	24.3044	25.3218	25.5007
AZIN1	129.581	93.4929	99.8161	118.78	44.731	81.5733	92.8368	71.747	101.756	60.6493	55.633	82.4072	97.9514	97.8029	73.6556	74.044
AZIN2	5.75309	5.3333	4.48702	6.55078	12.1161	10.6226	3.22909	5.71866	5.72944	6.25196	6.02815	8.04966	0.774315	4.52044	3.34912	3.10052
B2M	295.501	205.302	212.698	310.834	725.839	832.225	1038.61	847.405	908.727	1224.99	585.233	779.856	1657.33	939.3	822.618	2000.83
B3GALNT1	6.12397	8.43021	8.13384	15.7616	5.45668	15.7171	11.2067	14.0583	21.0214	3.9988	1.70552	7.97111	5.20666	3.87051	3.32447	5.17851
B3GALNT2	55.7389	50.2089	60.4202	58.3147	56.2355	83.3435	111.695	67.86	135.461	79.4794	99.3473	75.3271	51.6333	94.1269	83.2858	92.8591
B3GALT1	0.318656	0.226267	0.0958617	0.246975	0.102371	0.385756	0.268283	0.665173	1.97498	0.159825	0.130653	0.174467	1.77558	0.237203	0.311269	0.0927363
B3GALT2	3.30488	2.64002	0.883742	2.13454	2.21191	4.7282	1.57672	0.602268	0.682769	0.552532	1.46796	0.20105	0.177923	1.23005	0.146739	0.0534331
B3GALT4	13.5789	8.67772	9.61163	11.391	15.7043	11.9199	12.1048	14.5774	15.4457	9.615	9.43202	7.69695	6.34713	4.01344	8.5117	4.74212
B3GALT5	0	0	0	0	0	0	0	0.496285	0	0	0	0.0700915	0.0310144	0	0	0
B3GALT6	140.69	101.463	145.11	131.305	297.721	240.883	294.014	237.933	294.708	155.766	228.594	215.862	211.441	238.865	216.227	244.222
B3GAT2	1.51845	0.646919	1.09631	0.941498	2.92687	3.81005	2.76136	1.44898	0.868713	1.37087	2.2413	2.32782	0.147146	3.05184	1.29447	0.530283
B3GAT3	120.188	67.1188	59.0149	60.1191	21.4768	60.4255	101.496	73.8598	84.9576	98.3925	106.271	111.407	53.6323	55.0665	53.2345	60.1739
B3GLCT	9.62417	3.85496	8.46302	11.5182	5.62873	10.4286	8.14431	6.47582	16.9417	25.3732	29.8482	21.4376	8.21038	14.2363	19.1965	14.4591
B3GNT2	89.6703	143.931	118.624	81.0378	80.0365	140.747	76.0528	89.9283	83.4539	65.6578	63.5091	89.8099	105.437	113.006	147.653	137.827
B3GNT3	0.118274	1.19675	0.498126	1.22224	0	0.156195	0.358477	0.0705396	0	0	0	0	0.057307	0.198093	0.126035	0.137682
B3GNT4	4.02711	4.10545	4.569	3.32929	11.311	6.60986	11.1596	8.9896	4.34456	12.4653	7.07642	5.54369	4.29274	3.59727	3.43309	6.22824
B3GNT5	3.98215	7.96867	6.53429	8.38619	3.37269	4.02386	2.25541	3.34658	17.6044	9.35094	15.2883	17.1778	10.0274	9.22961	15.0128	20.7548
B3GNT6	0	0.298996	0	0.145049	0	0	0	0	0.64241	0	0	0	0	0.156724	0.299141	0
B3GNT7	1.88423	1.6306	2.05477	0.425942	2.38346	4.9767	2.02262	2.59872	0.875859	7.97389	2.89709	17.6667	1.1412	3.22158	5.20791	0.891075
B3GNT8	24.1704	11.1125	12.1361	12.7584	8.7146	25.7197	15.9868	21.2602	27.4572	29.566	47.9111	35.0355	6.15051	9.6109	7.78252	4.45327
B3GNT9	7.93577	16.3614	13.4372	18.2176	17.154	15.4956	8.36113	8.3841	13.2312	5.28807	12.1319	13.0347	5.38314	10.9496	7.36923	8.90804
B4GALNT1	0	0.0611349	0	0.177946	0.442552	0.454808	0.347938	0.0684657	0.262704	0.518196	0.282408	2.26268	0.556222	0.128179	0.366988	1.06907
B4GALNT2	0.170052	5.25255	6.13883	4.74476	13.603	8.64612	12.3699	28.3978	24.322	0	0.418341	1.8621	0.49437	0.854445	0.0906053	0
B4GALNT3	20.4489	13.1432	15.5118	12.6382	12.7423	10.8254	21.1048	14.4827	25.3394	16.7771	13.9317	17.3248	7.02534	6.24951	10.144	5.7459
B4GALNT4	5.69109	9.6408	4.9242	4.70494	2.24621	1.6821	0.930907	0.614192	1.89153	0.48933	0.200007	0.0593509	0.262618	0.151299	0	0
B4GALT1	173.122	150.351	147.576	133.899	102.723	154.588	240.417	127.778	188.351	91.4273	125.513	127.252	123.92	102.284	87.9733	126.001
B4GALT2	68.4803	40.5479	56.5623	54.0068	31.5524	47.499	60.3858	51.3215	79.3011	61.9149	55.2319	93.8983	70.3632	56.5931	61.1315	56.7286
B4GALT3	45.5889	44.6535	35.6314	38.4013	72.758	70.7562	88.4147	61.9854	53.673	55.8038	65.9931	75.1218	79.6912	90.1861	54.8286	97.4366
B4GALT4	29.9847	22.7201	34.023	28.8026	66.1368	55.5441	55.7077	55.6898	59.2923	39.9698	47.7738	51.1238	53.2384	38.4237	51.8956	41.8157
B4GALT5	5.12309	2.61137	1.71732	2.1555	4.86696	5.55751	6.87651	2.83721	4.48017	4.2948	1.89048	2.7248	4.00711	4.41283	1.24783	4.34502
B4GALT6	5.9869	1.90566	4.09893	2.45341	1.12747	1.45405	2.78095	0.985003	1.9291	0.207089	0.33858	1.05495	0.300085	1.30623	0.659973	0.280374
B4GALT7	73.8526	40.3976	46.104	52.101	90.3459	56.4011	72.2768	52.1383	62.6275	48.4864	54.0497	57.5712	44.4494	40.2842	48.6321	52.1391
B4GAT1	67.4814	51.3612	47.1466	56.6694	92.525	97.9514	66.6912	85.3155	56.3538	50.8795	82.643	53.6089	86.6211	66.73	75.121	60.8412
B9D1	43.6061	24.9684	25.0525	19.6513	37.9185	34.8553	21.5308	20.3363	18.0071	53.7732	43.9582	31.2346	23.5112	30.3852	40.0039	25.9532
B9D2	19.6716	5.15987	6.5361	10.9228	39.3327	22.1013	10.6787	8.23012	19.6529	21.6474	16.9739	22.5052	6.54397	16.2278	15.0178	19.3108
BAALC	14.0993	8.72475	8.96091	10.825	7.17703	5.24502	10.4326	4.3229	18.348	1.04581	0.366394	1.08725	0.336764	2.10645	1.32257	1.09804
BABAM1	156.672	111.213	126.958	117.433	243.506	154.655	127.23	148.677	149.54	140.55	154.658	164.61	127.994	130.538	141.487	103.426
BABAM2	67.0919	76.1161	61.3087	64.2067	106.472	83.1624	94.2847	130.773	95.815	66.2892	48.1916	49.162	94.0203	55.1054	67.5522	90.0413
BACE1	14.0252	9.81854	8.51764	8.23346	7.5518	19.3915	16.9637	12.9202	16.2361	9.21416	12.8779	8.72439	7.657	9.55787	8.3849	8.85315
BACE2	217.878	135.589	37.3231	159.083	38.8793	70.6142	57.4817	23.4921	33.639	30.6362	17.5545	25.4208	14.2908	33.8889	17.0329	36.217
BACH1	32.2526	50.5638	37.3014	34.4816	85.9346	90.0625	93.7429	76.8182	92.0602	98.527	73.7743	65.1422	147.733	231.709	59.9414	280.614
BACH2	6.74152	4.35704	4.19395	4.12591	5.04645	8.66529	8.398	4.54769	8.78093	2.95452	2.33473	1.25424	1.2051	2.37516	1.77854	2.00003
BAD	17.4486	10.007	6.05662	7.51307	16.3853	15.2143	16.0463	16.1434	11.3902	20.5324	14.0331	14.2074	9.97176	12.364	11.2038	9.50485
BAG1	86.2089	59.6055	82.5536	78.5653	44.4122	108.835	128.509	66.0324	100.419	71.4156	94.258	97.991	98.5937	166.695	118.074	134.912
BAG2	47.7145	78.1436	97.854	98.4395	20.4382	25.6342	10.5397	67.4204	16.046	5.40392	4.83829	4.11993	33.1455	14.5127	15.126	8.461
BAG3	59.64	99.3207	68.0102	82.1951	45.0166	98.9307	59.9165	99.7949	62.5647	96.2808	93.7904	88.744	126.446	155.279	103.942	93.8229
BAG4	16.4316	24.8814	15.1272	18.924	37.8419	50.9382	55.0029	49.4721	54.7426	28.5968	39.7737	26.2306	44.9237	43.3259	35.2306	44.1709
BAG5	98.1833	118.297	112.312	81.8428	119.721	126.394	94.2624	203.738	131.04	122.942	108.008	93.4794	213.879	114.891	127.82	107.624
BAG6	114.416	92.9318	90.146	88.6963	74.4276	83.1095	161.214	74.7273	110.575	134.603	124.991	119.603	106.017	107.745	101.161	109.971
BAHCC1	0.528442	0.248313	0.392753	0.2088	1.04855	0.615769	0.973556	0.50056	0.551299	2.15154	1.56766	1.02115	0.271106	0.225606	0.36437	0.379948
BAHD1	1.45383	3.09695	1.31207	1.50239	1.54128	1.05598	1.37089	0.982688	0.388148	1.53129	0.715307	1.16745	1.00967	0.811659	0.516409	0.705164
BAIAP2	21.2225	26.0924	19.6261	11.0334	48.3566	49.7391	35.2058	47.582	29.9042	52.8276	45.28	15.0623	88.2298	97.4925	98.7665	75.3349
BAIAP2L1	28.5968	97.1833	77.6576	44.9047	31.8646	24.7233	64.203	35.0326	31.7873	25.3264	37.499	32.3483	47.3931	43.3411	36.7417	41.2866
BAIAP2L2	2.80187	0.908255	2.34543	0.881223	1.17407	1.20659	0.738451	0.581237	0.209082	0	0	0.133395	0	0	0.324534	0.0709049
BAIAP3	11.0392	7.85316	7.33576	7.68329	17.1101	10.4987	9.86281	17.344	16.4252	20.763	22.3439	16.1926	10.7574	9.35955	12.1147	7.16852
BAK1	35.7146	45.6476	29.2369	43.7857	47.9805	31.0149	25.0391	53.6386	57.3351	22.3099	21.2996	26.5461	54.0118	33.8965	30.8502	56.1264
BAMBI	47.4904	113.682	79.009	83.0335	29.8198	7.04771	0.726963	3.14707	1.50942	0	0.59005	0.39396	0.406749	0.267812	0.191692	0.34901
BANF1	138.791	40.0281	58.2075	71.1367	115.474	64.6185	71.0503	57.6993	66.6307	87.3418	55.8382	69.674	70.3132	76.447	67.8033	56.5263
BANK1	4.2723	2.58749	2.26807	5.88666	14.2902	6.41648	2.70827	9.99229	11.4542	18.529	8.96456	4.49478	2.84124	2.61902	3.16899	2.77922
BANP	19.4828	16.4988	8.64741	11.1669	50.3798	99.9649	49.2625	56.7016	15.7144	21.7863	52.6435	20.8677	48.6957	93.8515	21.5553	82.8492
BAP1	26.757	16.9809	19.8018	17.0939	19.938	28.4492	36.4465	21.4134	30.5178	40.2606	33.7533	29.7674	26.426	24.2923	23.0925	19.9523
BARD1	2.41219	3.24721	2.29792	1.10789	2.19565	4.55715	1.69239	5.23509	2.26171	2.11725	2.30773	1.98104	6.7529	4.04009	2.53477	2.37901
BARX1	0.248679	0.264867	0	0.128492	0.23967	1.97046	0.25124	0.444942	2.4186	0.748363	1.8353	1.36154	2.8918	2.22135	1.05998	0.868454
BARX2	623.356	591.533	624.472	450.326	537.31	413.416	792.023	821.097	817.133	208.001	115.602	184.01	264.012	162.842	115.868	253.063
BASP1	136.529	35.5426	21.1393	34.4018	94.1645	26.6958	44.4116	17.0317	17.072	31.1407	23.8781	20.9056	19.4336	11.9126	1.28221	3.73518
BATF	2.02006	0.179297	0.607696	1.30471	2.10912	2.0008	1.36058	1.60638	1.54092	1.26648	1.86356	2.94934	1.71286	2.06759	1.88354	2.25355
BATF2	4.25377	1.67803	3.63362	3.22905	8.8067	7.35145	3.92619	4.63548	10.1851	10.6676	6.13665	3.56535	2.03563	3.66487	7.49886	2.32306
BATF3	0	0	0.117385	0	0	0.257656	2.16823	0.116361	0	1.17426	0.479966	0.640921	0.756259	0.32677	0.311856	0.113558
BAX	46.5562	17.6243	21.2614	15.3608	15.6773	14.8152	20.4011	17.7304	17.008	33.7601	28.978	23.3402	20.1118	21.6077	17.334	22.2007
BAZ1A	29.3867	51.9809	42.2079	36.4364	27.4166	32.7426	30.6914	33.0606	31.7433	35.8924	31.203	22.4624	52.8829	40.3017	34.3741	48.1839
BAZ1B	11.6873	8.46193	7.54535	6.95483	7.59364	18.426	19.5689	15.0764	12.4712	11.0651	14.6989	11.0003	9.8304	10.1906	9.48057	11.0064
BAZ2A	12.1008	12.4092	8.32351	7.76822	11.1805	13.6693	13	11.1337	9.82178	16.3519	17.9597	12.0825	10.0465	11.0176	12.06	8.03274
BAZ2B	16.5639	28.9383	21.8317	18.1331	18.835	22.1893	15.5607	21.2502	24.4236	27.2543	29.8284	24.1728	23.9759	26.3452	33.6666	16.9757
BBC3	10.0133	11.5614	8.20161	4.9565	7.86644	14.6129	13.687	12.8976	4.95845	11.0153	13.5588	7.09485	8.6842	9.53645	14.3019	8.81579
BBIP1	51.1164	20.9288	23.6448	24.5659	32.0485	15.2431	13.3272	19.6686	14.1503	30.6001	16.9019	17.4541	14.9137	8.43858	15.6676	9.59744
BBOF1	7.85422	9.53281	6.53889	8.39969	11.1785	14.7144	27.3116	11.8742	11.8606	4.80969	8.42529	13.6008	6.3279	7.24023	5.59595	7.97358
BBOX1	165.756	151.379	157.975	148.24	114.715	66.0194	91.5702	57.8425	143.657	208.283	193.908	239.626	111.926	106.913	127.682	100.377
BBS1	8.37351	10.3794	9.16398	9.51105	5.35692	17.4453	10.7206	7.57716	14.9085	7.71173	8.16876	11.6986	7.17005	11.7677	8.03836	3.48726
BBS10	1.19747	2.23977	1.49366	0.769643	2.53336	2.29496	2.27207	2.76963	2.47297	1.18656	2.94587	2.23872	1.06135	1.63057	1.18267	1.18997
BBS12	1.54041	1.44767	1.52651	3.46464	5.76377	5.92341	2.3802	2.0536	4.09536	2.45417	5.46139	3.77045	0.175617	1.21411	1.54493	0.685628
BBS2	33.2217	40.2603	31.1103	31.583	49.498	72.8919	54.2662	43.5798	40.1578	22.698	31.3183	27.7851	19.519	47.4637	33.915	30.9081
BBS4	27.659	25.9588	35.7454	29.0314	51.8796	63.7176	76.5639	71.1625	56.9093	62.8935	52.1767	44.0046	48.4379	47.4331	50.7533	64.2509
BBS5	9.36877	8.43652	15.8856	12.6742	18.7154	13.1599	10.1537	10.2609	10.1351	16.9164	11.943	10.8185	6.93295	11.0316	12.8878	14.1779
BBS7	16.4958	9.86788	9.85689	13.3688	27.0051	29.0959	13.5837	16.8463	15.3195	14.9605	16.3991	14.3515	7.93791	16.4634	7.7055	12.5606
BBS9	14.2991	13.6163	10.2982	15.4084	12.5003	11.0564	14.5538	8.90852	14.0195	13.6771	17.1307	13.0966	6.02684	9.49652	10.026	17.0167
BBX	19.1105	20.6023	22.7926	16.6248	47.4309	42.2397	34.8558	42.0857	28.4458	28.0554	25.5869	18.1022	17.5153	19.2612	27.1452	22.2464
BCAM	150.203	72.4318	61.6336	68.8731	24.3846	131.616	87.7831	121.381	156.047	105.111	68.1636	60.9516	52.206	41.756	32.6825	25.9329
BCAP29	57.3337	52.7998	59.652	58.1648	89.7584	71.6533	81.6592	115.427	76.5623	98.6832	111.976	96.6221	198.727	118.354	149.685	143.495
BCAP31	329.254	270.812	242.407	217.486	588.42	376.526	398.856	399.187	331.77	286.341	232.415	235.509	277.272	237.003	234.826	203.569
BCAR1	66.1468	66.0442	49.8091	48.8318	99.0621	109.978	188.643	106.277	89.1913	156.51	152.543	172.508	246.749	138.564	149.272	205.527
BCAR3	17.2768	12.4821	9.30442	9.67603	3.72608	13.1232	2.13607	3.02636	4.63104	8.27147	2.82357	3.96889	0.878086	1.51764	2.96112	0.914171
BCAS1	1.60827	0.604578	0.512278	0.782113	0.547062	0.499745	0.191158	0.169268	0.108247	0	0.349101	0	0	0	0.050406	0
BCAS2	81.8019	60.7939	60.4194	67.9742	82.9568	63.0842	32.9961	69.1761	50.9904	72.5654	47.6816	46.4584	56.1993	55.7231	58.0588	45.8358
BCAS3	27.7946	42.0167	39.0751	31.3804	41.1307	34.8997	39.0259	27.4433	41.757	29.8846	49.7347	26.9607	20.9432	32.4094	46.8181	40.2214
BCAS4	29.5724	31.3725	22.0289	33.4706	139.112	56.7211	41.0216	74.7482	86.4725	59.6824	70.152	76.5866	48.4444	29.6131	51.2709	11.475
BCAT1	2.76136	2.72253	2.3574	3.70195	2.40958	7.29342	6.59751	13.4645	15.7979	0.89837	0.872094	0.776365	4.93597	6.02072	3.39984	7.29773
BCAT2	62.6879	40.4433	22.6114	42.6238	24.3471	87.1116	91.0618	67.4279	53.1717	40.1234	51.4057	62.1556	47.5255	50.9299	47.9407	28.2277
BCCIP	56.0763	32.2848	36.8165	32.7922	48.7499	60.4203	50.3378	56.3809	47.147	62.1424	32.6238	41.697	75.2697	73.7191	62.1784	68.2551
BCDIN3D	12.2476	12.062	11.373	12.3099	24.9552	26.8096	21.5269	16.5436	19.325	19.6067	22.7694	17.0244	12.3834	27.9752	17.8486	24.0225
BCHE	1.28869	0.892182	0.697822	1.33174	2.60822	2.12734	0.260394	6.22557	0.442362	29.28	32.1784	51.0834	65.9375	41.2972	158.336	27.0778
BCKDHA	237.357	217.712	233.411	219.588	285.236	311.277	422.86	305.317	224.134	226.062	310.567	232.491	368.188	404.046	382.27	376.302
BCKDHB	81.7138	43.1032	57.5721	69.3997	98.5822	103.171	165.111	95.2702	99.4943	55.4895	50.8524	75.4506	60.7525	56.9978	67.1165	53.7746
BCKDK	141.643	110.814	97.2996	129.085	147.26	125.3	119.439	119.446	151.313	110.279	112.1	113.927	143.436	127.467	127.847	142.165
BCL10	34.9081	52.2362	37.8643	33.7877	66.9316	75.8871	57.248	71.4754	50.5608	49.9363	60.3253	54.1072	58.9011	91.8857	86.4477	89.2137
BCL11A	14.9898	12.9093	18.7591	12.1268	51.1828	34.4447	35.4807	45.9263	25.7273	21.6526	39.0886	25.5122	15.605	11.1422	26.4702	14.3086
BCL11B	1.41913	1.40355	1.34174	1.5189	4.8847	6.15785	8.29525	8.22198	7.30703	15.4049	15.8349	11.3218	8.74243	6.73441	6.48106	10.384
BCL2	0	2.64649	0.67953	0.817002	4.57173	8.20346	12.3234	7.67901	4.00613	1.35954	3.88985	2.72082	2.40784	2.7744	0.601766	2.89245
BCL2A1	5.43348	5.78719	7.08308	4.21122	0.872773	4.78371	3.9646	4.14073	3.45392	4.99623	1.4852	3.9665	5.55786	1.3482	4.98584	8.25772
BCL2L1	46.6883	44.146	42.4225	32.3419	26.7721	55.2208	75.382	53.4176	45.2866	88.117	86.0074	74.3995	40.0232	55.4866	62.5609	57.2931
BCL2L10	0.31318	1.16749	0.188428	0	0	0	0.949217	0	0	0	0	0	0	0	0	0
BCL2L11	0.702459	1.93849	1.99795	1.15487	1.7233	9.52982	5.54853	2.05668	1.71713	1.7296	2.43505	1.32863	1.39239	4.06436	1.39503	4.05146
BCL2L12	46.8425	22.7823	19.2682	26.9202	25.7974	26.5119	14.2458	17.9597	23.5174	27.6897	20.5779	31.9275	19.1067	24.2837	16.9358	25.7343
BCL2L13	48.4883	49.106	42.4394	39.8496	48.4546	66.3955	63.5954	75.0655	63.1248	40.1135	63.0759	62.7461	70.2538	67.5186	51.3357	58.1608
BCL2L15	0.112309	0	0.135145	0	1.51537	1.77982	3.74439	5.82746	0.835288	9.12545	8.70313	6.02606	9.08765	6.08201	3.76989	9.74001
BCL2L2	2.50853	2.91923	4.86326	1.87223	3.67126	3.19012	2.62824	4.3221	3.29553	2.37656	2.51419	2.33994	3.24121	1.71171	5.19777	1.51416
BCL3	26.7158	33.5514	14.2746	23.7965	16.717	160.609	194.778	78.4786	52.8106	100.797	34.3329	41.4799	156.977	365.421	38.1355	437.832
BCL6	18.9159	24.3283	35.9182	11.8702	36.0043	111.3	79.7968	86.7333	37.7411	54.467	81.8568	58.3318	78.4538	89.8971	81.9199	78.1735
BCL6B	8.13708	9.02419	2.62453	5.76483	6.22533	5.9823	3.22056	4.10255	7.87077	20.8269	9.3898	13.0439	4.30845	5.24534	1.56436	3.32019
BCL7A	13.2777	10.2069	10.4895	10.8576	12.9079	18.5258	16.214	19.0054	11.7576	8.68636	15.906	8.72356	13.594	5.47901	9.7812	7.92981
BCL7B	39.5224	31.2896	44.3735	32.364	71.5899	51.1455	72.5505	55.877	52.6917	19.6459	12.5876	20.866	21.116	19.0113	27.8265	18.4852
BCL7C	11.0246	6.8888	4.83477	4.58244	11.6641	8.5738	5.29681	8.21163	8.40964	12.5335	9.22124	7.40422	4.74819	5.19747	5.43018	3.05155
BCL9	11.5236	10.2365	8.89395	8.46771	9.78613	9.38669	15.8412	9.37964	18.0489	14.2836	16.0915	10.4982	6.77343	5.24699	8.02712	6.15748
BCL9L	5.51602	3.67968	2.65502	1.86008	5.59599	4.17905	5.92482	4.98665	4.08587	9.78509	10.7845	4.51421	4.36067	1.94497	3.77428	2.60226
BCLAF1	62.3078	48.9146	59.5233	65.6723	43.3444	88.7407	84.1999	63.1641	86.8945	67.2734	68.9704	82.059	77.5104	100.61	89.8518	93.4488
BCLAF3	2.71002	2.07993	5.89862	2.84172	3.76412	7.47359	4.59006	3.56532	9.98651	10.1943	5.09818	7.59335	5.90885	8.94434	9.8951	2.92274
BCO1	0.344127	0.488706	0.34508	0.414891	1.43719	1.28764	0.347672	0.478894	0.525006	8.97522	2.25754	3.26582	1.22275	0.960612	2.32248	4.07272
BCO2	1.74516	1.29081	1.80833	1.40268	10.372	16.9651	10.9706	7.17015	6.21238	7.1483	10.1368	5.41445	7.70416	8.60635	7.95527	5.92528
BCOR	14.3553	19.169	12.4045	8.0777	6.85605	13.1918	19.3233	19.1557	11.0885	18.6518	21.3253	16.6989	21.8986	12.2713	9.28277	15.8679
BCORL1	3.2426	2.75874	1.07064	1.18508	1.98179	3.31613	3.87527	1.91033	1.94561	3.15355	3.93988	2.12176	1.80105	1.722	1.20095	2.02544
BCR	25.8616	19.0545	20.3283	12.5964	5.9855	20.1676	50.0084	15.3964	19.3562	33.0555	23.7155	14.7684	17.3139	23.4427	18.076	37.3888
BDH1	109.328	75.4363	83.3671	104.875	164.923	58.694	57.3883	112.406	91.3735	131.245	147.049	104.622	90.2836	45.5122	108.397	75.5308
BDH2	17.1801	24.9526	24.2754	19.9059	22.5787	17.7039	2.10389	14.5933	8.48857	9.00854	8.645	7.69604	5.17113	9.30083	16.3658	1.81811
BDKRB1	2.53501	2.43004	1.01681	1.09153	4.07196	3.06881	6.82967	7.15634	5.46278	0.127146	2.49453	0.832765	3.19354	2.92489	1.26063	2.85262
BDKRB2	6.29534	7.72859	5.02364	4.14305	7.28074	16.3212	13.189	13.0818	19.2212	14.0591	16.0576	6.45813	8.60497	13.3556	7.44989	8.25404
BDNF	1.31535	1.80126	1.52627	0.922373	12.1337	18.7977	14.9027	23.3105	8.06274	3.53426	3.35144	1.95474	18.3003	18.621	9.91177	15.6947
BDP1	14.9298	14.2215	13.3554	12.2118	20.416	20.628	17.7019	19.2198	19.1779	26.9575	19.473	18.7544	26.82	23.1497	21.5678	20.5932
BEAN1	0.413552	0.302826	0	0.0267103	0.149464	0.409609	0.470039	0.863261	0.177447	0	0.317928	0.169818	0.275519	0.0865806	0.055086	0
BECN1	173.826	161.08	186.211	157.162	208.273	211.481	150.039	172.81	187.182	117.38	134.694	150.284	116.915	138.433	184.07	100.047
BEGAIN	0.177586	0.0945732	0.427386	0.137638	0.513456	0.586308	0.35883	0.529568	0.761984	0.133605	0.109219	0.0972297	0.301158	0	0	0.155044
BEND3	0.323089	0.114707	0.215989	0.296783	0.138393	0.213339	0.362686	0.107052	0.164303	0.162049	0.353255	0.0786196	0.347879	0.300629	0.267781	0.0626842
BEND4	0.837658	0.107063	0.181435	0.155815	0.38751	1.54872	0.406218	0.0999173	0.747598	0	0	0	0	0.0374125	0.0178525	0
BEND6	2.15436	1.27478	0.504075	1.9171	8.18989	4.50472	0.604597	7.70926	9.38085	0.540269	0.441657	1.44165	1.15983	0.334098	1.02032	0.139326
BEND7	2.31311	1.25985	2.62528	1.14086	2.78665	3.54073	1.85893	1.91257	2.58654	3.24319	5.62577	3.39639	2.92928	2.58277	3.75336	0.979155
BEST1	0	0	0	0.0447815	0	0.114456	0	0	0	0.260816	0.106605	0	0.0419932	0.048386	0.138533	0.0504449
BEST2	0	0.673055	0.168978	0.0725582	0	0.0927248	0	0.167503	0	0	0	0	0.612363	0	0	0.326938
BEST3	0.976371	2.33985	3.02114	0.612596	0	0.0921011	0	0	0	0	0	0	0	0	0	0
BEST4	0.142152	0.0757032	0	0.0734502	0	0.187729	0.287234	0	0	0.855575	0	0	0	0.0793622	0.0757401	0
BET1	28.4189	26.0939	32.1925	25.3173	50.6231	50.8604	32.6719	31.3269	24.3319	29.7855	33.992	28.1146	24.8805	42.4551	27.9863	35.3637
BET1L	86.6948	57.4439	65.468	65.6956	129.948	77.0041	140.881	73.9255	123.557	146.999	186.507	72.2677	95.3016	82.7369	95.1563	83.5728
BEX3	14.1025	9.10819	7.40173	4.34104	18.2185	10.1045	1.81886	8.58978	8.92642	1.80593	0.738151	2.29994	1.16307	1.84268	1.27896	0.174644
BEX4	24.4892	7.42376	14.9609	9.73353	21.0603	15.6729	13.3223	24.2677	11.2084	14.1725	12.5125	19.8027	12.5959	7.78256	12.0444	7.23657
BEX5	14.794	8.64098	10.1931	12.9456	0.229969	1.57559	0	1.13849	1.63814	0	0	0	0	0	0	0
BFAR	22.2468	11.8475	16.9887	13.7055	4.74172	12.8536	22.0437	14.9905	17.7451	28.3244	24.0754	14.874	30.0055	26.8108	34.5911	29.5702
BFSP1	1.84057	2.64226	0.962954	0.702928	4.31903	5.0199	5.25518	5.87046	1.28191	1.56535	1.1812	2.01545	1.93871	1.47434	0.255827	2.46863
BFSP2	0.481815	1.66784	0.144945	0.248954	0.46436	0.477221	0	0	0	0	0.296325	1.31899	0.350179	0	0.641788	0.280438
BGLAP	4.00108	3.65275	1.3756	3.83938	11.5684	13.9646	1.73241	5.79524	18.3123	3.44019	0	0	0.553895	0	0.304544	0.332687
BGN	692.985	612.37	547.464	599.482	161.162	518.834	340.495	204.854	382.056	14.2484	17.2068	16.4963	9.17634	42.8939	17.7734	44.2181
BHLHA15	0.0906125	0.144767	0.218072	0.140458	0	2.51296	12.908	1.24297	2.12544	0.545371	0.668741	1.68678	0	0.050588	0.0965583	0.263703
BHLHA9	1.53983	1.23006	1.33178	0.895086	0	0	0	0	0.110119	0	0	0	0	0	0	0
BHLHB9	6.99408	12.7136	10.7166	7.99864	12.313	14.9016	8.19671	12.2915	10.8303	1.82414	1.95001	1.22538	1.85256	3.69647	4.67056	4.23371
BHLHE40	196.284	177.202	228.398	173.759	58.7326	237.025	286.159	189.575	219.379	179.736	151.537	194.428	332.55	501.405	263.478	936.421
BHLHE41	18.3976	20.3538	5.42744	12.3885	43.4698	31.8202	20.5058	54.9332	29.4032	8.75124	20.4398	17.1563	16.9656	5.83138	6.95654	2.27982
BHMT	0.0907767	0.531774	0.436935	0.0938086	0.0874881	0	0	0.05414	0	0	0	0.0994021	0.219919	0	0	0
BICC1	9.03247	10.8363	11.1377	7.84685	3.58733	13.6653	14.3401	6.36382	7.46737	3.88314	1.70928	3.31502	2.06801	3.0201	4.3895	5.60395
BICD1	0.169115	0.198137	0.1221	0.227192	0.488965	0.692343	0.2392	0.504308	0.174153	0	0	0	0.213046	0.037766	0.108127	0
BICD2	110.897	134.739	111.019	89.056	85.9052	142.228	162.77	210.792	180.962	141.412	190.839	141.655	191.986	185.737	129.691	132.592
BICDL1	0.487123	0	0.17585	0.352375	0.0938952	0.321652	1.27957	0.174315	1.39343	2.0523	0.958688	0.746772	0.330435	0.435129	0.41527	0.567056
BICDL2	128.411	171.14	192.914	183.734	65.8071	43.2527	27.0203	59.6985	57.5077	66.2227	80.4976	90.7007	54.233	72.8028	76.0099	34.9987
BICRA	3.13623	3.19885	1.85496	1.62049	2.71522	2.17618	2.30927	2.12409	1.76384	4.15913	3.92306	1.74621	2.54982	2.07736	2.35074	1.45415
BICRAL	5.53039	4.68556	4.46178	3.27969	4.60322	11.3703	12.3176	9.37038	9.06047	8.03779	13.0641	6.05588	4.99386	6.56106	6.69692	9.58367
BID	106.999	91.0473	75.8263	99.5311	157.718	124.295	93.6093	178.264	144.957	65.1929	102.086	124.058	114.61	95.693	65.3551	65.516
BIK	3.5692	0.782672	1.64217	0.325448	1.82112	2.35678	8.48462	3.88175	0.480461	0.315912	0	0.689706	0.101728	0.820501	2.01356	0.855415
BIN1	1.61042	0.98957	2.68318	1.47218	9.43184	4.82608	7.25895	15.5152	6.80366	7.08309	6.095	3.39122	8.22307	6.15523	6.20432	5.55191
BIN2	3.16238	7.45828	7.13507	5.31051	1.41506	2.83392	4.45012	2.15551	2.26153	2.20925	1.806	5.68899	3.39287	1.00887	2.46724	2.76098
BIN3	73.2934	77.2682	79.9835	69.7516	183.263	143.214	87.6491	166.934	151.039	114.784	102.113	104.621	98.9282	97.4955	140.067	91.6321
BIRC2	77.3732	87.1598	108.45	94.3886	79.8482	128.165	157.684	129.573	131.052	145.616	119.23	123.104	174.332	204.452	155.605	231.685
BIRC3	0.44777	0.715379	0.329274	0.745502	0.431548	2.5953	4.2725	2.37381	0.996224	6.43805	0.734365	1.14407	2.2901	3.58312	0.15905	11.4384
BIRC5	17.4076	12.7177	14.3155	19.4353	5.31129	11.0901	5.2142	4.53888	5.85528	3.5538	4.41151	7.18402	5.8914	16.7997	6.1522	23.268
BIRC6	12.0041	10.4562	9.44107	9.86122	8.62023	16.6948	14.9418	10.6572	15.7327	15.7603	20.1458	17.333	15.2156	14.0058	12.865	13.2432
BIRC7	0	0	0.15648	0.313561	0	0.0572445	0	0.0517046	0.0991956	0	0.106636	0	0	0	0.138573	0
BIVM	18.6866	17.7539	16.2575	19.764	24.6893	35.8003	20.5631	24.278	23.7906	25.4772	24.9276	26.034	17.6833	39.575	25.6155	28.3911
BLCAP	56.31	40.085	34.7372	35.43	60.1779	68.0572	72.1567	70.9935	58.2322	177.822	157.114	121.448	184.424	143.338	155.709	133.34
BLID	0	0	0.153558	0	0.368965	0.0842631	0.515704	0	0	0	0	0	0.0618312	0.071244	0	0
BLK	0	0.279917	0.0790607	0	0	0.0867674	0	0	0	0	0	0.287779	0.127338	0.440169	0	0
BLM	10.2503	3.50921	3.80444	6.12171	1.60372	14.5915	2.95882	1.78637	2.05629	4.20637	1.96492	9.62076	1.64476	10.6277	4.71669	1.23971
BLMH	230.209	320.294	504.599	572.342	83.5775	109.88	87.3494	54.904	81.7192	236.871	329.934	491.049	249.899	597.256	468.915	630.173
BLNK	34.8301	60.1283	44.3269	43.152	28.3272	13.8505	11.5116	28.2636	23.6303	14.6119	21.1823	22.9688	33.1249	9.10819	16.6261	13.49
BLOC1S1	14.6517	6.86642	2.4683	2.72539	10.167	7.73972	3.55263	8.03931	5.02939	14.9913	12.255	9.6263	10.2228	8.50707	10.9292	5.11677
BLOC1S2	71.2016	47.2573	58.9834	54.366	69.4367	54.4092	46.5337	53.9321	58.1409	41.3283	46.2592	46.7339	67.0532	61.6908	58.7627	76.4904
BLOC1S3	44.6145	20.9875	25.8735	28.9435	2.38879	21.7672	16.7776	18.1825	16.449	38.973	23.9327	21.577	21.617	24.0084	24.6294	9.23296
BLOC1S4	229.561	144.406	187.645	171.61	263.882	213.638	199.461	203.99	211.544	283.155	253.672	287.284	266.288	260.747	260.573	304.765
BLOC1S5	19.8204	16.5162	19.1518	19.8867	23.9765	18.8579	15.8543	20.6037	21.8703	15.1634	13.8594	16.4508	14.5044	14.7817	16.6233	15.6704
BLOC1S6	12.3373	14.7762	9.67134	13.781	13.8639	14.738	16.5503	15.9375	15.1416	14.2502	16.3088	16.0321	27.9046	20.5491	14.0743	23.3603
BLVRA	13.5537	11.2583	10.9242	11.716	14.7879	12.7771	7.14806	15.3028	12.9723	13.2111	10.7998	11.0144	8.26053	16.2283	22.7091	9.97269
BLVRB	11.9536	11.9602	3.48705	5.98929	11.1715	2.87022	6.58734	7.56133	6.21705	16.3513	11.139	13.8828	6.66943	2.62899	1.93	1.68668
BLZF1	53.9661	60.3236	59.1143	57.6084	86.9711	83.3918	84.3124	102.066	92.9413	73.1652	91.0164	93.6972	102.112	134.492	119.402	133.35
BMF	1.48327	2.47278	1.39684	1.0663	2.36184	10.5181	11.4672	4.88472	2.13992	2.32888	3.80761	2.75409	1.53111	3.96045	2.3709	2.51492
BMI1	22.8344	18.5559	16.5371	21.5869	61.0494	44.619	20.6772	78.7357	47.2228	24.9416	27.567	20.5589	28.889	24.1743	17.4835	21.5111
BMP1	32.6508	26.2146	21.8385	19.2685	12.6191	31.847	31.8987	18.3364	20.9554	22.32	16.6151	13.3394	11.3231	11.7052	9.80216	17.5572
BMP2	51.4857	29.0128	48.7707	48.1941	225.716	232.362	205.766	440.888	198.72	62.1557	51.6944	47.4622	46.9337	61.9665	103.667	89.7617
BMP2K	41.7101	65.2608	63.3274	47.3028	28.4491	43.4713	35.8692	38.361	45.675	42.7482	56.1674	45.5923	41.5471	38.0954	46.002	40.8347
BMP3	4.30042	3.29466	6.49119	1.24745	2.39952	7.72175	1.75313	1.43989	0.604284	0	2.59844	0.330459	0	0.63181	0.562776	0.307391
BMP4	57.3342	141.873	107.139	90.2738	26.9496	31.8468	9.63589	9.88994	2.35623	23.3205	8.3988	15.4285	4.46371	11.6177	14.148	11.1027
BMP5	0	0	0	0.0591573	0	0	0	1.43395	0.262003	0	0	0	0.0554739	0	0	0
BMP6	3.09059	2.83093	1.93387	2.23567	8.69758	12.9791	7.61872	8.55269	9.19435	8.37062	1.67268	2.7074	2.21626	2.76071	3.02991	1.79886
BMP7	24.6127	27.9371	25.4015	24.6457	14.0249	13.5236	11.0718	7.55391	5.29326	18.9226	19.336	13.574	41.5653	16.2986	15.6984	29.3834
BMPER	2.22819	0.654689	1.57176	1.23071	1.03671	0.253672	1.24201	1.05397	1.80225	0	0.094509	0.0841348	0	0	0	0.044721
BMPR1A	70.1726	74.1171	77.8836	58.8867	43.7291	102.053	92.4522	95.153	78.6026	68.2716	100.346	76.0038	82.0159	67.4645	69.6762	55.96
BMPR1B	3.90947	3.23586	2.63557	2.14171	0.771726	2.67477	0.761396	1.79789	0.889264	6.87473	6.95248	5.36407	9.08326	5.02264	5.94784	3.20762
BMPR2	15.5035	15.0602	13.9745	9.46442	14.9418	17.6874	14.4449	15.1881	12.1218	11.4911	12.9604	9.87156	9.15334	9.12025	9.57592	9.34123
BMS1	23.047	20.5322	24.4876	27.0472	19.79	34.0789	39.3853	26.1747	35.9089	22.4118	26.4637	31.546	30.0259	42.2964	35.8918	52.1234
BMT2	16.9951	31.9871	30.3428	16.9906	27.1567	30.9976	29.866	51.9677	34.2997	19.075	38.8131	19.398	50.0245	20.4598	32.0321	24.3592
BMX	9.71847	2.86308	3.91889	5.55574	1.19571	5.46145	6.26718	1.41821	2.42511	1.86679	1.65323	1.9246	0.751416	2.88602	2.47887	1.32388
BNC1	77.2235	69.6366	79.5717	55.4596	35.0865	52.0198	57.5636	82.7473	38.7225	64.8357	81.5778	65.446	150.579	92.1677	53.2815	78.6772
BNC2	61.2009	48.8268	45.3227	37.9951	37.2613	36.3287	45.1392	25.0806	50.9131	2.2009	3.47569	2.07491	5.44427	6.23595	4.41037	9.32627
BNIP1	17.2435	12.0016	13.6105	14.5996	28.7951	28.9725	25.7868	25.5578	31.4024	34.6803	26.4603	23.9296	19.8948	20.3499	17.238	22.0605
BNIP2	46.2676	46.3973	55.9901	47.2717	42.7405	54.0695	63.8544	53.8351	58.6336	43.6098	58.4143	50.4727	70.7223	85.9725	68.839	104.874
BNIP3	108.942	1120.42	190.503	131.549	85.3393	215.357	610.418	872.434	180.173	115.334	158.671	215.323	1430.39	148.779	164.899	265.507
BNIP3L	259.904	638.177	432.609	379.797	163.468	289.478	320.463	345.693	205.729	146.079	199.847	235.021	446.558	283.932	290.968	184.42
BNIPL	71.5425	41.4935	40.866	51.4082	89.0497	53.0736	49.747	95.4429	106.385	101.547	99.579	139.871	51.9263	36.303	59.8784	40.208
BOC	55.3516	39.1671	68.3534	28.4586	99.4038	139.864	143.459	124.172	197.025	71.8242	87.7684	122.602	7.72717	30.7186	24.2359	31.1007
BOD1	15.0123	11.0199	11.8397	15.0945	28.937	29.0686	21.7257	15.8501	13.5794	20.452	17.4676	20.6595	25.9501	37.7155	22.8071	42.2724
BOD1L1	8.72747	5.20112	6.51908	5.75189	9.64152	12.6626	11.9065	8.48048	12.092	16.7501	12.7799	11.1495	8.48617	8.30306	9.48994	8.77732
BOK	75.2995	65.3816	34.7994	33.8324	48.907	28.4635	61.1909	82.6591	47.4497	107.554	128.193	100.379	108.925	35.337	43.609	42.5574
BOLA2B	27.7462	14.7762	13.953	11.7687	57.8723	38.0094	42.6756	34.084	21.086	47.3572	26.9974	34.4638	19.4634	36.7608	25.8158	29.8887
BOLA3	23.5293	13.6444	10.067	10.8068	36.787	15.8819	13.7348	17.7752	16.7518	25.963	17.3652	26.3376	15.7075	5.8383	18.3871	10.9561
BOP1	75.975	78.1432	86.2711	71.4444	72.5587	59.1997	121.202	72.4877	61.8768	58.6398	72.147	69.2924	140.143	84.6123	107.65	144.062
BORA	14.2132	18.0735	18.4992	14.4631	18.0314	17.1422	6.44717	17.7322	19.7478	11.5661	16.5908	13.4991	26.844	19.2709	27.2779	18.5714
BORCS5	30.671	37.788	39.5681	33.0367	36.5097	35.6797	40.0207	48.3402	40.7048	26.3301	21.0511	25.3732	43.1386	27.0537	41.3411	38.7817
BORCS6	42.7047	23.5055	22.676	27.693	27.6226	24.5079	37.2086	32.6487	34.1059	43.1254	44.7725	43.1532	34.9952	32.1621	28.0982	36.7836
BORCS7	8.91766	12.6643	22.9946	12.2873	10.6409	8.97283	8.15147	8.10448	9.47486	14.0572	6.26803	11.16	12.3453	10.6685	20.3632	11.3696
BORCS8	41.6704	23.8578	29.0932	35.8606	72.7828	55.6881	50.146	33.165	46.5407	39.1611	53.8802	60.5801	36.2463	34.6183	42.2829	49.0048
BPGM	47.9152	50.5416	59.0185	47.0717	77.5932	79.7083	28.4635	39.4314	49.5309	48.5804	68.1702	64.5153	22.5686	45.2922	59.2222	34.8311
BPHL	12.8658	6.91176	12.6977	9.91329	29.2589	41.061	46.6342	21.5389	17.3684	16.472	13.6043	13.9646	11.0459	22.0525	25.4356	15.2397
BPI	6.74742	1.50419	1.98263	11.1889	6.20051	12.0192	18.2313	3.18194	1.16705	16.9999	13.704	16.4953	11.1765	16.2945	3.42787	22.1938
BPIFB3	0	0.0905101	0	0	0	0	0	0	0	0	0.209052	0.930525	0.576439	0	1.72053	0.0989222
BPIFB4	0.155778	0	0.0468629	0	0	0.462879	0	0	0	0.468793	0	0.17058	0.226437	0.521817	1.162	0.906702
BPIFB6	0	0	0.226965	0	0	0	0	0	0	0	0	0	0.274168	0	0.602974	0
BPIFC	79.1807	80.3112	136.901	80.2306	15.4881	25.2283	19.354	9.52097	31.8438	65.8161	62.7047	104.301	77.4008	105.345	120.214	84.1207
BPNT1	68.5248	67.1468	54.9373	73.7345	53.4943	46.4919	48.4615	33.7167	36.3612	30.6746	36.0331	47.2726	29.5499	37.5871	41.8046	31.6085
BPTF	9.85388	8.06889	8.18476	7.07403	14.3714	16.3385	12.5103	11.4808	10.0527	13.4164	11.8525	8.7133	8.62998	8.90921	9.69899	9.31369
BRAF	35.1645	56.2636	42.3142	32.5923	20.8904	17.9681	22.1353	15.8107	23.2403	10.4415	15.345	12.2945	6.91349	9.44597	10.5104	8.89489
BRAP	50.3873	105.11	90.8765	74.8356	52.1293	52.2722	87.2164	86.4513	83.8166	67.7321	58.1598	58.8359	91.6974	58.1946	104.27	76.9332
BRCA1	1.64379	0.789993	0.820148	1.36724	0.309119	1.50898	0.445559	0.478228	1.30741	0.542935	0.936987	1.00974	0.349665	1.07439	0.469954	0.256691
BRCA2	5.19608	2.83567	3.60606	5.30317	6.2722	6.89602	3.3005	5.36953	7.75554	5.92188	4.55623	4.1406	1.39592	4.1216	3.83755	1.6619
BRCC3	28.9627	24.0448	26.0597	27.4434	50.5141	54.5421	52.8644	49.9943	49.7093	48.4511	50.5857	35.8347	31.543	37.9081	43.7306	44.7669
BRD1	12.3169	9.59706	8.10911	6.88577	13.4761	14.3993	11.5258	9.03182	10.4543	16.9379	15.709	9.72845	12.645	8.87728	10.4086	10.4596
BRD2	163.781	132.933	114.906	128.767	136.496	260.716	279.14	195.569	228.478	219.91	235.129	226.529	187.657	231.216	156.853	302.019
BRD3	36.7492	47.4906	37.9328	26.6969	66.2867	54.3756	92.4788	76.8622	52.4647	77.2366	85.3257	51.778	65.2206	63.2441	66.9592	63.2861
BRD4	59.6388	49.2308	39.8129	35.8968	70.5445	68.5557	77.0019	45.5401	54.8568	89.9486	68.26	54.6905	67.3234	51.2965	55.2806	67.953
BRD7	83.8025	97.0796	108.119	90.9911	112.546	100.973	100.232	107.261	114.341	89.2638	92.6306	93.342	126.209	113.508	132.725	111.466
BRD8	34.3653	52.0881	47.7852	35.3917	57.6351	61.5587	69.498	55.0408	50.0085	38.3617	54.5544	39.1101	29.4594	37.1581	54.8991	30.3965
BRD9	53.1774	34.061	47.227	50.0716	41.6779	40.2327	42.9557	31.282	61.7472	65.9805	71.2212	54.2509	22.89	45.8513	58.0867	38.8483
BRF1	17.504	10.9157	8.73079	5.85773	3.49636	7.48582	17.043	11.5214	14.0614	24.5639	17.7377	17.181	8.7888	7.3419	5.84706	5.54278
BRF2	15.0186	9.11938	10.3028	15.0125	24.6202	30.3995	13.897	21.0118	21.0389	17.5294	19.682	19.6733	14.1458	33.147	23.4078	19.6888
BRI3	6.58465	15.8919	12.5174	8.6505	7.15625	5.13424	10.0495	6.18316	5.73083	5.3755	6.80692	6.51996	8.38341	6.88299	6.4942	7.1351
BRI3BP	83.4922	68.4058	53.8567	62.0144	54.1609	38.4325	67.3197	41.8952	66.8271	59.1906	81.4677	99.3373	31.7022	37.8729	38.9247	15.8873
BRICD5	33.871	13.3765	24.7294	21.8273	6.23535	15.0778	28.068	16.7963	23.7324	45.8112	60.3873	45.424	24.5249	20.6096	29.6048	37.2138
BRINP1	2.27694	2.76056	2.94392	4.65591	0.326833	1.37553	1.46833	0.231146	0.609751	13.7042	1.96646	4.93352	4.83547	1.70393	6.76278	4.53979
BRINP2	0	0.0136778	0	0.0132707	0	0.305265	0.441119	0.153179	0.0146938	0	0.0631836	1.68744	0	0.272439	0	0.194337
BRIP1	2.2158	0.573154	2.43778	3.30387	0.793196	2.55	0.639607	0.943944	2.24559	4.1914	2.10254	3.88214	0.429447	1.83791	1.65284	0.921212
BRIX1	51.2557	28.939	31.9807	38.377	71.8112	86.1785	35.4814	66.375	52.2668	62.4842	45.2416	38.4566	95.315	103.599	70.8023	124.167
BRK1	99.6162	56.4494	70.0358	55.1995	68.5958	88.2226	93.9143	85.0634	78.8985	152.187	156.322	127.92	117.776	99.1459	113.545	87.8601
BRMS1	12.1068	3.54611	6.07017	5.83855	1.55576	6.12892	15.2894	10.5902	6.92638	15.4843	18.1184	11.7105	13.6875	7.32236	13.0087	15.7377
BRMS1L	27.0521	22.8983	37.5809	37.2742	45.9971	37.1052	30.3305	44.4672	58.5723	41.6976	41.6615	46.8421	35.3796	38.4326	48.9242	42.1802
BROX	53.9233	62.5389	53.4959	55.4148	78.7631	89.5691	55.5684	58.7462	65.9502	63.6477	87.9948	78.7293	69.0342	112.057	68.1239	86.9736
BRPF1	22.0111	16.6749	16.4514	19.5105	13.6245	28.8635	43.9118	19.451	31.2511	30.3207	49.878	37.4098	32.4756	36.3464	29.3688	35.4029
BRPF3	10.4932	4.67028	5.06287	5.29086	1.46566	12.0835	17.4127	6.92335	10.1504	20.2128	19.267	14.8207	11.1018	13.2164	8.31876	8.96948
BRSK1	0.819775	0.163714	0.123307	0.158842	0.197519	0.744295	0.310582	0	0.351749	0.616749	0	0.224417	0.0993009	0.228836	0.0545979	0.477146
BRSK2	0.151615	0.0807425	0	0.0783394	0	0.300339	0	0.0904244	0.0867399	0.228132	0	0	0.293847	0	0.0807818	0
BRWD1	11.0754	9.08408	8.63354	7.43527	9.15485	14.0926	13.2314	15.6217	11.5857	15.5093	19.9375	12.172	18.0967	13.4949	14.5373	13.8338
BRWD3	5.08121	6.32879	4.5774	4.56228	4.22813	5.79364	5.16161	5.64696	5.60748	8.48118	6.04517	5.32078	5.66392	4.9295	4.94122	3.97565
BSCL2	49.114	56.6154	39.425	41.76	83.0455	64.4505	76.1258	64.1458	51.5731	52.9467	46.8003	53.6446	53.0163	41.7198	37.0332	55.0021
BSDC1	92.432	88.5249	76.941	62.3956	74.0765	118.185	115.893	113.416	105.904	132.974	139.266	106.566	121.997	137.333	116.723	109.19
BSG	23.3235	44.6973	11.9843	14.5143	28.0572	27.8788	36.8077	44.9802	18.8952	19.4685	16.962	13.6087	40.5018	16.2528	13.6062	25.4662
BSN	0.488649	0.414002	0.467729	0.378727	0.25688	1.15864	0.561003	0.582869	0.457461	0.467893	0.300528	0.340505	0.333622	0.37201	0.355031	0.090496
BSND	0.284493	0.515123	0.136935	0.0881986	0	0	0	0	0	0	0.139975	0	0.027569	0	0	0.0331176
BSPRY	43.61	76.1399	64.7215	34.1976	81.0934	119.25	190.405	228.27	71.5221	65.3617	63.1082	97.9419	323.749	71.9907	185.795	171.31
BST1	17.5111	10.6885	6.96981	23.2464	28.9501	33.3541	22.8629	22.8156	13.7173	12.7689	13.9177	9.58749	10.4426	27.8248	10.4066	26.8919
BST2	3.38104	3.60114	5.00736	6.31602	2.50658	10.304	13.4007	8.68638	11.3083	10.1748	6.71807	21.3594	7.43494	7.25999	5.1272	12.413
BTAF1	24.2866	24.5788	20.2579	22.4432	11.3351	21.2514	24.6654	12.8894	26.453	18.2079	24.1807	24.223	20.3051	24.3444	15.7905	22.736
BTBD1	80.2615	108.39	98.4027	72.4571	119.679	160.059	186.656	195.93	125.567	72.005	84.3195	74.4005	204.375	220.72	219.737	271.833
BTBD10	47.7311	21.7634	43.3028	46.4988	68.331	51.4901	56.2419	36.7835	71.9808	58.1016	68.6062	64.7164	43.6036	65.2721	77.2662	88.2771
BTBD11	16.4092	18.4368	14.8681	13.0114	8.94533	17.7655	33.8686	17.4477	25.8557	57.8667	64.261	48.5017	69.6588	51.5775	49.8495	78.0712
BTBD16	0	0.433071	0.419376	0.360156	0.223926	0.153419	0.117368	0.762144	0.598163	0.174801	0.571582	0.25442	0.112577	0.129715	0.123795	0
BTBD18	0	0.354231	0.350176	0.0859221	0	0.0549015	0	0.0991768	0.285407	0	0	0.455226	0	0	0.354403	0
BTBD19	7.30669	8.61162	4.82856	5.38454	1.15442	1.89824	4.11454	2.14317	3.70051	4.3256	2.06271	1.31163	1.10271	1.80557	1.5317	2.09155
BTBD2	30.4839	22.6443	17.1602	12.709	35.6842	21.3383	38.5965	25.0475	25.9729	40.3564	42.807	26.647	23.3282	17.384	19.379	25.5865
BTBD3	4.73438	7.87643	8.07465	6.02465	4.18577	7.69913	3.71583	4.34044	4.47697	13.3055	13.6683	13.6675	11.4128	16.6671	12.4667	25.9393
BTBD6	8.41915	9.79317	11.464	4.46465	39.2896	13.8981	17.6833	21.2743	8.74602	13.6682	34.883	15.7695	28.6625	9.15326	16.6447	9.80066
BTBD7	9.47971	8.88673	8.41651	6.64096	7.11741	11.1359	9.00344	7.6866	8.99838	10.4709	11.6604	9.68064	13.4183	8.58284	7.35876	8.3281
BTBD9	9.72528	9.73866	8.20186	7.21546	19.8675	19.0456	14.5282	19.6316	21.1143	17.8853	19.7329	13.471	19.4125	10.7662	17.1838	11.9501
BTC	10.7672	3.85946	1.61955	4.70749	0.798239	2.18759	8.36776	1.11144	0	3.42716	4.07508	3.40103	5.11666	1.5028	7.83299	4.94127
BTD	43.6925	29.4402	38.3101	44.6012	64.1915	37.1188	46.5651	34.4005	49.7649	33.8738	42.9292	44.1974	20.3312	29.4502	41.3783	31.0135
BTF3	311.08	235.387	308.804	212.218	483.493	339.671	227.081	328.22	185.262	389.627	365.539	282.913	386.5	417.202	517.3	349.65
BTF3L4	61.5592	62.0981	97.8404	51.5652	65.2012	76.0245	72.1697	102.124	62.6238	52.1619	59.9558	64.8777	117.985	104.746	160.974	107.124
BTG1	312.481	380.208	297.732	154.344	133.395	351.118	653.16	347.041	162.006	515.608	582.408	285.916	602.03	448.851	432.034	1006.19
BTG2	255.555	164.17	212.423	101.508	239.648	325.321	143.657	197.366	220.661	181.109	189.466	177.237	111.7	500.909	429.441	676.002
BTG3	100.494	83.3114	90.2585	81.2601	119.619	109.044	64.8948	109.737	102.539	47.7016	56.8356	66.4792	69.6747	69.1764	57.7391	81.4063
BTK	0.678674	0.602379	1.36111	1.92869	2.72536	1.71785	2.5141	1.41668	1.29424	9.36087	9.32187	9.66107	12.0025	5.93604	11.0892	7.11034
BTLA	0	0	0.0542239	0.0931338	0.521152	0.178529	0	0.215002	0	0.406822	0.332566	0.789495	0.698678	0.251575	0.336131	0.472105
BTN1A1	0.32121	0.912321	0.450939	0.221292	0	1.62609	1.94711	0.25543	0	0	0	0	0.259392	0	0.171143	0.124639
BTNL2	0	0	0	0.221988	0	0	0.0868104	0	0.393267	0	0	0	0	0	0	0
BTNL9	13.3246	37.0992	47.2942	12.7993	7.9292	55.6245	24.7553	27.1474	16.1671	27.3154	16.2797	15.8636	37.9135	50.2754	55.1756	30.1892
BTRC	11.3777	11.0477	11.3234	11.1167	12.161	21.4368	17.9769	18.0868	17.3987	21.4318	24.307	17.9855	10.093	14.5189	14.3576	14.7633
BUB1	20.3729	10.5726	15.7002	15.3645	2.50658	7.27005	0.437932	2.32671	3.57104	0.521783	2.23936	6.92994	3.31842	5.90479	9.46914	3.17895
BUB1B	15.9211	14.945	13.2076	19.6521	2.71239	10.0881	0.812382	3.11721	5.33635	2.17784	1.18689	6.51571	2.22077	5.47682	4.75558	3.55697
BUB3	125.788	96.6878	119.6	134.216	143.447	153.762	94.0296	115.082	144.921	97.5258	123.932	128.105	131.383	157.196	158.209	147.295
BUD13	29.1097	21.4193	18.7175	23.5374	44.7598	40.4237	32.8894	24.9817	33.1806	30.7609	34.4394	38.4455	28.2089	32.1311	20.4826	30.5236
BUD23	146.276	77.265	98.329	109.186	183.454	113.42	97.7197	137.823	115.715	144.104	114.871	130.436	138.287	123.96	150.162	104.968
BUD31	77.5236	49.7539	55.6128	53.2802	74.9546	61.1978	59.9968	56.1646	51.0329	51.9683	47.9841	45.1657	58.8717	50.494	50.9696	42.9529
BVES	0.65166	2.61859	0.784158	0.428544	0.171287	1.25178	1.07734	7.45512	0.440604	5.3484	6.92262	8.95218	5.25289	1.85215	2.55673	1.13789
BYSL	40.6586	27.7656	32.1177	47.3044	33.4544	27.2126	23.6125	22.4346	51.3484	33.7104	42.3568	41.1903	36.8542	41.6925	31.6107	46.9279
BZW1	136.123	160.941	175.87	161.266	86.3786	134.585	148.104	153.652	150.267	102.255	119.233	126.693	176.115	157.114	138.454	169.563
BZW2	265.579	292.9	255.625	266.931	213.888	281.958	221.429	281.071	229.486	116.841	128.672	136.015	290.681	319.028	182.876	297.034
C10H12orf45	37.1082	26.791	26.0368	37.1178	35.5554	41.1478	37.0533	26.5838	50.1346	20.674	29.4095	34.8293	25.3187	34.7903	31.6461	37.0893
C10H12orf56	0.149226	0.556291	0.426471	0.192762	0.862918	1.40413	0.565361	1.06799	1.17388	2.18923	1.28487	0.245107	0.63266	0.56235	0.536684	0.477709
C10H12orf66	16.167	10.7441	12.8332	13.1269	19.7713	19.7358	14.0002	25.2803	24.2113	31.0721	33.6726	23.5051	33.2425	35.1175	69.9249	33.8837
C10H12orf75	7.0623	6.04451	4.24912	5.34331	12.8837	15.1558	3.56753	19.5558	3.17459	14.8012	6.20493	9.66668	8.92134	6.05503	7.25694	6.7531
C10H22orf23	16.2684	15.6614	5.17638	7.35514	7.38724	25.3061	6.95368	21.0845	14.1399	23.0665	17.5094	15.0735	20.161	17.2043	4.91739	5.46285
C10H22orf46	0	0.18439	0	0.119268	0.0556162	0.190522	0.174904	0.137667	0	0	0.0709815	0	0	0	0	0.302292
C10H2orf15	3.44716	2.47432	1.89367	4.25927	3.17783	6.13583	2.72557	3.21796	5.57345	5.63791	5.34626	5.41588	2.83215	7.11233	4.79133	5.2341
C10H2orf40	42.2538	13.1985	19.8002	15.3248	12.1386	6.97516	2.46283	5.5732	1.85952	6.11332	0	0.444891	0.787429	0	0.216473	0.236478
C10H2orf42	41.1491	31.3354	31.6971	23.8374	80.9182	75.1886	43.6467	62.0246	57.1487	61.1809	74.1792	67.642	34.7137	73.1756	42.7035	34.5891
C10H2orf49	17.2798	28.5149	22.9377	24.3431	33.6063	47.6867	37.7338	33.6903	37.1052	25.1843	41.2705	17.9034	22.0013	43.4336	18.2898	24.2194
C10H2orf73	0.787048	0.838285	0.315691	0.406668	1.01138	2.94494	0.530104	0.312935	0.300184	0	0	0	0	0	0	0
C11H5orf15	124.342	149.245	146.186	114.366	196.146	197.895	205.203	255.499	195.899	101.736	114.124	126.027	320.154	189.953	225.499	233.668
C11H5orf24	57.276	58.2287	54.286	58.8363	43.8977	85.4738	76.7994	74.1303	75.8669	48.74	65.6429	52.2538	57.9691	81.6909	50.9831	61.2567
C11H5orf63	0.606154	0.43041	0.243133	0.6786	2.33678	1.13404	1.42893	1.20505	0.751367	2.12816	1.24265	1.3275	0.440548	0.846023	0.861238	0.76442
C11H9orf131	0.0710426	0.491839	0.128231	0.146831	0.205407	0.14073	0	0.127111	0.365795	0.427586	0.17477	0	0.309799	0.317299	0.189261	0
C11H9orf152	0.619051	1.42859	0.124153	2.0258	11.7336	24.3897	51.0766	7.13801	3.77774	0	0.507637	1.5817	0	0.230406	0.109945	0.360316
C11H9orf43	4.6729	3.7563	4.98644	2.59671	4.58858	3.72596	3.91935	5.62649	7.11224	7.03121	8.02529	8.3029	5.68173	3.24873	9.20741	3.95146
C11H9orf72	19.419	31.3525	20.5698	21.6928	23.9875	24.2455	20.7243	23.4895	14.2001	13.3751	25.9887	18.4938	19.6132	24.8131	16.6129	20.6156
C11H9orf84	0.581033	0.825144	2.1752	1.13416	0.497764	3.41033	0.978364	1.27062	1.10804	9.81124	5.3999	6.5038	13.8887	12.4708	10.5601	11.1226
C12H6orf106	26.5732	32.0817	25.2795	23.6867	15.6881	29.9026	27.4091	20.5366	20.1774	19.5734	25.7552	18.8147	25.9868	20.4668	15.3445	18.1796
C12H6orf120	59.1331	59.5679	66.7268	65.1574	113.181	107.808	95.7315	91.9928	110.866	99.6963	95.0825	84.3853	93.204	115.083	130.329	106.503
C12H6orf132	4.9703	5.02377	3.90588	3.51156	2.73728	1.80842	1.22976	1.99638	3.07567	10.8365	5.11551	5.10935	3.14547	2.6616	3.40485	2.59774
C12H6orf136	40.4333	29.4722	37.9178	35.3645	71.4061	62.9429	36.7421	44.0533	42.5167	55.0612	45.289	35.3707	30.8642	52.3352	34.6617	39.0481
C12H6orf141	19.7577	16.9741	23.3263	19.9361	45.988	20.0616	46.3251	28.2363	18.4482	2.80462	22.4685	4.08208	2.52876	3.85027	1.29106	0.325468
C12H6orf15	51.4109	33.8699	38.7355	45.2961	48.0424	85.1259	31.1012	30.1959	75.0958	239.83	168.953	200.886	211.167	316.509	152.031	199.369
C12H6orf183	0.0637718	0.373579	0.153476	0.18123	0.0307308	0.0631638	0	0.0380341	0.0364843	0	0.0392209	0.0698313	0	0.0178016	0.0169891	0
C12H6orf203	34.5172	26.4243	26.7856	26.8539	55.9486	47.5266	32.8913	45.2665	37.4754	33.9363	23.1586	31.3542	44.6621	36.6798	34.7967	32.6472
C12H6orf222	0.223533	0.476171	0.179322	0.615998	0	0.0984009	0.0752787	0.355513	0.170513	0.112115	0	0	0.180514	0.124796	0.0397002	0.173475
C12H6orf226	9.61388	6.28348	8.41353	3.38693	24.8487	13.5619	9.27142	17.7227	9.00027	16.4384	8.0628	8.6133	9.73986	8.29496	18.6268	7.63053
C12H6orf47	35.1349	26.8041	25.8938	26.0692	69.4816	59.6455	40.287	52.8581	53.7647	57.257	91.9675	79.6091	43.8849	57.2852	49.8125	61.138
C12H6orf89	23.034	16.2713	19.475	20.6326	32.6538	27.0805	25.2361	23.5577	30.8309	34.1386	37.1036	33.2674	24.7293	25.1403	31.4302	19.1167
C13H8orf33	44.605	29.5289	29.8025	28.9047	89.3033	56.3027	88.6351	79.3675	69.648	81.2069	68.8096	69.0821	84.8971	47.6036	56.8544	67.8458
C13H8orf76	6.2301	8.88324	6.89224	10.2803	10.0719	10.0854	5.88819	3.71568	5.86381	11.7935	6.67445	5.50166	3.40816	9.53699	6.42474	8.89004
C14H1orf35	83.016	40.4548	40.6908	38.5884	94.8364	56.0862	42.7451	47.9821	69.4989	79.5774	49.6765	43.5216	33.0796	24.3366	30.3986	23.1335
C15H12orf29	23.3998	36.2519	45.6494	61.7969	30.5251	36.5209	11.2234	28.6166	35.4287	22.4059	30.2364	42.4466	20.0417	33.5174	32.4914	13.207
C15H12orf50	0	0	0.460152	0.131725	1.31039	0.785566	0	0.30409	0.194466	0	0.104526	0	0.0823485	0.189769	0.181108	0
C15H12orf73	22.5302	15.198	11.5975	11.6413	24.1266	16.3646	18.2098	14.7809	13.0329	21.4704	19.3991	11.239	13.585	14.535	9.20327	17.6305
C15H16orf87	7.16652	10.5409	10.6084	9.52184	14.9101	15.6986	11.0329	17.843	11.7794	10.7833	12.3131	9.59134	13.0076	15.2419	14.8493	11.5868
C15H1orf109	79.2251	52.387	50.5464	52.8453	77.5689	48.9864	52.4277	41.6165	54.4767	62.7313	50.6616	62.3407	48.4564	48.5903	61.4722	51.0245
C15H1orf122	76.1834	30.6097	33.9682	28.2929	68.8345	45.364	86.2456	28.1949	27.8244	61.4098	38.0691	33.1454	25.0481	23.7346	19.752	38.0076
C15H1orf185	0	0	0	0.228788	0	0	0	0.528164	0.337762	0.222084	0	0.32324	0	0.0824011	0.157281	0
C15H1orf210	12.2107	14.9089	8.24268	10.8489	15.4998	11.3077	14.2923	11.1903	13.7161	42.1241	33.7027	55.2776	57.5771	23.5274	31.6572	31.2024
C15H1orf216	3.0433	1.95835	1.0681	1.31039	1.09989	1.25595	1.79354	1.9663	1.81364	0.381599	0.623895	0.138853	0.12288	0.495553	0.337811	0
C15H1orf228	0.312042	0.166178	0.563231	0	1.35332	0.9272	0.472885	0.83747	0.535564	1.40857	0	0.341691	0	0.348419	0.498776	0
C15H1orf50	41.0964	30.6402	27.5891	24.1403	68.7921	55.1296	32.7787	65.7906	37.3709	49.4695	43.6327	37.4221	39.8247	55.3063	63.1541	29.4593
C15H1orf94	0	0	0	0	0	0	0	0	0	0.322212	0	0.117243	0	0.239104	0.171143	0
C15H4orf45	0.37011	0.788407	0.445361	0.254981	0.118901	0.651699	0.498563	0.367894	0	0.556896	0.455249	0.135092	0.298881	0.34438	0.197198	0.0718069
C15H4orf46	43.921	48.5248	44.3103	40.31	54.0232	60.887	39.4703	46.6008	49.0749	27.7492	36.1158	42.7799	34.3905	48.6348	39.7567	33.8264
C16H4orf47	0.788194	1.16598	2.37113	1.04078	1.51928	1.4457	0.796314	0.574549	0.701448	0.395327	0.107723	0.191797	0.339469	0	0.0466619	0.101948
C16H7orf49	8.97172	5.36185	4.37833	2.88443	9.4153	7.17477	12.6898	8.26403	6.50152	8.54973	4.16899	4.03883	4.54025	4.39663	6.79852	5.39602
C16H8orf48	3.14408	1.25578	1.30052	0.609204	0.757544	4.02238	2.77941	1.28917	2.13601	2.06974	2.17538	2.58211	1.23776	1.42618	1.46579	1.02937
C17H1orf162	0	0.308502	0	0.14966	0	0.382512	0	0.518242	0	1.30747	0	0.951502	1.6841	1.13194	0.308652	0.337174
C17H1orf54	0.622469	1.32598	0.624192	0.857679	1.39981	2.19212	0.419254	0.742491	0.830943	3.43426	0	0	2.01069	1.15839	1.10552	0.483074
C17H1orf56	14.3168	4.67302	10.8368	8.70994	4.45101	8.23371	13.7644	5.23337	8.45494	16.3304	34.0842	16.6886	5.81803	8.25074	12.4264	9.27384
C17H2orf68	55.2276	44.9516	34.4015	41.8505	71.1481	78.8209	58.3998	51.8787	62.2358	84.1477	88.1488	88.6918	53.0461	73.0581	49.1666	55.5747
C17H2orf71	0.725904	0.6822	0.847806	1.19141	2.88073	1.12782	0.474541	1.70627	2.46734	0.835252	1.05046	0.327303	0.124137	0.119195	0.0455021	0.0745605
C17H2orf81	2.55548	4.49104	0.307507	3.23502	3.8175	8.18394	70.9997	6.40127	2.81436	0.384518	2.51467	1.53906	1.70253	2.03304	2.34873	0.185926
C18H11orf24	14.6911	19.9025	11.3978	20.6419	53.4064	54.1197	29.2943	44.655	29.5645	49.0585	53.8949	45.2977	29.035	40.0022	24.4439	23.4775
C18H11orf49	38.2997	28.5551	31.6024	31.9458	67.7602	61.9597	43.3928	42.2582	45.8576	56.8055	75.3761	57.5161	104.053	69.187	81.0425	81.6848
C18H11orf68	73.7844	45.6741	46.796	47.852	77.5261	76.5968	60.5194	52.3985	80.182	75.5407	59.1796	59.7635	55.1001	61.471	44.4804	63.0906
C18H11orf74	33.8699	33.4461	21.4748	41.8287	38.4249	41.52	38.4386	42.3935	49.0078	39.6509	44.4636	38.0029	23.0709	34.3418	21.2022	35.8915
C18H11orf80	2.05277	0.420463	1.52009	1.22385	14.4576	4.90054	4.14784	5.36805	8.1305	12.3551	9.90573	5.5331	3.36643	6.34731	4.54321	1.37862
C18H11orf84	2.64551	1.34384	0.881559	0.672953	1.09832	1.66623	1.64478	1.26225	1.42038	1.71474	1.30163	1.20332	0.847976	0.795287	0.412023	0.473787
C18H11orf91	0	0.130491	0.442276	0	0	0.485388	0	0.292277	0.42055	0	0	0	0	0	1.17499	0
C18H11orf95	0.772885	0.4802	0.0775026	0.0665583	1.11733	0.510344	1.69184	0.460955	0.589564	0.969121	0.475339	0.846323	0.124828	0.287662	0.274533	0.374879
C18H11orf98	47.2836	13.7782	16.9082	21.6656	23.2152	14.7273	23.8853	22.6135	11.9944	30.875	17.5579	26.3766	21.3973	20.172	23.5294	24.6652
C18H7orf25	25.8523	26.3879	30.8206	27.7671	30.3372	22.6026	24.1839	27.6962	36.6333	18.7293	25.7633	24.1148	23.8925	28.5988	23.276	21.5259
C18H7orf57	12.1726	11.2785	12.4444	11.6587	36.3393	36.2022	16.5972	20.0678	23.27	20.5494	22.033	21.5651	11.4123	30.9403	38.4393	38.4202
C19H2orf76	25.2945	17.7334	18.4936	17.2056	54.3108	31.0788	17.1445	30.5536	18.8674	59.7399	34.2639	34.7101	59.2627	37.0023	32.9251	30.3769
C19H4orf33	9.67513	3.99679	7.72527	9.90484	3.31155	4.41827	5.11578	3.07391	10.2427	3.94562	10.8998	8.31713	2.45346	8.48089	8.47924	4.10511
C1D	82.1688	70.9081	101.638	74.7695	98.7231	68.5791	73.898	132.572	80.885	35.0188	72.8333	82.5216	166.463	107.658	116.663	111.594
C1GALT1	6.12414	11.7562	8.45472	6.94193	5.26172	13.887	18.4178	12.4015	14.3406	6.21468	9.28476	5.25046	16.7688	15.6905	9.08073	14.8384
C1GALT1C1	29.0103	19.771	28.8058	27.3587	51.6173	58.5391	50.01	63.5213	45.6127	33.8831	37.4306	38.8755	43.5451	55.384	58.3689	55.6153
C1GALT1C1L	0.479509	0.766088	0.577005	0.247763	1.38641	2.84962	0	0.285983	0.822991	0	0	0	0	0	0	0
C1H18orf54	1.80797	1.32804	1.27533	1.30463	1.47209	3.02571	1.19673	1.30138	1.8547	0.797362	0.920221	0.750942	0.845803	1.8273	0.780605	0.979745
C1H18orf63	0.464956	0.123806	0.349683	0	0	0.729162	0.704619	0.242641	0.232754	0.437256	0.571914	0.0636419	0.675853	0.292028	1.08383	1.65758
C1H19orf12	11.3047	9.46053	7.77329	5.14579	26.9786	8.70874	8.9738	7.38437	6.46752	6.48001	8.60802	8.2526	2.60832	3.90701	4.15892	2.66328
C1H19orf47	4.7529	4.50232	4.83354	5.28111	4.86448	4.80479	4.92934	3.03535	5.22176	5.06307	5.38062	4.14518	3.4238	3.28751	3.6305	4.13737
C1H19orf54	3.88039	3.05842	2.42807	3.20799	3.29103	3.79214	4.70443	2.59201	4.61759	7.00649	4.20026	3.39927	4.06114	2.85962	5.04471	2.07788
C1H19orf73	0.396116	0	0	0	0.381766	0.784679	0.400197	0	1.1331	0	1.46171	0.433754	0	0	0.422109	0
C1H6orf58	0	0	0	0	0	0	0	0	0	0	0	0	0	2.2542	0.330972	0.903892
C1H9orf135	0.177796	0.094685	0.106973	0.091867	0	0.1174	0.179627	0.318116	0.305154	0	0.437391	0.389379	0	0	0.189462	0
C1H9orf3	5.90332	4.43832	4.55466	5.27513	8.70152	8.71322	10.3144	4.1421	10.3306	10.3456	9.31155	6.00793	5.68699	7.94859	4.32947	5.78056
C1H9orf40	26.7105	11.0919	12.4357	19.8805	20.533	11.2332	15.581	12.0426	10.7333	12.44	13.8851	17.9321	11.5553	14.2909	8.04763	15.8244
C1H9orf64	77.148	67.0924	72.104	73.4551	121.131	127.601	82.6344	84.5186	109.785	71.9038	94.3421	84.9705	65.6152	107.97	82.1304	80.4778
C1H9orf85	6.99685	7.22651	6.50595	4.71081	21.0475	9.80019	5.35525	10.875	6.79287	9.25189	12.7792	9.0547	8.42405	8.99624	8.81159	8.76201
C1QA	13.7765	4.02798	2.92546	5.30385	17.9636	22.296	25.9265	16.594	2.00904	21.5422	6.31308	16.8603	8.11484	8.59614	4.8935	18.5528
C1QB	7.51631	4.74407	3.18234	4.60288	10.4636	13.7864	35.1562	8.13544	0	12.9851	1.02726	10.6692	6.47442	8.8588	2.37319	20.0918
C1QBP	237.108	99.7032	134.128	159.824	191.318	153.791	175.618	129.042	142.411	142.235	134.037	158.715	184.733	185.003	163.408	237.96
C1QC	17.7301	6.20486	4.11462	7.85242	12.4497	29.603	31.7312	16.768	1.15926	20.5803	5.91951	17.196	5.89079	8.20165	2.83403	26.8313
C1QL1	53.2994	29.8907	14.5289	23.2683	1.46767	0.287299	0.43958	0.129748	0	0	0	0.23822	0.210817	0.121455	0.115912	0.506493
C1QL3	0.173888	0.46302	0.104622	0	0	0.22964	0	0.414833	0	0	0.213889	0	0.421268	0.0970798	0.0926491	0.101211
C1QTNF1	2.28843	1.05061	0.854603	1.22321	1.74921	5.10639	4.22539	4.23571	1.80583	2.13725	2.03834	2.67869	4.54994	2.90765	2.52268	7.02729
C1QTNF12	31.3057	25.899	34.9462	27.5698	262.246	130.659	85.7342	178.49	185.635	24.8856	26.1558	54.5465	15.6455	16.7082	9.23166	2.86499
C1QTNF2	11.3682	2.3186	4.94794	7.87359	29.3724	25.7139	20.2826	7.93414	27.2607	27.296	5.95034	14.0375	4.45344	4.59126	6.18595	2.25253
C1QTNF3	55.7293	54.7406	70.2127	90.0285	6.42688	25.0356	3.56107	2.1022	12.1537	2.15012	3.86687	5.32009	1.33858	12.4452	7.35982	6.93098
C1QTNF4	1.08866	1.35279	1.52835	1.21878	1.22409	2.15657	2.56638	1.94786	1.34947	5.4603	1.78546	3.97368	2.28578	0.709087	2.03017	0.422434
C1QTNF5	26.7541	15.3764	15.1407	17.1087	28.5931	38.3055	41.7488	24.0135	12.8814	9.56586	6.84237	5.80123	8.98433	6.95066	6.06888	21.7393
C1QTNF6	9.3108	15.9132	8.98918	17.1738	10.33	28.095	18.9228	6.97359	8.48567	0.651618	1.99755	2.13394	1.25898	3.98926	1.44212	22.5595
C1QTNF7	1.58316	1.47545	0.803695	0.664641	1.09667	1.37206	6.84774	0.973718	0.537781	2.75436	2.92102	2.38369	0.647229	3.28686	1.89793	10.9713
C1R	42.8262	22.5427	22.9288	35.726	43.1889	114.426	157.895	57.0806	48.8603	43.5202	21.0711	50.5655	57.4999	77.619	40.5436	195.296
C1RL	6.74704	6.36965	3.19834	5.59905	15.8624	29.0934	18.0742	14.9376	13.861	11.0751	8.29912	9.62696	17.6335	24.1418	5.44679	11.1267
C1S	58.0733	38.1736	35.5851	59.57	47.8115	139.943	108.575	44.5403	64.7931	32.2442	24.6455	55.613	29.5917	78.7811	27.4595	152.792
C2	8.21853	7.42389	2.00294	9.51434	14.7387	10.3727	12.6124	11.5405	10.7131	10.9574	14.076	7.97418	4.68779	5.98223	1.88459	7.50837
C20H19orf25	20.6927	11.308	10.9039	12.0197	12.9043	14.5566	13.9372	10.728	16.8678	21.3677	25.1201	21.0298	12.3197	15.0258	12.2503	13.3823
C20H19orf38	0.177796	0	0	0	0	0.234801	0	0.318116	0.712026	0	0.656086	1.16814	0.0861469	0.496307	0.757848	0.931366
C20H19orf44	11.5846	8.14069	9.77455	8.18176	12.6845	13.7147	17.0366	10.2207	14.0789	18.3595	19.7302	12.7604	11.4919	10.4859	11.1395	15.6401
C20H19orf53	15.3822	8.37797	11.9893	7.58672	16.8465	9.00282	13.4215	12.3016	11.8004	22.6193	20.6408	13.7813	10.6715	13.2719	20.4894	12.0054
C20H19orf57	1.46347	0.730662	1.15568	1.087	4.84844	4.40896	4.34324	6.60076	4.50029	8.67061	9.56318	6.51028	4.3432	7.65976	6.33548	8.03894
C20H19orf66	24.1988	37.6199	20.7363	19.3237	67.3752	42.7714	43.4633	80.7631	41.8126	36.0437	30.0662	34.5279	59.4541	22.3801	24.6146	41.97
C20H19orf67	0.469036	0.124893	0.141101	0.121176	0.452045	0	0.710802	0	0.536678	0	0	0.256802	0.113631	0.261858	0.124953	0
C20H19orf70	21.6494	6.00827	8.62259	8.19275	21.159	15.1007	11.3983	9.27474	11.5135	30.2814	13.1273	15.3591	15.513	16.3425	9.74788	13.3109
C20H19orf71	11.1353	5.27119	5.45899	7.45837	1.58991	9.80365	29.1666	10.3307	16.2803	37.2334	42.6123	36.1284	30.174	15.8871	12.5252	16.0831
C20H19orf77	0	0	0.196835	0	0	0	0	0.390232	0	0.492258	0	0	1.74365	0	1.56878	0
C20H3orf14	1.13027	0	0	0.146003	0	0.186583	0	0.337052	0	1.27552	0	0	0	0	0	0
C20H3orf18	2.28401	0.770356	0.320647	1.14081	0.440254	0.402175	0.769181	0.499475	2.3085	0.572785	1.49836	1.50062	0.737779	0.297533	0.202824	0
C20H3orf20	0.0771101	0.205325	0.0927884	0.0398428	0.297267	0.0509166	0.311618	0.137967	0.0441152	0.116026	0.189697	0	0.112086	0.215249	0.0410849	0.134645
C20H3orf62	0.92612	1.52445	0.4559	0.783043	0.649142	1.38983	1.36096	1.05448	0.626174	1.77356	1.5534	1.01412	1.26461	1.55113	0.448586	1.42112
C20H3orf67	25.5307	27.8015	17.7452	21.9337	26.442	18.0156	20.7889	18.9539	17.7455	9.05918	29.5289	16.4401	7.42219	6.46726	11.329	14.3721
C20H3orf84	0	0	0	0	2.37509	0.271207	0	0.734884	0.939919	0	0	0	0.398018	0	0.218839	0.956248
C21H11orf16	2.6043	2.46564	3.56907	2.91556	7.11155	6.20984	5.55461	5.78146	4.46982	5.87796	3.55932	4.27764	2.80413	3.71566	3.93152	4.46326
C21H11orf42	0.575962	0.219092	0.0990098	0.255086	0.951595	1.30393	0.332512	0.637945	1.12975	1.23806	1.01208	0.720787	0.358804	0.597171	0.613756	0.239455
C21H11orf54	27.2428	20.3245	18.7536	24.7287	23.1808	25.2814	22.6882	17.0529	23.3085	18.834	29.1323	23.1126	18.8485	46.0391	21.7074	37.6414
C21H11orf58	151.526	137.543	134.105	124.98	292.651	196.28	191.055	296.031	172.92	107.381	112.124	111.199	212.022	139.281	170.948	157.773
C22H16orf87	9.33979	15.1586	8.2953	6.6643	12.8592	21.1445	18.872	20.1593	13.4856	17.3994	14.7707	14.6103	22.4114	16.8844	17.2986	25.8866
C23H3orf33	14.5238	20.2048	12.7212	7.8618	23.3294	23.6167	9.78227	25.3971	10.5136	14.4204	14.7051	17.9594	14.2658	14.838	15.8979	11.0413
C23H3orf35	0.126431	0.134661	0.304274	0.0653268	0	0.166967	0.127733	0.0754044	0	0	0.155515	0	0.0612592	0	0	0.0735885
C23H3orf58	108.667	47.4963	55.7312	95.8034	69.6692	65.968	58.8846	47.5458	117.445	97.7049	82.5658	131.328	30.3631	42.0173	42.9758	31.6473
C24H20orf194	5.45401	3.68652	3.50234	2.92648	2.88093	2.28547	1.58948	1.43875	3.18028	4.10327	2.1287	1.95246	1.47377	0.585561	1.78827	0.885193
C24H20orf196	0.18299	0.194902	0.110098	0.283653	0.529082	0.60415	0	0.32741	0.10469	0.550682	0.450169	0.200377	0.354655	0.408645	0.194997	0.319525
C24H20orf24	149.927	83.2471	104.305	102.923	157.328	118.868	126.719	97.5176	109.998	128.623	112.353	109.059	160.9	152.389	131.103	230.638
C24H20orf27	105.239	57.3431	60.9191	55.522	48.4714	100.944	96.6985	143.899	86.4462	177.687	153.976	157.21	141.917	104.273	133.866	74.1497
C24H20orf96	0.725119	0.386162	1.03616	0.796171	0.611494	0.957607	0.274721	0.216234	0.570412	0.409152	0.222981	0	0.0439175	0.253016	0.289762	0
C25H2orf72	1.27251	0.361427	0.153124	0.175335	0.408804	0.784236	0.514249	0.202383	0	0	0	0.464475	0	0.094724	0.0452004	0
C25H4orf27	26.4463	13.8722	22.2525	24.6583	49.06	28.2292	15.6696	26.0903	27.985	25.4317	20.7898	29.1769	16.4751	22.5355	31.1481	16.3188
C25H8orf58	45.6971	49.6538	48.4911	38.7857	17.3882	36.783	35.79	41.0775	37.2942	89.3674	74.3515	89.407	108.666	113.077	92.4795	150.772
C26H12orf43	6.24552	2.49454	5.01025	2.4203	7.35688	5.38409	5.08294	4.96651	5.95517	3.39354	4.90809	3.22951	4.1189	4.06794	4.89907	3.5342
C26H12orf49	23.0287	16.6926	19.5003	22.035	9.65869	10.7006	13.4641	6.80367	17.9325	16.042	18.3596	14.3596	11.7779	13.9281	18.8593	17.8717
C26H12orf65	19.0422	20.996	26.3026	17.0452	42.1329	33.8252	29.535	33.431	22.2487	30.6702	30.0206	23.7884	18.323	29.3477	25.579	20.1375
C26H22orf15	13.0718	6.09123	4.62058	3.54597	14.6455	7.55254	17.4986	10.135	6.82412	32.6996	14.471	16.8188	13.1424	7.75399	6.52949	12.2686
C26H22orf31	0.252014	0.671049	0.454881	0.130216	1.4573	2.82892	1.27305	1.50303	0.144179	4.9296	4.02982	3.86343	1.09897	6.61274	0.939926	3.5204
C26H22orf39	99.3984	80.0562	96.6275	84.3676	188.366	123.156	92.0727	146.94	133.413	125.028	95.0636	108.598	103.033	80.1844	126.867	63.4449
C27H12orf10	148.94	70.5944	112.356	108.47	221.024	166.074	180.264	163.38	134.086	160.402	147.244	137.704	188.046	163.771	157.908	179.101
C27H12orf4	20.5871	29.9009	29.438	25.1429	33.756	26.1285	21.0693	32.8486	24.0914	18.5058	21.0477	23.2752	25.6501	22.5393	29.6306	16.5734
C27H12orf40	1.12103	0.803662	0.3113	0.913413	0.664874	0.569407	0.784095	0.745739	0.937358	2.40044	1.9623	1.36919	1.77575	3.17745	2.04459	2.66016
C27H12orf57	100.772	42.6848	42.8215	41.93	145.842	78.1797	75.9374	96.7966	50.6121	113.096	74.4537	63.7317	61.396	57.9309	69.9946	68.7198
C27H12orf60	0.485707	0.129331	0.949751	0.752894	0.234055	0.320717	0.245355	0.434519	0.555752	0	0	0.265929	0.176504	0.271165	0	0
C27H12orf71	2.64892	3.29159	1.19531	1.25464	1.70197	2.4779	2.23017	2.36976	4.04124	5.31437	3.52979	0.966871	0.962606	1.35562	1.29375	1.02786
C28H10orf10	46.8505	24.9502	59.4182	15.1516	77.6376	12.9085	48.3547	15.2777	19.4759	155.698	26.1191	30.2646	9.14548	11.8549	58.1857	36.2935
C28H10orf71	0	0	0	0	0	0.190218	0.0970136	0	0.0274681	0.577944	0.118114	0.99891	0.139579	0.321656	0.102325	0.195617
C28H10orf76	20.155	17.1332	16.7483	16.8198	8.28306	11.6011	16.828	14.6969	16.4042	23.5749	26.1948	23.2361	21.1897	14.6493	14.1022	16.2023
C28H10orf88	24.1961	31.0577	21.7995	19.0417	20.0907	31.0526	20.6846	31.1557	23.7102	20.7242	21.9782	23.3701	33.5478	38.932	30.2133	23.3999
C28H10orf90	0.908708	0	0.117157	0.335378	0	0.0428592	0	0.0387115	0.148536	0	0.159678	0	0	0	0	0
C29H8orf34	5.11947	8.07997	15.2889	8.84949	1.52506	3.01166	2.16292	1.49889	1.0118	0	0	0	0.135301	0	0	0
C29H8orf37	62.9525	66.7617	82.2825	73.4674	138.081	120.763	105.271	132.056	133.506	154.334	138.18	117.069	135.419	87.8642	159.612	89.0761
C29H8orf46	1.06488	1.79583	3.68402	1.60483	2.90787	1.69929	1.07585	6.98617	2.48768	2.26994	1.20069	1.06889	2.06386	4.50839	11.3476	0.929717
C29H8orf59	4.76386	1.12755	0.95541	1.64099	4.08114	2.4466	2.13908	2.20983	1.51413	6.37163	3.2554	1.15922	2.56469	2.95512	1.69215	1.23235
C29H8orf88	1.1321	1.46418	0.583833	0.752084	3.42912	3.63088	3.10449	3.08659	1.38788	6.32707	6.76367	6.9067	4.46662	5.23688	9.13403	2.54159
C2CD2	54.4622	66.1328	51.2122	47.1289	14.4311	25.0767	25.9607	18.7904	20.7541	117.912	102.723	154.808	115.304	92.2719	74.8729	81.297
C2CD2L	15.8795	23.3027	15.9235	14.5866	10.4579	22.2524	24.332	12.6802	15.9993	13.8052	27.9965	13.7175	15.9866	15.3666	12.4091	13.6072
C2CD3	8.17596	4.28813	5.09307	5.84605	4.13887	11.5881	9.55345	3.62022	10.489	11.6809	11.7837	10.7163	4.50168	11.5958	7.96441	6.8738
C2CD4A	0	0.0494327	0	0.143884	0.17892	2.75813	0.937788	0.608962	0.212418	0.279337	0	0	0.0449751	0.103644	0	0.108054
C2CD4B	0	0.103767	0.117233	0	0	1.80125	0.984282	0	0.111474	0.293186	0	0	0.18882	0.108782	0	0.226822
C2CD4C	0.418154	0.556719	0.503174	0	0	0	0	0	0	0	0	0.228943	0.30391	0	0	0
C2CD5	25.783	18.5569	21.0803	21.7638	28.2933	50.6107	51.5813	52.9447	53.5622	33.2255	39.6425	38.0863	30.2728	42.7199	33.0173	36.9228
C2CD6	3.22697	6.23223	5.21643	4.19857	2.43559	2.54156	1.76758	1.55359	2.40224	1.63802	1.0521	1.44749	1.29982	1.34576	1.13933	1.31251
C2H10orf113	0	0.885822	0	0.214865	0	2.19667	0.420124	0.744032	1.18952	0	0.511499	0.455352	0	0.696477	0.221563	0
C2H10orf67	1.304	1.47569	2.30466	1.17911	0.942566	1.50682	0.494036	0.777714	1.39879	0.858417	2.20545	0.535462	0.513355	0.682506	1.08559	0.332056
C2H1orf167	0.338128	0.420164	0.0339065	0.174711	0.706071	0.818655	1.02483	0.80665	0.322409	0.254387	0.207955	0.308547	0.0273054	0.0943867	0.510447	0.295209
C2H5orf46	2.96696	2.37008	9.22306	14.1805	10.9613	2.77542	8.99258	7.07809	23.3395	113.84	64.7782	90.6978	41.4501	36.3033	52.2989	48.7852
C3	2.00602	2.57061	0.188585	5.15016	5.43754	16.2263	23.6869	7.10367	2.33118	2.82977	1.92772	2.81443	1.6402	3.14983	1.13563	8.68399
C30H15orf39	4.84254	3.02099	1.58165	1.68001	2.00019	2.74078	3.49459	1.65036	1.10818	9.78468	9.19004	4.39363	3.58655	1.62212	3.05932	3.30176
C30H15orf41	3.57297	1.80997	1.75648	1.98124	4.66137	6.675	1.89293	1.79312	2.79197	5.11392	5.46681	4.19874	1.14006	4.52468	3.7842	2.28252
C30H15orf52	11.3112	9.10085	8.72048	5.971	6.04061	11.7045	8.41	20.5595	17.3406	17.3144	11.8654	12.2251	6.09745	10.4428	9.15745	6.69763
C30H15orf61	0.768932	0.204747	0.416373	0.397307	1.48215	0.60928	0.0776853	1.42165	0.967804	0.694198	0.283745	0.589396	0.298055	0.0858573	0.122908	0.0447553
C30H15orf62	32.0242	55.6028	71.4703	59.7627	6.62807	18.8524	8.7728	6.46317	16.2149	26.1313	19.2255	25.3304	15.7522	33.896	29.7951	38.1686
C30H15orf65	0.874625	0.465781	0.789342	0.11298	1.26441	1.01067	0.220909	0.521634	0.250189	0	0.537911	0	0.21189	0.610367	0.815514	0.127268
C31H21orf2	18.684	12.1343	18.5758	12.4796	12.4073	22.4928	16.6895	16.8508	23.4641	25.0278	17.9372	15.8435	13.3585	15.3922	22.0345	11.1402
C31H21orf33	346.296	260.196	251.815	294.596	577.991	444.353	328.811	381.111	408.612	347.575	356.632	348.777	292.887	332.711	367.644	253.769
C31H21orf58	0.186239	0.198363	0.186755	0.320766	0.538477	0.286943	0.188158	0.111075	0.177581	0	0	0.0679784	0.0902381	0.242609	0.0992299	0.0361333
C31H21orf59	27.0249	24.8864	14.1145	16.679	27.6738	45.6035	48.5393	37.2726	31.5665	40.9463	27.2397	19.3175	32.3721	44.6345	23.3986	46.4246
C31H21orf91	52.6366	70.0658	47.4891	37.2256	64.8668	132.174	58.4211	124.411	60.1133	106.753	170.731	112.435	146.085	153.422	96.0716	171.102
C32H4orf17	1.42941	2.7066	1.62448	1.1489	5.5105	1.78283	1.28367	3.50477	1.90814	4.30161	1.95359	2.26088	2.23167	2.21673	2.62329	3.0506
C32H4orf22	2.87019	3.34364	0.755511	1.29765	1.38311	0.118451	0.181235	3.63759	0.718399	0.26992	0	0	0.43459	0.500749	0	0
C32H4orf3	262.239	313.459	268.971	294.206	350.395	292.493	245.994	417.342	242.693	256.458	242.574	221.412	336.194	307.586	242.944	263.194
C32H4orf36	0.88688	0.472308	0	0.305501	0.284917	1.17123	0.298672	0.528943	0.67652	0.444824	0.727264	0.323716	0.572957	0.660181	0.472537	0.516205
C33H3orf38	38.1945	49.1103	47.306	46.2263	51.3195	71.1732	41.0214	49.0991	54.5298	41.4201	62.9583	42.8598	54.7269	72.039	61.4635	64.0891
C33H3orf52	36.9712	45.8791	36.9337	46.496	38.6572	44.2188	54.6185	38.4834	91.1907	29.3893	26.5991	27.1167	14.5336	37.192	28.6187	27.0001
C34H3orf70	5.52219	4.39641	3.52385	6.39834	9.08526	15.8377	11.2709	7.85112	14.9667	10.4913	15.5061	6.84093	8.78371	6.63307	6.80585	9.38276
C35H6orf201	1.10466	1.07853	1.88313	1.04643	0.887203	1.45884	2.04608	0.329415	0.526654	0.554055	0	0.403208	0.624446	1.23344	0.588574	0.535803
C35H6orf52	1.11044	0.0739208	0.167028	0	0.668884	0.641582	0.560941	0.413923	0.952937	2.71515	1.02442	0.455983	0.201765	0.309974	1.10935	0.565537
C35H6orf62	63.6232	45.7152	61.8098	50.6668	44.7244	74.2773	36.4466	37.0652	46.6248	64.274	44.4745	50.0069	39.6066	66.2799	55.9595	44.8101
C37H2orf69	10.8591	10.0124	9.16644	11.3056	10.622	12.896	11.1348	14.1613	14.0015	9.99882	17.3444	13.222	25.601	22.9834	11.3126	20.5653
C37H2orf88	0.337893	0.244211	0.82771	0.162119	1.83761	1.64148	0.682748	1.28111	0.552316	1.23474	0.32656	0.211428	0.479461	0.444656	0.4758	0.224765
C38H1orf186	0	0	0	0	0	0.540201	0	0	0	0.615491	0	0.671877	0.0990982	0.570922	0.435892	1.19043
C38H1orf226	1.06781	0.341197	0.591063	0.463459	0.205825	0.338441	0.0863047	0.025474	0.12218	1.67098	1.10329	0.982187	0.475993	0.453071	0.659968	0.646374
C3AR1	0.962344	0.085416	0.434254	1.49173	2.00954	1.42975	2.18758	2.15231	0.917606	1.93069	2.76201	4.0395	1.47656	0.626811	0.299101	2.28719
C3H15orf40	40.7555	60.6343	35.9057	58.2447	74.973	35.6681	8.00631	85.6529	70.6896	27.4984	26.06	33.2939	58.7713	19.4126	23.0074	4.42425
C3H4orf19	2.56669	1.36689	0.491361	0.783668	0.787087	0.539258	0.942955	0.695815	0.200239	1.75547	2.00908	1.9163	1.1871	0.45594	1.67836	0.950682
C3H4orf48	4.59889	4.59213	0.345872	0.594062	5.54036	1.51835	0	3.77137	1.31553	0.864982	0	1.88845	0.278536	0.641878	0	0.334595
C3H5orf30	40.6163	41.1055	37.7124	34.675	49.5934	58.4783	32.1644	58.6929	65.6922	37.7945	60.7592	45.8968	70.2478	73.4828	64.4747	54.4355
C4BPA	0.12898	0.137377	0	0	0.870152	5.02484	6.77605	0	0	0	0	0	0	0	0	0.0750722
C4BPB	0	0	0	0	0.716638	2.94594	0.250412	0	0	0	0	0	0	0.138377	0	0
C4H10orf105	0.157163	0.376637	0.0472794	1.13688	0.302938	3.73594	13.1789	2.2496	3.5516	1.41888	0.579949	0.344192	2.39872	1.49162	1.42354	3.0187
C4H1orf131	13.2393	14.4857	13.3242	15.0496	37.815	30.9945	21.8875	20.3861	19.8309	28.2515	20.7262	16.606	29.3915	35.2097	30.1399	24.7989
C4H1orf198	56.3683	77.4481	74.3858	56.6757	27.2569	76.1543	84.1455	115.866	139.757	70.1759	84.0958	69.6795	85.5503	85.6819	76.3107	55.3485
C4H5orf22	38.9396	34.8694	50.8485	48.5863	27.0579	26.3471	25.5472	23.568	44.7202	24.3047	29.6845	35.2698	28.8833	31.1869	47.1811	28.9884
C4H5orf34	1.00873	0.69836	1.30487	0.990302	0.340266	0.466253	0	0.120323	0.201986	0.227673	0	0.773205	0.0977517	0.591322	0.483715	0.205495
C4H5orf42	12.04	12.6546	11.8822	10.9502	7.9863	15.843	16.9771	13.5177	17.179	17.5515	17.4377	16.4088	11.5834	16.0388	11.8608	23.2753
C4H5orf51	29.1429	34.5659	24.718	28.2742	22.8514	54.8154	45.9083	41.782	38.396	40.8705	48.6542	50.3155	43.0744	43.2185	34.5526	42.9826
C4H5orf58	0.596532	0.254147	0	0.801394	1.14984	0.787793	0.241071	0.996176	0.204768	0.718072	0.880509	0.653214	0.289037	0.333038	0.190703	0.694418
C5	0	0	0.266752	0.0572708	0	0.0731885	0	0.0330528	0.031706	0	0.0681685	0.485485	0.349082	0.0928208	0.177169	0.0322568
C5AR1	1.01199	1.56781	0.442818	0.57043	0.620662	4.31309	3.90376	7.35244	0.789497	3.87601	1.24478	1.0074	3.25405	3.23581	0.539196	4.3909
C5AR2	0.521061	0.277491	0.22393	0.115385	0.645666	1.96607	3.91062	1.15427	0.0425861	1.12004	1.55653	0.244531	0.252469	4.696	0.47593	9.5317
C5H11orf1	3.49794	4.31631	2.77188	2.60087	5.50907	6.70384	3.79256	5.54625	4.34406	5.39166	4.61743	3.08293	3.26569	4.85834	2.90924	2.48288
C5H11orf52	0.243838	1.36349	0.73354	0.56696	9.04767	3.7032	5.66605	6.61693	3.27828	4.21933	2.84934	5.74065	1.12239	1.08906	1.62399	1.06444
C5H11orf63	0.46736	1.24446	1.57468	1.15913	0.6306	0.462903	0.613826	0.613222	0.240641	0.421936	0.689844	0.0511767	0.135869	0.130461	0.199211	0.272025
C5H11orf65	0	0.0914928	0.103366	0	0.165577	0.453769	0	0.204928	0.0982887	0	0.211322	0.188125	0.249728	0.0959148	0.183075	0
C5H11orf70	18.5588	14.4958	14.4415	14.9593	26.472	22.8752	6.99999	24.6461	25.0575	14.8934	15.8274	12.4643	8.39277	11.7427	7.11956	7.48943
C5H11orf71	1.14753	0.458337	0.690424	0	1.65893	1.13659	0.579675	0.171099	0.328254	1.72666	1.05863	2.19899	0.556009	1.12114	1.52853	1.00187
C5H11orf87	0.0805391	0.0857821	0.0242286	0	0.271675	0.0531808	0	0.0960684	0	0.181778	0	0	0	0	0	0
C5H16orf46	0.680401	1.08704	0.921086	0.4834	1.63938	2.24638	1.71853	1.26812	0.681209	0	0.523075	0.372526	0.412092	0.759722	0.271893	1.88112
C5H16orf70	37.1202	91.6532	71.3158	66.8576	35.064	54.2441	20.1363	21.3841	28.8988	25.3882	40.6004	27.3676	23.3508	59.1688	35.9037	31.6105
C5H16orf74	6.0943	2.62733	1.74605	2.69908	30.2067	7.85664	7.32986	14.7119	5.97701	23.5799	18.5621	38.1335	15.7486	5.99468	5.56646	7.43215
C5H16orf86	0	0.124022	0.140117	0.360992	0	0.30755	0.235282	0	0	0	0	0	0	0.260033	0.124082	0
C5H16orf95	16.3004	13.3829	9.26249	6.4338	33.8199	21.3772	16.9258	23.3591	19.0397	44.6254	24.5057	22.5595	26.5461	21.9925	24.7282	15.6809
C5H17orf107	0.664425	0.530759	0.599639	0.858271	0.320177	0.65809	2.01381	0.990672	1.71055	0	1.2259	0	0	0.556412	0.531017	0
C5H17orf49	87.5353	37.0193	48.5359	42.8646	131.233	76.5006	50.5768	61.5904	83.4659	125.256	77.0592	78.9375	51.6999	40.5653	49.0783	39.1279
C5H1orf123	72.0495	46.921	54.4345	77.1683	100.588	55.3909	74.9755	61.0801	96.337	70.1577	78.7484	81.1496	57.8508	46.8328	75.7353	81.0565
C5H1orf159	19.0825	13.4772	17.0987	15.6574	28.3367	28.3374	27.1397	19.2451	25.7235	25.0161	23.4722	21.2544	16.1905	19.8897	24.3493	18.9246
C5H1orf174	68.31	33.9061	42.9616	41.8066	102.695	91.2334	64.9935	60.9132	61.0871	73.8453	82.1204	76.011	60.5192	104.413	72.5567	66.7806
C6	0.232943	0	0	0.0802413	0.224505	0.563988	0.235343	0.277859	0.488651	0	0	0	0	0.13005	0	0.451946
C6H16orf52	3.20127	1.98897	3.37064	2.48114	4.62794	5.10842	3.77329	3.81853	3.35769	6.82392	3.2814	2.62908	3.48998	3.87234	5.11699	2.01856
C6H16orf54	0.903161	0.374094	0.24151	1.29629	0.580295	1.72284	1.01385	0.897755	0.746351	1.81196	2.09841	3.40648	1.06971	2.07293	0.695084	0.817726
C6H16orf58	37.4894	29.0502	26.1674	28.0223	11.8746	28.9963	33.1943	19.3443	33.6178	34.5429	29.6628	30.2121	16.2257	24.1635	25.4172	18.2042
C6H16orf62	26.7439	31.1738	13.6226	30.0014	19.8445	30.2135	41.366	30.7714	27.1706	26.4713	23.4833	32.8269	22.8966	22.2421	12.5681	29.2498
C6H16orf71	1.29693	0.941837	1.135	2.31498	1.02268	1.32349	0.595587	0.773501	2.42831	1.59665	1.45025	1.42016	0.914036	1.18483	0.565377	0.480374
C6H16orf72	52.1706	92.886	73.6492	66.6554	42.2012	64.8131	89.7105	67.9093	50.9403	51.8027	63.1707	41.5312	67.5923	71.5661	55.5072	92.8024
C6H16orf89	0	0.351895	0.265042	0	0.424558	0	0.667581	0.131364	0	0	0	0	0.106721	0	0	0
C6H16orf91	39.0289	17.8057	28.3351	21.1073	48.1472	24.9121	34.9621	18.7769	25.9757	50.7001	46.8868	39.1759	22.6927	28.4715	40.3421	31.3489
C6H16orf96	1.61035	0.557435	0.581331	0.208017	2.40562	2.33933	0.732123	1.87283	1.05949	0.605765	1.38655	0.617177	0.858285	0.719233	1.32991	0.609243
C6H1orf146	1.48013	0.0985307	0.667905	0.764786	1.2482	0.610843	0.186923	0.220691	0.846795	1.11356	0.455156	0	0.806812	0.516465	0.591472	0.215376
C6H1orf194	2.33064	2.82087	1.65721	0.766335	8.98482	8.39424	4.06712	4.04367	9.33361	0.956418	0.781847	0.928033	0.61596	2.24748	2.37068	0.73993
C6H1orf52	9.64044	6.2068	7.40186	6.87705	12.0647	14.3465	14.5369	15.3181	12.0597	12.882	16.2828	14.4954	12.6886	20.2835	15.4479	17.9223
C6H7orf26	71.2825	55.3772	66.0093	55.9094	43.7183	93.0425	88.0036	64.3545	77.3377	80.7264	80.6361	76.4054	94.5606	105.086	87.924	126.662
C6H7orf43	6.38944	3.46456	2.16678	3.42148	1.90337	4.9094	7.74632	2.77143	7.70966	18.0045	19.5767	14.1203	6.86719	6.42088	6.56111	7.37028
C6H7orf50	13.9756	10.269	7.50386	10.4205	18.7547	10.1627	8.57898	17.5672	14.9284	15.8382	15.4497	16.6595	24.2148	7.99996	12.6305	10.4512
C6H7orf61	4.26659	11.0579	5.81863	5.58485	2.74135	6.57364	2.58633	8.4821	2.44094	5.99186	3.14884	2.80319	4.82366	2.38199	3.33414	1.1589
C7	1.74333	1.00578	0.568152	0.487923	0.490052	6.13942	6.97178	4.11563	2.78433	1.31158	1.87632	1.67036	2.42849	2.79819	3.32843	6.97606
C7H18orf21	10.4635	5.94385	8.60386	5.58673	10.4206	8.52132	4.58091	7.48865	8.77985	16.7939	9.4384	10.6939	11.8297	13.0464	13.0085	7.51132
C7H18orf25	23.1109	26.6294	25.661	23.53	13.6173	28.3011	34.9174	25.4996	40.9279	24.5003	34.6297	26.8023	32.6266	36.3032	26.6424	38.8263
C7H18orf32	31.8535	21.8245	25.3292	25.4099	52.9612	34.8093	21.078	30.663	28.1347	24.9457	17.4138	21.6216	19.676	24.5433	17.7658	20.0581
C7H18orf8	43.9866	43.0692	48.38	34.1317	59.4991	67.6693	75.6255	64.6185	60.7493	60.8445	80.8731	68.6156	125.633	99.6077	89.6342	87.4967
C7H1orf105	2.56639	1.91342	1.93012	0.928237	5.68886	1.35569	1.29641	4.43879	3.89085	1.54464	1.57838	1.40512	0.559569	0.716393	1.16228	0.373439
C7H1orf112	9.77555	3.73094	7.51534	10.1862	7.1184	7.56657	6.85851	3.82203	9.66286	9.39746	8.083	9.27714	4.3155	6.76134	7.23402	4.80473
C7H1orf116	33.7103	15.5646	13.2384	12.9992	14.8041	13.3775	21.3908	15.4502	13.6331	54.846	35.4392	18.7294	12.914	18.9591	13.2718	18.2677
C7H1orf21	33.3182	40.0018	31.8487	35.959	66.3124	69.2555	43.5208	59.8489	53.0678	82.616	115.43	107.833	62.234	115.9	83.7716	89.0458
C7H1orf27	20.079	20.9406	25.3513	21.7321	27.5613	27.1696	19.9785	22.998	22.9311	22.6593	22.6398	20.4045	25.3539	31.1244	27.0698	27.8892
C7H1orf43	53.7849	49.4745	44.0623	55.6936	103.359	102.239	88.3695	90.3363	71.5497	62.1274	81.5274	72.8162	92.0271	110.586	84.1766	96.8883
C7H1orf53	1.55296	0.496216	0.373742	0.962895	3.29273	0.410173	2.19654	1.29668	1.24384	3.27138	0.764078	2.04062	0.45147	0.520199	1.98583	0.723113
C7H1orf74	16.9018	13.796	17.899	18.6634	21.5671	22.4947	19.3102	18.2138	26.599	23.5304	31.0877	25.7725	13.0877	21.9294	21.1249	25.3143
C8G	0.51792	0.413727	0	0.267609	1.49747	0	0	0.772229	0.444458	1.94826	2.22971	1.98496	1.50568	1.30117	1.10381	0.150726
C8H14orf119	21.5421	18.9541	15.1212	23.6328	35.0541	36.5919	21.764	21.1338	17.9507	15.2674	28.8017	28.0332	18.9846	38.4332	20.3773	30.5284
C8H14orf132	0.0795798	0.0635703	0.02394	0.0205594	0.23009	0.709389	0.160799	0.023731	0.0682921	0.239484	0.293658	0.217853	0.0192793	0.266571	0.127202	0
C8H14orf2	8.56878	3.96809	4.2589	4.42749	4.66777	2.46002	1.88197	2.22195	2.98398	2.80288	3.66606	2.03977	3.24924	3.11991	3.37451	3.03582
C8H14orf28	4.10229	4.90338	6.03336	4.38062	10.5431	19.5634	8.3812	14.6799	13.9252	7.95584	13.9045	4.39226	8.52491	10.8915	11.0258	16.8732
C8H14orf37	4.9636	2.96289	9.09049	7.18678	3.049	2.19702	1.10214	1.72415	1.80992	1.06695	1.67731	0.776461	0.185	0.761298	0.69749	0.539711
C8H14orf93	14.3648	17.3131	12.5092	11.9147	36.9184	28.7052	18.9684	29.9103	20.7617	22.5624	34.5635	29.1137	14.3476	12.8034	20.7455	16.7953
C9H17orf105	0	0	0.484097	0	0	0	0	0.319914	0.306878	0	0	0	0.649752	0.149733	0	0
C9H17orf50	1.40986	0.187705	0.636193	0.364237	0.339696	0.232736	0	0	0	0	0	0	0.170779	0	0	0
C9H17orf53	10.278	7.17539	7.3271	5.22138	3.82907	4.50542	0.959852	0.824185	3.1624	2.98905	1.80604	4.06677	0.79512	2.74849	2.62305	2.06111
C9H17orf58	13.3852	11.1037	13.7836	7.98016	25.8006	14.1074	19.2444	41.2969	13.6956	17.4292	15.8311	14.657	8.35632	8.04765	19.338	4.04522
C9H17orf64	4.76218	3.21239	3.82029	2.7887	6.42553	2.30598	1.60375	3.02955	2.90611	21.9744	12.4963	17.7299	9.99877	12.4071	18.2688	5.91319
C9H17orf75	30.2543	25.2252	41.4684	35.3195	26.6981	35.8342	15.6651	29.547	39.5936	31.5816	24.1891	31.2655	18.278	24.597	37.0251	22.1768
C9H17orf78	0.63242	0.740949	0.380503	0	0.365705	1.92093	0.255574	0.603489	1.08543	1.14191	0.7779	0.138502	0.428995	0.282459	0.606526	0.147239
C9H17orf80	10.6724	8.45058	13.4338	11.1014	25.7144	14.836	9.50547	13.6515	21.8521	13.523	17.4457	13.6854	9.32153	15.1309	16.0115	11.0341
C9H17orf97	0	0.874931	0	0	1.58339	0.433932	0	0.195969	0	0	0.404168	0	0	0	0	0.19125
C9H17orf99	0.616512	3.17379	2.84381	1.59276	0.594178	1.22127	0.207621	0.122564	0.35271	0.309218	0.505556	1.80024	0.697007	0.688384	0	0.478451
C9H9orf116	0.501924	0.534599	0.301988	0.259344	0.967481	0.331425	0.507094	0.898055	0.287154	0	1.23477	0	0.243196	0	0	0
C9H9orf16	73.7771	29.2972	29.7636	29.7473	109.739	59.4164	52.5637	50.3599	37.5728	194.43	101.764	91.0607	106.828	87.6158	112.928	80.4225
C9H9orf172	0.12106	0.0322352	0	0.0625517	0.0583371	0.199843	0.244614	0.0361006	0.0692592	0	0	0	0.175971	0.0337932	0.0322509	0.0352312
C9H9orf50	0.329663	0	0.198345	0.0851684	0.63544	0.10884	0.166529	0	0.282903	0.496037	0	0.180493	0	0	0	0
C9H9orf78	84.2025	66.7355	62.8797	66.9247	163.975	106.784	80.5662	88.7696	94.0786	118.127	80.4208	85.1524	64.6775	94.2952	94.8738	77.2623
CA10	2.91189	4.26449	2.62796	2.53897	0.4385	0	0	0.271355	0.468537	0	0.111929	0	0	0	0	0
CA11	9.48003	9.19564	6.11118	6.12291	21.21	18.8911	7.3543	18.3754	12.4936	4.58499	4.58103	2.5952	3.36298	4.25298	1.80394	0.394129
CA12	101.134	327.808	84.0199	75.7087	4.05478	47.1734	66.8641	20.2184	9.44269	4.2609	22.3919	11.5174	34.4977	58.5401	42.1599	107.087
CA13	45.8902	26.0788	32.8975	39.1957	61.8175	51.9247	34.3739	30.1018	76.4849	180.48	156.129	176.083	121.547	174.728	177.878	77.5951
CA14	3.353	12.9955	3.25021	1.63625	3.94965	8.97908	12.9856	34.9958	4.26283	1.12115	3.66606	16.9301	78.7039	10.8157	22.7284	3.79478
CA2	205.948	324.419	11.4908	150.362	3.98492	1.95014	9.54812	5.63652	12.278	0.888773	7.2655	11.2111	3.91136	2.63813	0.734336	2.75039
CA3	104.106	171.965	4.53577	8.81073	77.8461	1247.68	655.192	436.236	39.6382	0.270081	1.54549	35.3788	3.82667	6.41341	0.47818	0.104474
CA4	2.22832	9.31098	10.9318	2.03705	1.3216	44.5943	127.457	52.6485	15.4942	6.44791	1.26504	1.50157	102.487	31.1969	8.31089	124.91
CA5B	19.3437	15.962	16.7227	13.6108	31.114	43.3753	43.4881	45.2807	48.2702	15.7948	15.9165	11.2053	13.0512	33.2827	33.7687	23.1326
CA6	6.92216	13.8854	10.412	5.96113	0.667139	8.68447	1.86492	8.5321	20.1971	38.5378	27.5303	41.942	61.7132	32.72	83.353	30.8891
CA8	0.150552	0.0801764	0.0905814	0.388951	0.290196	0.198822	0	0	0	0	0	0	0	0.168103	0	0
CA9	14.6524	277.554	37.1602	44.8504	6.43515	27.8007	208.558	177.652	87.2228	6.13972	18.023	61.5383	526.171	15.4286	21.8396	54.5168
CAAP1	30.2229	27.4318	31.229	35.8493	46.7315	36.3555	33.4549	34.7965	44.3545	36.1829	41.0545	37.1235	30.9431	36.3873	42.7781	40.9185
CAB39	231.036	287.43	323.207	272.557	160.623	220.383	261.126	265.217	334.915	168.889	156.972	175.131	192.822	246.559	205.427	209.158
CAB39L	1.42422	6.44697	0.685518	1.76614	2.05893	4.32596	0.431667	0.764474	1.79257	1.0715	1.40147	0.779772	1.03511	2.06733	0.986486	0.911856
CABCOCO1	1.74481	3.19412	1.18101	1.40866	1.4714	2.73627	0.771218	2.8617	1.80927	0.656345	0.402409	0.477649	1.05676	0.36529	0.929649	0.25389
CABIN1	23.3247	15.7141	17.0046	17.217	41.6707	18.185	27.8643	42.4755	36.5876	22.0484	31.3075	29.5414	28.0689	14.7029	31.1012	14.8379
CABLES1	34.411	16.8456	11.846	21.66	24.7878	53.4472	30.7035	30.9255	108.514	32.9169	44.7267	23.955	16.759	29.9722	30.4629	8.3281
CABLES2	17.6956	15.6757	12.7242	12.8006	10.7319	14.8195	25.4651	12.4586	22.0747	22.34	27.4998	21.1729	17.859	17.3971	15.3613	16.5799
CABP5	0.530875	0.188478	0.106469	0	0.511643	0	0.357563	0.527698	0.303717	1.06506	0	0.581318	0.171483	0.098794	0.18857	0
CABP7	7.11945	2.97169	2.19963	3.77804	8.99417	5.78101	2.1384	5.79535	4.29325	7.81722	8.16549	4.84611	4.66158	5.04896	5.38239	5.2638
CABYR	16.3673	8.07289	6.47691	13.5084	18.9504	9.06667	6.10385	13.1028	15.6483	26.7762	31.0768	16.8399	20.0655	11.3454	16.5048	9.84618
CACFD1	47.6741	22.4338	29.91	35.5163	14.4062	16.0015	23.6822	7.69926	32.7166	14.3128	12.5361	19.592	5.32219	5.68986	6.69722	9.75481
CACHD1	15.1958	9.57426	11.8791	8.54285	14.6453	46.46	41.7865	24.6039	34.5602	15.78	22.5745	18.9247	4.77026	9.58892	4.44735	6.44663
CACNA1A	0.0745111	0.0198404	0.0448305	0	0.107718	0.295203	0	0.0444391	0	1.40144	1.32895	1.63182	0.866465	0.727978	0.516102	0.672218
CACNA1B	0.254952	0.0339437	0.115046	0.148201	0	0.0210434	0.0321973	0.0380139	0	0.143858	0.0784002	0.139589	0	0	0	0
CACNA1C	0.807337	0.56753	0.75776	0.417151	0.933708	2.64414	2.15333	1.71415	2.71587	0.388731	0.635555	0.247534	0.48506	0.0721164	0.2753	0.300741
CACNA1D	0.155025	0.257996	0.0116591	0.170216	0.0933808	0.0383868	0.0587334	0	0.0776046	0.0583159	0.0953436	0.0212194	0.0281678	0.0324559	0.0309746	0
CACNA1E	0.403831	0.138253	0.399165	0.7005	0	0.0571401	0.0291422	0	0.0495074	0	0.0709611	0.0947576	0.0698812	0.0322078	0.0614757	0
CACNA1G	0.220231	0.117284	0	0.113794	0.106126	0.508973	0.148333	0.0437826	0.377987	0.938903	0	0.120579	0	0.102461	0.117341	0.106821
CACNA1H	0.196891	0.398446	0.165846	0.427281	0.341565	0.598042	0.676325	1.15079	0.428042	2.42931	1.4531	0.948635	2.11786	0.527626	0.377659	0.504238
CACNA1I	0.728965	0.77642	1.69954	1.24767	0.0439098	0.0300839	0	0	0	0.205661	0.0560409	0	0.0883009	0.0254358	0.0242749	0.0265182
CACNA1S	0.653483	1.17789	1.99612	2.20774	0.436022	0.13277	0	0.0899406	0.517655	0.0756371	0.0618314	0.275221	0	0.0561281	0.133916	0
CACNA2D1	3.31783	5.86788	3.84455	3.28049	4.97409	5.49051	5.95912	6.96237	5.60071	5.2388	4.03067	3.49852	4.98151	3.45307	2.9681	4.36291
CACNA2D2	1.93328	1.61789	0.664674	1.51266	2.87471	1.31304	0.892889	1.54835	2.52809	3.90632	6.72636	4.23395	4.20189	1.141	2.70761	1.09311
CACNA2D3	0.440947	0.234826	0.265301	0.189864	0.212486	0.388216	1.18797	0.219154	0	0	0	0.160948	0	0	0	0
CACNA2D4	0.0383877	0.0817734	0.0230964	0	0	0.126739	0.0387831	0.0228947	0.0439237	0.404328	0.0944366	0	0	0.0428629	0.0409066	0
CACNB1	19.1492	15.0752	11.1318	12.3322	6.50847	9.22372	5.70115	8.22075	13.7604	3.47989	4.66534	7.09088	4.57194	2.01421	0.837918	0.376909
CACNB2	0.990321	2.01369	1.48959	0.883843	0.780909	1.78342	3.41087	1.34235	2.086	4.26715	1.71646	2.76034	9.96754	3.39271	5.85214	2.64625
CACNB3	17.9079	18.3629	11.9122	9.19554	14.472	19.0959	24.9472	20.0341	16.9269	16.7364	22.301	14.1286	10.5093	11.9228	9.89706	7.05671
CACNB4	3.03982	6.97649	0.674966	2.24382	1.01144	1.86385	1.90118	3.79861	0.93166	4.02943	0.44513	0.554775	3.40164	1.05058	0.308503	0.884656
CACNG1	0.217234	0.694129	0.261403	0	0	0	0	0	0	0	0	0	0	0.12128	0	0.12644
CACNG2	0	0	0.0993361	0	0	0	0	0	0	2.48427	0.609249	1.44632	0.159994	0.460876	0.439841	1.53756
CACNG4	8.05625	8.07865	2.78452	8.54675	3.3866	3.16914	2.85739	1.38011	5.98194	22.1808	16.4455	11.6372	12.7901	9.18683	9.77215	5.6369
CACNG5	0	0	0	0	0.128668	0	0.26976	0	0.0381894	0.100441	0.410539	0.511665	0	0.0745342	0.248963	0.155412
CACTIN	47.8162	28.4046	33.1605	32.7326	40.8533	53.3228	74.6848	35.215	48.1807	62.5145	60.6573	55.536	68.2806	66.2418	51.7016	75.2695
CACUL1	8.64969	9.95367	8.26119	6.50079	8.89015	13.8394	12.9249	11.7785	13.15	12.0139	10.9371	10.1339	11.7378	11.4478	9.63623	9.69936
CACYBP	115.692	85.0597	87.8962	91.0951	156.066	197.551	110.184	157.008	121.942	102.563	87.9214	94.4086	157.278	186.57	121.321	171.455
CAD	31.7515	9.76883	12.3481	19.1474	5.23234	14.448	32.2448	8.87973	21.9065	24.3211	28.4317	28.5534	18.852	25.4876	14.1783	38.1586
CADM1	30.8286	28.8019	19.9368	21.6465	31.5366	46.7299	22.5974	27.1385	44.3131	42.2025	23.6547	23.9739	24.6852	29.1039	32.3155	23.6608
CADM2	0	0	0.0191906	0.0659228	0.184443	1.53747	0.0966739	1.33162	0.164232	0.0959867	0.156934	0.209561	0.587272	0.409566	0.33989	0.0742599
CADM3	0.168244	0.0447992	0.101226	0.0434659	0.0810746	0	0	0.150513	0.240634	0	0.206947	0	0.163038	0.0939289	0.044821	0.0979258
CADM4	4.29095	3.80857	2.92592	5.0255	3.3084	3.87225	8.5258	3.92404	3.92781	5.59563	5.80583	7.8311	2.5642	5.50986	5.86805	3.91279
CADPS	5.27071	1.21141	2.13638	0.573342	1.55067	0.512887	0.504474	0.264715	2.47581	0	0	0.121506	0.0268822	0.0309745	0	0
CADPS2	2.39768	3.69385	2.06085	1.19464	3.21865	3.16643	3.11449	4.90285	4.16418	1.67502	1.79061	0.750144	3.11181	0.764915	2.28126	1.99366
CAECAM1	0	0.615817	0.463823	0.995815	1.48595	0.763553	3.11538	8.96558	7.71818	0	0	2.11038	0.373524	0	0	0.673052
CAGE1	0	0	0.0597592	0.205282	0	0	0	0.177712	0	0.14945	0	0.108761	0.09625	0.0554513	0	0
CALCOCO1	15.9075	21.4613	22.6512	11.5529	19.2492	42.3658	45.0892	27.7243	17.7466	32.7122	32.0679	16.7416	16.186	29.4553	27.7814	22.7872
CALCOCO2	60.693	84.3078	72.4328	67.689	212.38	178.995	216.859	248.84	132.248	190.018	184.795	133.516	260.974	185.528	185.857	215.97
CALCRL	8.36748	3.56488	4.47887	6.44049	3.50382	6.0586	8.27878	5.91969	5.51341	11.4616	11.7829	15.2288	9.05922	6.4112	5.04246	20.8246
CALD1	194.061	238.846	141.389	158.267	181.126	197.408	105.928	301.005	175.692	53.9652	40.7367	54.3687	94.8215	38.5715	39.2314	22.9041
CALHM1	0.345975	0	0.83264	0.834238	0.555736	0.228451	0.932104	0	2.37522	11.1057	12.1995	18.9424	3.46445	4.37816	4.97714	3.82609
CALHM2	23.8686	12.5279	13.9466	17.7285	66.9104	42.281	25.7376	19.5737	25.013	24.8639	19.0553	23.2464	1.50122	9.41759	7.15353	10.2859
CALHM4	68.2002	152.506	200.298	196.429	0.458845	4.87271	0.360748	0.0709864	0.408563	0.179092	0.146403	0.130332	0.05767	0.332247	0.126833	0.207831
CALHM5	108.299	50.1352	74.8478	86.5884	53.0403	39.6113	39.8682	24.2741	41.8117	2.66266	3.04732	2.90659	2.9152	5.82885	1.60284	3.08994
CALHM6	13.8656	17.7219	11.9574	12.5376	25.1675	9.91856	12.1406	13.6448	8.59365	6.60671	3.97955	11.8934	9.96543	4.25756	5.1714	3.49718
CALM1	215.256	213.37	168.747	245.128	263.097	240.931	128.63	206.461	310.013	217.591	125.615	198.073	156.412	160.837	139.96	112.842
CALM2	244.568	150.02	206.468	171.755	430.198	355.618	249.416	304.097	259.18	350.657	278.148	264.722	228.562	301.102	308.646	331.057
CALM3	230.727	140.503	95.779	191.926	95.4716	129.593	86.9287	101.598	143.562	93.0888	123.678	161.827	61.0932	78.2151	64.4724	49.2146
CALML4	6.20913	6.09123	1.76959	4.89681	0.629914	0.431574	0.990488	0.389808	0.186962	3.44206	0.401972	1.43139	0.475025	0	0.17412	0.19021
CALML5	364.058	268.647	442.061	262.632	509.347	698.859	496.277	584.269	299.564	3397.87	2424.57	2372.06	3143.06	3679.3	5162.1	2997.8
CALML6	0.593588	3.63533	1.60713	1.84024	4.57667	5.48733	15.2924	6.01836	1.01879	1.78632	2.19041	1.94997	2.01327	2.31976	2.37202	3.28221
CALN1	0.252225	0.53729	0.227631	0.0651624	2.06625	1.58219	1.01929	1.27865	1.0101	0	0	0	0.061105	0	0.0671939	0
CALR	245.405	155.862	146.332	231.686	220.224	214.645	357.036	114.905	173.975	159.43	179.035	217.652	123.228	159.812	116.828	225.642
CALR3	0	0	0	0.551659	0	0.281994	0	0.127352	0	0.642593	0.262652	0	0	0.119212	0	0
CALU	149.954	142.474	181.09	181.488	171.095	244.232	203.364	172.991	242.067	99.6718	121.302	147.791	185.273	171.179	175.455	164.535
CAMK1	26.635	31.8076	53.6603	14.5964	73.7042	116.316	279.694	285.334	31.515	37.9518	19.8558	20.7696	216.263	45.8492	64.5061	71.2893
CAMK1D	8.31015	11.5065	7.28932	9.44648	2.86641	5.7472	3.49087	1.93033	1.5514	12.9648	11.9434	7.75874	6.63312	13.5033	11.8616	7.81539
CAMK2A	1.29459	0.295471	0.407997	0.605207	1.42593	1.09907	0.685102	0.955937	0.811179	1.66966	0.909938	1.14758	0.418176	0.481836	0.624075	0.394695
CAMK2D	57.6699	95.8217	82.5176	53.492	85.6953	71.7289	97.036	126.781	145.051	77.6239	76.5251	78.9178	153.498	102.17	103.094	89.0631
CAMK2G	2.90043	3.73961	3.62792	3.27337	4.11947	2.26798	1.92783	3.23207	2.6637	4.24937	2.15936	1.00295	1.40534	1.06531	1.46404	0.577536
CAMK2N2	1.50076	0.399615	0.601967	0.516962	0.482131	0.495484	0.75811	0.447533	0.858595	0	0.615331	0.547786	0.36358	2.79286	1.19943	2.62053
CAMK4	0.0355171	0.0378293	0.128216	0.11011	0.0342304	0.164166	0.071766	0.0635481	0.0609587	0.587861	0.17475	0.155567	0.0860451	0.138802	0.359553	0.0620177
CAMKK1	34.7374	27.9862	31.0335	30.7096	17.3248	24.3276	26.9963	27.9133	83.0609	49.2227	34.6607	45.3087	25.0703	43.1268	44.9982	40.0133
CAMKK2	80.505	95.1839	100.882	75.4005	58.5094	177.111	170.288	148.277	93.7327	91.0634	88.9749	96.2059	115.407	106.345	92.9867	123.307
CAMKMT	14.1557	9.54003	8.74306	8.803	15.8161	11.746	12.4031	12.776	12.757	8.10524	8.93717	7.27027	7.8907	8.04286	8.81046	15.1661
CAMKV	0.66474	0.606869	0.457084	1.07948	0.0915226	0.313525	0.383764	0.566367	0.869262	3.57222	3.73785	7.69496	3.22085	0.477151	1.01194	0.608
CAMLG	51.8009	33.4349	43.7579	25.4808	57.1134	56.9165	34.5408	51.1613	29.3985	38.6601	25.9966	40.1598	41.9655	48.354	38.4192	36.9042
CAMSAP1	11.5792	9.85196	7.91925	9.6756	8.54417	12.0064	9.68781	7.71523	9.91093	13.8159	14.2985	10.9459	10.5853	7.90392	7.95288	9.00372
CAMSAP2	34.1343	38.5864	36.8755	27.7343	22.7471	44.2405	42.648	52.623	37.0484	62.7535	72.4227	66.8814	83.7402	63.4991	54.8766	60.3171
CAMSAP3	121.584	120.347	102.706	61.0938	166.938	167.144	300.984	235.681	191.32	220.472	283.393	181.346	170.211	69.3648	112.101	84.1774
CAMTA1	6.81623	3.82651	3.43497	3.80236	1.59002	1.37605	1.27202	1.48887	0.956274	1.2412	0.534027	0.6418	1.50408	1.13921	0.404813	0.606475
CAMTA2	4.83623	2.14628	2.26316	2.04769	2.1363	2.66118	4.41102	2.20334	4.91882	10.7133	5.20515	4.33958	2.05038	2.25001	1.8968	1.36836
CAND1	94.5087	100.037	103.874	113.698	34.7874	73.6308	102.378	76.5196	80.876	76.3007	93.5866	105.048	107.328	103.89	91.9197	128.393
CAND2	3.41592	2.3704	1.52585	2.43357	2.3943	3.82762	3.974	2.4077	2.07271	0.856643	0.509298	3.74049	0.501547	0.722375	0.744558	0.66274
CANF2	0	0	0	0	0	3.15451	124.524	0	0	0	0	0	0	0	0.339386	0
CANT1	41.6023	27.0417	22.7094	28.4457	28.1872	57.144	72.6323	42.0062	49.8687	49.8903	49.5052	50.8643	32.7622	41.97	36.3324	49.3696
CANX	161.826	130.381	144.233	158.174	108.683	301.582	259.808	129.865	140.437	128.236	142.359	242.802	150.572	280.718	148.875	189.999
CAP1	179.392	133.285	120.146	150.625	129.158	141.753	160.518	135.894	182.706	198.448	179.482	191.201	139.959	175.505	147.563	146.663
CAP2	2.69272	2.0407	1.43317	1.76592	2.49535	2.80382	2.61582	5.62086	2.13303	3.42834	0.764341	1.58769	3.86391	2.31279	1.65543	3.43597
CAPG	1182.9	884.102	884.171	835.836	1564.23	1321.76	1184.98	1468.37	1398.32	1378.47	1468.08	1328.51	1539.84	1530.17	1589.93	1289.47
CAPN1	354.784	292.772	285.828	292.989	489.156	348.909	462.398	438.89	560.963	640.992	680.741	654.959	465.85	448.712	550.108	347.732
CAPN10	49.395	37.0184	44.4588	38.0778	44.6302	57.0123	65.4988	30.7663	80.1627	91.2563	56.2254	56.8146	35.9964	49.1488	43.5628	45.7336
CAPN11	0	0	0.174774	0	0.279962	0.575431	0.586956	0.952864	0	0	0.357308	0	0	0.162175	0.0773866	0
CAPN15	51.3489	29.1143	27.7497	30.7898	42.1395	55.3869	69.6468	29.1579	46.4755	70.7864	67.6996	53.8711	37.2157	38.5209	35.3867	43.9184
CAPN2	179.171	182.513	145.086	153.024	220.75	223.401	290.341	301.81	284.001	169.906	136.788	176.389	131.05	145.981	156.141	137.615
CAPN3	0.697408	0.371404	0.419603	0.108105	0.806571	0.736808	1.19781	0.707098	0.678285	0.41975	1.80146	0.0763673	0.135165	0.272549	0.334426	0.243554
CAPN5	22.5679	24.34	21.8317	19.5	27.5991	30.8472	29.3148	34.2336	38.372	31.3892	48.4428	34.1956	28.7612	24.3518	31.2903	12.5836
CAPN6	21.6457	26.3859	12.9243	17.9885	1.42778	4.94543	1.24726	0.196345	0	0	0	0	0	0.137846	0	0.047904
CAPN7	21.1072	23.2336	20.249	19.0642	12.7341	15.748	27.2015	22.0546	27.6692	35.3856	35.673	24.3866	29.0705	24.0781	18.2859	29.2139
CAPN8	13.0096	11.1233	47.9695	21.8312	0.46012	3.78291	0	0	0	0	0	0	0	0	0	0
CAPNS1	61.1197	26.999	29.44	33.3147	44.9452	40.1247	53.0045	30.7632	36.3818	28.706	17.1653	24.5657	24.3076	20.1184	19.012	26.4238
CAPNS2	19.5448	18.215	29.0334	14.2254	90.7085	57.1852	26.2147	40.3964	26.8746	24.0846	46.2164	24.7597	12.1804	22.6699	51.9783	19.8687
CAPRIN1	65.5838	74.5259	60.8761	55.6369	41.425	55.6629	80.0611	66.5049	52.5165	33.6741	47.2001	53.0254	79.833	57.5728	51.6313	64.6771
CAPRIN2	12.1987	16.5283	15.0285	17.8801	26.7927	21.699	21.7144	28.8047	24.4501	30.3422	20.0065	15.5387	14.7162	9.63649	19.764	7.1485
CAPS	4.37731	1.34961	2.49505	1.54752	11.9901	14.6041	20.25	7.832	13.1805	5.54649	3.68397	6.05461	2.0093	1.92932	1.71852	1.60913
CAPS2	0	0	0.0661756	0.340985	0.212007	1.23465	0.166682	0.196793	0.880948	0.0827484	0.270579	0.180658	0	0.276323	0.0879039	0
CAPSL	0	0	0.324905	0	0	0.178288	0	0.322069	0	0	0.332118	0.295662	0.327064	0.301484	0.935102	0.235734
CAPZA1	212.307	213.506	210.556	256.729	200.218	257.278	173.516	196.472	226.899	217.038	251.012	332.967	322.302	385.166	350.433	374.48
CAPZA2	158.265	178.399	190.677	189.498	223.199	254.697	182.98	273.779	196.968	193.075	201.659	215.286	344.265	458.149	301.535	286.571
CAPZB	29.0579	21.4584	21.4458	20.4193	37.1536	28.525	24.6601	27.2665	27.707	40.5165	23.1134	24.3945	27.6894	26.2808	27.0424	22.5507
CAR1	1.05715	1.57635	1.01767	0.109245	0.611309	0.279218	0	0	0.72576	0	0	0	0.61466	0	0.225303	0
CARD10	21.7246	16.3625	9.70976	11.2251	13.3103	13.3715	26.4164	13.8822	17.7554	27.902	14.0291	17.1619	7.85702	13.0382	11.6991	13.2769
CARD11	0.0712615	0	0	0.0368208	0.13736	0.235274	0.791952	0.382509	0.0407692	0.965032	0.876544	0.31213	0.276226	0.43763	0.379688	0
CARD14	5.19261	4.90845	3.98335	5.09775	0.50045	7.54322	5.90187	3.48403	6.83267	19.4354	16.1275	18.4084	25.6943	30.4755	33.4075	23.272
CARD19	16.172	9.19961	9.06666	7.40652	82.89	64.7993	56.4425	62.2549	42.4756	91.2514	39.7844	40.6494	78.536	84.5411	69.5202	61.1835
CARD6	3.37564	6.48734	3.48801	3.0713	1.4145	14.0522	14.6055	6.34615	2.30908	7.83973	7.22116	8.67848	4.16009	9.5868	5.59121	6.06519
CARD8	0.261968	0.465037	0.315233	0.406077	3.70301	0	0.441112	1.09368	2.8476	2.10229	0.751872	0.38248	0.550034	0	0.279158	0.457433
CARD9	0.680787	0.453191	0.256002	0.307792	0.328062	2.07908	0.429875	2.08089	0.778965	1.28046	1.98881	5.77742	2.22656	1.37777	1.63228	1.48593
CARF	2.43876	2.39246	3.50095	3.27186	6.22653	6.89338	3.67422	6.9918	6.56004	5.6009	6.78896	3.04529	4.00102	3.22469	4.21733	1.6187
CARHSP1	172.927	266.166	206.61	144.537	88.2475	111.201	220.897	124.779	130.408	92.6924	134.55	158.105	77.4678	163.525	147.529	120.12
CARM1	29.0307	18.5523	14.8625	18.6547	13.4299	19.0298	29.3297	17.3142	24.5204	32.404	28.4372	23.4661	22.4547	19.9205	16.0303	22.6115
CARMIL1	23.2065	40.8674	31.718	29.289	11.052	17.1896	16.9116	16.4012	19.9926	25.923	23.4643	25.233	14.5095	23.9397	22.0073	27.3941
CARMIL2	0.232343	0.783651	0.652363	0.160069	1.34356	0.613675	1.64316	1.01619	0.753243	0.582671	1.33369	0.76326	0.450307	0.345906	0.206324	0.225391
CARMIL3	0.776593	0.502197	0.500621	0.716546	0.694998	2.52733	0.448339	1.09175	0.5395	0	0.136463	0.668158	0.18814	0.247751	0.265999	0
CARNMT1	51.4237	62.1617	59.5906	65.2618	7.80751	19.7221	24.9092	27.3085	31.8782	24.2728	30.0669	30.3919	24.1994	28.4733	18.0908	33.498
CARNS1	3.17209	1.7717	2.04817	2.91825	1.19304	4.24022	2.81394	4.79887	5.75416	4.54015	1.61782	5.16788	4.94828	1.77094	3.5039	0.855603
CARS	130.879	225.254	233.431	267.981	48.3456	61.596	58.1229	54.5366	71.5294	66.6759	53.3065	72.4876	96.0139	96.1741	57.2644	84.3752
CARS2	33.8632	14.4978	8.78887	12.5568	19.9658	9.38253	54.2027	22.414	15.2708	29.7727	18.458	24.5751	18.9814	6.96908	10.2595	38.4924
CASC1	5.30563	3.08238	2.70853	2.24298	6.50799	3.92801	1.4619	4.31499	4.23114	2.66109	6.72389	3.34501	3.19393	3.5904	5.73944	1.96517
CASC3	29.011	12.0894	11.76	14.7117	25.3643	26.3208	26.2778	25.7012	22.3646	40.4102	22.3384	25.7005	22.4086	24.1444	19.8444	19.5731
CASC4	22.6695	13.6566	26.7951	2.99064	23.1654	35.2459	39.7961	17.5476	6.85261	31.8121	42.9142	17.5173	15.5412	36.6669	35.6787	27.0444
CASD1	19.5102	12.1291	18.5164	15.3533	17.7806	21.0221	21.773	19.4258	24.5188	5.89587	10.1415	10.6373	8.78081	8.11227	12.3959	15.6796
CASK	50.7095	53.084	46.737	52.66	40.6671	51.1287	59.2054	39.8059	87.7447	28.8001	26.3716	32.9356	22.8237	20.8513	20.0983	27.562
CASKIN1	1.57069	2.24982	1.36866	0.335825	1.35719	0.858327	0.437758	1.2598	0.495781	0.488977	0.466348	0.65239	1.4696	1.17928	0.259721	0.441345
CASKIN2	6.86688	4.59246	4.25965	3.57562	7.49027	8.04921	7.42164	9.36561	9.44079	19.3834	19.774	15.1553	4.25572	8.02404	5.92772	4.49257
CASP10	5.57618	6.63134	5.32255	4.4193	8.8896	12.0427	13.4699	8.95183	8.68301	13.6895	19.2359	13.4057	18.2423	28.9544	11.3257	22.8167
CASP12	0	0	0.124666	0.53531	0.599092	1.23137	1.6747	0.988624	0.592712	0	1.01947	0.907566	0.501979	0.231359	0	0.723612
CASP14	24.8767	39.4198	63.7792	88.8222	295.436	365.938	422.028	312.236	514.04	148.809	221.564	352.68	185.672	552.474	270.338	178.48
CASP2	48.3808	28.8325	32.0111	38.0184	63.3504	66.7926	50.043	47.0178	55.5639	61.423	68.8088	75.7615	43.8488	46.8664	52.4377	46.556
CASP3	56.9987	81.2793	53.5136	66.5619	64.9949	70.3105	84.5858	68.8607	57.3351	36.7563	52.9039	47.7826	71.1174	93.9499	47.0559	133.189
CASP4	0	0.398289	0.149993	3.09148	2.16239	2.30459	3.52611	1.18946	5.99023	3.0009	6.74619	6.00566	1.08712	2.0877	2.78938	3.48246
CASP6	121.814	98.6704	108.968	103.271	187.148	113.46	71.3917	128.806	107.083	138.823	152.4	145.628	132.181	122.795	132.634	85.0157
CASP7	1.50452	2.93784	2.48933	2.78562	8.70007	6.20904	9.75343	7.9262	4.73409	5.65954	6.01449	4.53055	2.91592	3.7098	4.94332	10.9462
CASP8	6.49886	4.48224	6.41003	4.67913	12.3215	21.4563	14.5309	10.5477	15.4207	26.2903	37.7415	29.5154	33.6053	83.6876	36.3295	67.8394
CASP8AP2	4.74043	5.98115	3.75165	4.44656	8.82109	8.5718	5.56291	9.22112	7.46851	7.57177	8.11841	7.62655	6.02486	4.92661	6.74178	5.75175
CASP9	65.7906	49.9969	54.4118	53.2033	65.8227	39.5117	54.4407	35.6257	48.6322	27.0269	31.5992	46.6556	17.4566	25.303	25.2053	19.1466
CASQ2	0.680209	0.181123	0.272837	0.644351	0.655567	0.149716	0	0.135227	0.0648587	0	0.557789	0.12414	0	0	0.0604035	0
CASR	3.14969	2.46522	4.36435	4.85768	0.321956	0.472676	0.337499	0.113849	1.0921	0	0.117401	0.261285	0	0	0.025427	0.583311
CASS4	0	0.0363314	0	0.17625	0	0.18019	0.344622	0.366191	0	0	1.0909	0.821742	0.561939	0.418961	0.218094	1.23095
CAST	108.483	171.997	198.868	127.128	178.457	222.51	239.054	215.581	178.708	216.585	188.872	187.214	249.659	298.013	298.449	252.532
CASTOR1	545.846	407.31	383.951	351.911	374.144	211.817	238.318	493.079	234.918	194.9	182.454	234.592	186.809	104.019	245.396	69.312
CASTOR2	12.679	11.9004	8.53452	4.14159	1.2641	4.90776	7.26368	1.97014	2.77921	2.70452	2.03162	1.70222	0.635516	2.49512	1.5271	1.44202
CASZ1	30.6712	30.4315	34.5727	23.4009	22.9001	36.5388	43.9298	31.5127	43.8832	36.1525	42.5652	32.3632	36.1868	27.0651	30.9278	39.355
CAT	396.358	486.176	498.448	290.13	553.82	543.371	564.829	442.749	350.748	201.852	385.965	286.381	168.5	381.047	573.54	270.093
CATSPER2	1.69461	0.526438	0.509791	1.02154	1.49712	1.58521	0.428017	1.60024	1.37346	0	0.521109	1.23709	0	0.0788403	0.150484	0.410976
CATSPER3	0.149041	0.1389	0.156926	0.154019	0.215462	0.14762	0.18822	0.0444446	0.170534	0	0.137494	0.448806	0.126375	0.20802	0.119115	0.433742
CATSPERD	2.31208	1.40719	1.54013	1.53598	4.29747	1.19954	0.834248	1.52669	3.30688	3.10619	6.39887	3.1647	0.72017	1.75181	1.71585	1.20155
CATSPERE	0	0	0.189812	0.0978051	0	0	0	0	0.0360976	0	0.0776105	0	0	0	0	0
CATSPERG	0.863117	0.383044	0.0865507	0.297315	1.10913	0.854887	0.363337	0.471873	1.15219	0.216452	2.38875	1.18141	0.487905	0.883426	0.38323	0.460509
CAV1	111.093	140.091	106.782	88.9614	213.376	195.84	151.019	222.271	205.528	82.9005	39.0228	66.6351	75.8732	63.472	50.1685	73.1384
CAV2	174.961	116.127	259.919	134.62	430.031	558.353	422.423	380.769	588.219	175.197	120.446	91.4561	132.468	305.267	306.68	168.947
CAVIN1	17.6571	10.0199	7.48875	7.72747	19.2492	19.8779	46.7907	28.2548	22.6875	38.0376	24.4485	25.5684	15.4277	12.605	15.0628	16.5109
CAVIN3	268.008	113.625	123.054	145.003	308.707	196.618	199.706	167.157	215.135	239.626	117.355	176.558	92.2809	104.013	105.128	111.064
CBARP	1.76336	0.670768	0.303127	0.0650805	1.09252	0.831688	0.636258	0.976561	0.720591	2.27425	0.774642	0	1.28159	0.914144	0.335547	0.513177
CBD103	14.5243	3.09396	4.36935	4.12758	1.39981	3.83621	4.40217	3.46496	2.07736	21.8544	5.35962	3.18087	6.68554	2.43262	3.4824	7.60841
CBFA2T2	13.0862	9.73034	10.696	8.52644	12.9294	16.2221	15.1334	12.5661	13.1841	15.1703	17.3619	11.5808	12.3223	9.18976	12.5197	10.7305
CBFA2T3	0.21456	0.057132	0.0322731	0	0.878846	0.425029	0.433541	0.351905	0.306878	1.12995	0.92371	1.29221	0.415841	0.26952	0.428698	0.780524
CBFB	128.647	129.09	150.446	149.127	118.972	164.437	140.589	147.915	167.511	87.8061	108.296	105.569	139.891	145.923	120.944	130.161
CBL	5.88907	6.32196	5.20295	5.50922	3.31582	6.91763	7.70334	5.73058	6.34823	8.67461	8.61628	7.39896	10.0771	7.61386	7.03516	10.4996
CBLB	5.08787	4.12249	3.06117	3.17726	4.69297	8.3474	9.27142	6.86939	7.35736	7.37381	8.02441	5.98146	6.54869	6.30835	4.54027	7.55785
CBLC	15.3458	22.2656	17.3354	14.7256	19.1665	8.27183	16.1367	19.799	18.7235	16.7288	26.773	42.3527	24.5826	11.802	17.2705	8.93196
CBLL1	14.2457	19.0581	20.46	17.8082	16.1101	28.2576	15.5531	17.0952	23.5299	52.81	50.2365	37.5514	40.997	44.4481	51.9379	35.3731
CBLN2	20.0248	32.5906	22.351	25.2868	47.3465	12.5429	14.2752	36.1079	49.6797	1.97118	2.07179	1.12711	5.12331	5.9555	6.97997	5.82767
CBLN3	8.50582	9.42193	10.44	7.14913	15.193	49.7246	12.9475	20.4271	25.6288	6.99653	4.04549	10.9285	5.16537	4.62208	2.17535	0
CBLN4	0.437154	3.20108	2.49868	1.29879	0	0.50515	0	0	0	0	0	0	0	0	0	0
CBR3	23.4656	28.7682	13.383	26.5227	28.2693	19.0454	16.5457	24.054	13.5646	18.0219	9.92184	11.5093	6.27703	21.6978	13.6748	37.5596
CBR4	7.8631	7.30836	6.65007	7.32082	7.79272	8.22897	3.07272	4.60114	8.86975	4.12985	3.74102	3.16792	3.73801	5.17675	4.62429	4.01539
CBS	413.381	280.044	278.953	238.116	66.3396	60.2377	66.3287	122.931	112.389	32.1628	35.2129	88.8879	42.6605	28.9815	86.1624	56.9488
CBWD2	130.455	101.458	138.215	125.604	91.3768	72.8431	49.5146	67.8132	79.0184	54.1683	35.0742	43.5187	24.1783	45.9675	45.6737	39.1064
CBX1	19.4216	15.2294	15.8257	12.7217	10.317	17.8732	14.2141	18.5149	18.8978	17.0277	15.6127	15.0711	10.8922	5.89101	6.11102	5.78564
CBX2	12.6226	15.8168	7.74343	12.181	0.417437	2.81913	4.06333	3.35817	2.54875	2.69998	2.5116	4.06528	2.51835	1.20905	1.35168	0.684271
CBX3	67.9725	67.3572	79.0566	71.4495	120.122	149.502	119.091	103.364	80.0956	58.259	75.2933	68.6435	90.8232	193.447	130.523	102.02
CBX4	2.49729	2.94898	1.56785	1.40256	4.709	2.86781	1.86484	4.20919	2.67108	6.86175	4.54087	3.56684	6.57613	2.72781	5.09091	4.99259
CBX5	11.2363	4.99229	7.20473	10.268	5.29088	10.3873	9.30871	6.85463	14.5098	10.7239	14.4135	20.4598	14.793	7.90414	8.62102	8.40865
CBX6	88.6574	88.2727	49.3439	37.8609	62.7244	102.658	149.898	211.396	186.69	50.1281	94.2729	99.8723	33.6952	12.3487	33.3669	8.15894
CBX7	7.10517	2.29582	2.97802	1.8975	5.15506	7.01106	9.43672	9.14175	8.54088	15.9764	12.9621	7.95512	6.73058	6.06153	5.10431	5.90126
CBX8	15.3211	9.74873	9.57728	10.8979	39.1206	35.2114	20.5046	24.3275	22.6532	24.251	26.4328	24.4028	10.3158	12.5527	19.719	17.0245
[truncated: 19,852 more rows]
