# Supplementary material for: Transcriptome Profiling and Differential Gene Expression in Canine Microdissected Anagen and Telogen Hair Follicles and Interfollicular Epidermis
Source: Genes (Basel). 2020 Aug 4;11(8):884. doi: 10.3390/genes11080884 (PMC7463739; doi:10.3390/genes11080884)
Supplement: Supplementary file 1 [file genes-11-00884-s001.zip › S3 Table.xlsx]

## Sheet: DEG FROM 21790 LOG2fc1_5
gene	baseMean	log2FoldChange	lfcSE	stat	pvalue	padj	sig
AADAC	376.315	-2.87551	0.742856	-3.87088	0.000108441	0.00167952	FDR<0.01
AANAT	166.427	-3.80021	0.825143	-4.60551	4.11454e-06	0.000100618	FDR<0.01
AASS	607.542	-3.02253	0.607107	-4.97858	6.40518e-07	1.92684e-05	FDR<0.01
ABCD1	109.884	1.61199	0.395117	4.07978	4.50791e-05	0.000791789	FDR<0.01
ABCG2	41.5444	1.6265	0.418516	3.88634	0.000101766	0.00158738	FDR<0.01
ABHD12B	232.553	2.68781	0.58345	4.60676	4.0899e-06	0.000100144	FDR<0.01
ABI2	410.84	2.0921	0.301133	6.94745	3.71956e-12	2.9495e-10	FDR<0.01
ABLIM2	26.5204	3.25481	0.715847	4.5468	5.44674e-06	0.000129	FDR<0.01
ACADM	2332.77	-1.59648	0.303436	-5.26134	1.43013e-07	4.93695e-06	FDR<0.01
ACHE	183.555	-2.55059	0.442311	-5.7665	8.09327e-09	3.65199e-07	FDR<0.01
ACOT7	750.558	2.15165	0.378448	5.68547	1.30453e-08	5.61897e-07	FDR<0.01
ACP7	1027.23	5.47026	0.411309	13.2996	2.32585e-40	1.29646e-37	FDR<0.01
ACPP	4464.68	1.99829	0.462503	4.32059	1.55612e-05	0.000320212	FDR<0.01
ACSS3	482.702	-1.60209	0.43307	-3.69938	0.000216129	0.00302516	FDR<0.01
ACTBL2	496.835	13.5456	1.29626	10.4498	1.46872e-25	3.39454e-23	FDR<0.01
ADAMTS12	14.4004	2.46093	0.627388	3.9225	8.76339e-05	0.00139919	FDR<0.01
ADAMTS17	206.421	2.32585	0.457213	5.08702	3.63738e-07	1.15664e-05	FDR<0.01
ADAMTS9	173.505	-1.74517	0.494175	-3.53148	0.000413242	0.00520728	FDR<0.01
ADAMTSL3	871.47	-2.73794	0.374524	-7.31045	2.66246e-13	2.39142e-11	FDR<0.01
ADAMTSL4	1095.6	-2.01009	0.303013	-6.63368	3.27411e-11	2.2401e-09	FDR<0.01
ADCY2	103.427	2.49232	0.428399	5.81775	5.96451e-09	2.7638e-07	FDR<0.01
ADCY7	247.867	2.60231	0.504971	5.15338	2.55829e-07	8.46154e-06	FDR<0.01
ADD2	126.7	-2.48186	0.525157	-4.72593	2.29064e-06	5.98788e-05	FDR<0.01
ADGRE2	21.475	-2.98348	0.738952	-4.03745	5.40364e-05	0.00092511	FDR<0.01
ADGRF4	1138.39	1.80679	0.320873	5.63087	1.79302e-08	7.50139e-07	FDR<0.01
ADGRG2	158.051	-3.77507	0.351978	-10.7253	7.74501e-27	1.90628e-24	FDR<0.01
ADGRG5	9.68803	3.92662	0.822573	4.77358	1.80981e-06	4.8721e-05	FDR<0.01
ADH4	532.411	-1.99785	0.440407	-4.53637	5.72303e-06	0.000134159	FDR<0.01
ADM5	234.292	-3.61955	0.815451	-4.43872	9.04973e-06	0.000199199	FDR<0.01
AGPAT3	914.532	-2.27979	0.519446	-4.38888	1.13937e-05	0.000244545	FDR<0.01
AGPAT4	977.199	2.85741	0.364653	7.83596	4.65261e-15	4.81838e-13	FDR<0.01
AHCY	670.013	2.2807	0.350518	6.50667	7.68349e-11	4.9869e-09	FDR<0.01
AHR	1164.65	-2.14418	0.456938	-4.69251	2.69878e-06	6.93053e-05	FDR<0.01
AHRR	87.7757	-2.86133	0.71407	-4.00708	6.14748e-05	0.00103654	FDR<0.01
ALDH1A2	109.198	-6.16531	0.894106	-6.89551	5.36731e-12	4.20336e-10	FDR<0.01
ALDH1L2	118.432	2.82632	0.493697	5.72481	1.03552e-08	4.58532e-07	FDR<0.01
ALDH3A1	36.6913	-4.47249	1.02556	-4.36103	1.29452e-05	0.000272597	FDR<0.01
ALOX12B	1753.1	1.89792	0.50366	3.76825	0.000164394	0.00242083	FDR<0.01
ALOX5AP	54.8808	-3.0981	0.632884	-4.89521	9.81996e-07	2.83269e-05	FDR<0.01
ALOXE3	1040.21	1.82729	0.292605	6.24489	4.24092e-10	2.45792e-08	FDR<0.01
ALX4	14.2491	2.69722	0.761455	3.54219	0.000396817	0.00502706	FDR<0.01
ANGPTL7	113.712	4.25567	1.10298	3.85834	0.000114162	0.00175759	FDR<0.01
ANKK1	1319.15	-2.32385	0.34698	-6.69736	2.12222e-11	1.54101e-09	FDR<0.01
ANKRD33B	112.431	-2.03763	0.347966	-5.85582	4.7466e-09	2.24333e-07	FDR<0.01
ANKRD6	512.84	-2.03341	0.438012	-4.64236	3.44445e-06	8.61203e-05	FDR<0.01
ANKS1B	25.7048	2.78572	0.689202	4.04195	5.30097e-05	0.000909176	FDR<0.01
ANXA9	1217.29	1.68303	0.258983	6.4986	8.10705e-11	5.24385e-09	FDR<0.01
APLNR	79.7923	1.87038	0.524585	3.56545	0.000363239	0.00467508	FDR<0.01
APOA5	2.97026	5.76235	1.70109	3.38745	0.000705455	0.00806867	FDR<0.01
APOD	137.631	2.34069	0.51177	4.57371	4.79156e-06	0.000115534	FDR<0.01
APOE	5019.88	3.7646	0.499169	7.54174	4.63736e-14	4.3725e-12	FDR<0.01
AQP3	13322.9	-1.68959	0.364412	-4.63648	3.54384e-06	8.8256e-05	FDR<0.01
ARHGEF16	147.5	-1.77757	0.53617	-3.31532	0.00091538	0.00995169	FDR<0.01
ARHGEF28	498.593	1.77867	0.345561	5.1472	2.64408e-07	8.71488e-06	FDR<0.01
ARID3A	79.3857	3.17777	0.517925	6.13559	8.48446e-10	4.68797e-08	FDR<0.01
ARID5A	1719.73	-1.82473	0.491522	-3.71242	0.000205287	0.00290126	FDR<0.01
ARRB1	696.371	-1.50906	0.292569	-5.15797	2.4964e-07	8.28579e-06	FDR<0.01
ARSF	415.033	4.89322	1.41167	3.46626	0.000527755	0.00639713	FDR<0.01
ARSH	152.722	8.11241	0.923189	8.78738	1.53091e-18	2.08732e-16	FDR<0.01
ASB9	54.8093	2.19694	0.561006	3.91608	8.99995e-05	0.00142973	FDR<0.01
ASIC5	3.057	6.1384	1.74973	3.50819	0.000451173	0.00559596	FDR<0.01
ASPM	262.616	2.39736	0.58546	4.09483	4.22474e-05	0.000747593	FDR<0.01
ASS1	960.569	6.81009	0.583459	11.6719	1.77363e-31	6.1116e-29	FDR<0.01
ATG9B	391.724	2.63589	0.470947	5.59699	2.18104e-08	8.94697e-07	FDR<0.01
ATP10B	389.488	-2.77885	0.495712	-5.60578	2.07323e-08	8.579e-07	FDR<0.01
ATP13A2	293.665	1.60964	0.377669	4.26204	2.02569e-05	0.000402	FDR<0.01
ATP1B1	1068.64	-2.38979	0.423047	-5.649	1.61384e-08	6.82711e-07	FDR<0.01
ATP2A3	112.343	2.08466	0.459508	4.53672	5.71361e-06	0.000134159	FDR<0.01
B2M	4133.06	-1.58117	0.386938	-4.08636	4.382e-05	0.000772537	FDR<0.01
BACE2	442.773	2.11369	0.474126	4.45809	8.26948e-06	0.000185252	FDR<0.01
BAMBI	297.148	5.75759	0.57843	9.95382	2.42681e-23	4.89287e-21	FDR<0.01
BCAR3	139.466	2.15497	0.602594	3.57615	0.000348689	0.00452008	FDR<0.01
BCL11B	93.5064	-2.18683	0.340271	-6.42672	1.30387e-10	8.23696e-09	FDR<0.01
BCL2	20.7365	-2.54759	0.7065	-3.60593	0.000311042	0.00412806	FDR<0.01
BCL2L15	48.9903	-5.74515	0.9878	-5.81611	6.02326e-09	2.78421e-07	FDR<0.01
BCO2	92.9752	-2.08506	0.308098	-6.76753	1.30997e-11	9.6979e-10	FDR<0.01
BDNF	135.608	-3.19706	0.677086	-4.7218	2.33767e-06	6.08564e-05	FDR<0.01
BEST3	9.96434	7.90473	1.49505	5.28728	1.24147e-07	4.33304e-06	FDR<0.01
BEX5	20.3279	3.82387	0.709266	5.3913	6.99496e-08	2.6203e-06	FDR<0.01
BHLHA15	19.6909	-4.83364	1.25143	-3.86249	0.000112237	0.00173501	FDR<0.01
BHLHA9	5.09745	5.16262	1.35922	3.79821	0.000145743	0.00217148	FDR<0.01
BICDL2	2088.85	2.10578	0.350891	6.00123	1.95828e-09	9.87056e-08	FDR<0.01
BIN1	62.5482	-2.27733	0.452782	-5.02963	4.91417e-07	1.52928e-05	FDR<0.01
BIRC5	164.712	1.90421	0.557794	3.41383	0.000640573	0.00746167	FDR<0.01
BLMH	3431.48	2.77138	0.414006	6.69406	2.17064e-11	1.57015e-09	FDR<0.01
BMP4	488.019	4.07054	0.506912	8.03008	9.74123e-16	1.06714e-13	FDR<0.01
BMP7	302.297	1.98363	0.398216	4.98129	6.31633e-07	1.90313e-05	FDR<0.01
BMPR1B	110.752	1.60605	0.429022	3.7435	0.000181473	0.00261941	FDR<0.01
BPIFC	909.711	2.52869	0.380294	6.6493	2.94495e-11	2.02955e-09	FDR<0.01
BRINP1	97.8287	2.39784	0.666888	3.59556	0.000323689	0.0042542	FDR<0.01
BUB1	113.866	3.12133	0.683678	4.56551	4.98291e-06	0.000119238	FDR<0.01
BUB1B	125.409	2.63892	0.584387	4.5157	6.31074e-06	0.0001455	FDR<0.01
C10H2orf40	28.121	2.9799	0.886437	3.36166	0.000774753	0.00867284	FDR<0.01
C11H9orf152	39.9109	-3.93603	0.980179	-4.01562	5.92886e-05	0.00100615	FDR<0.01
C17H2orf81	142.598	-3.0164	0.904917	-3.33334	0.00085809	0.00944946	FDR<0.01
C1QL1	53.7465	7.84282	0.980983	7.99486	1.29721e-15	1.40484e-13	FDR<0.01
C1QTNF12	462.157	-2.04912	0.603383	-3.39605	0.000683662	0.00787166	FDR<0.01
C1QTNF3	353.601	3.82413	0.654751	5.84058	5.20191e-09	2.43424e-07	FDR<0.01
C20H19orf57	72.3239	-1.97694	0.335778	-5.88765	3.91727e-09	1.88906e-07	FDR<0.01
C29H8orf34	47.6986	2.91869	0.535086	5.45462	4.90763e-08	1.90593e-06	FDR<0.01
C2CD2	1925.39	1.61726	0.26	6.22023	4.96435e-10	2.84243e-08	FDR<0.01
C2CD6	89.3005	1.61493	0.294871	5.47673	4.33266e-08	1.71068e-06	FDR<0.01
C30H15orf62	603.035	2.70561	0.425555	6.35784	2.04612e-10	1.23497e-08	FDR<0.01
C38H1orf226	18.3263	3.21502	0.710395	4.52569	6.01999e-06	0.000140333	FDR<0.01
C4H10orf105	36.5423	-3.49351	0.912007	-3.83057	0.000127847	0.00194303	FDR<0.01
C4H5orf34	13.4077	3.38846	0.835885	4.05374	5.04055e-05	0.000873204	FDR<0.01
C5H11orf52	32.7753	-2.48897	0.666801	-3.7327	0.000189439	0.00271577	FDR<0.01
C5H16orf70	560.837	1.82151	0.366949	4.96393	6.90805e-07	2.03927e-05	FDR<0.01
C8H14orf37	66.5145	2.2566	0.507485	4.44664	8.72251e-06	0.000193797	FDR<0.01
C9H17orf53	61.585	2.43428	0.485438	5.01461	5.31425e-07	1.63765e-05	FDR<0.01
C9H17orf99	6.75298	3.50068	1.02683	3.40922	0.000651486	0.00755628	FDR<0.01
CA10	14.386	3.84044	0.873853	4.39483	1.10858e-05	0.000238748	FDR<0.01
CA2	365.024	4.52327	0.80512	5.61813	1.93038e-08	8.04055e-07	FDR<0.01
CACNA1E	6.88778	4.28159	1.08165	3.95838	7.546e-05	0.0012425	FDR<0.01
CACNA1I	10.5748	7.87931	1.34465	5.85975	4.63558e-09	2.20184e-07	FDR<0.01
CALHM4	523.351	9.47173	0.749078	12.6445	1.19964e-36	5.16719e-34	FDR<0.01
CALML4	7.71808	3.55848	1.05434	3.37509	0.000737916	0.00836423	FDR<0.01
CAMK1D	246.323	2.29207	0.342498	6.6922	2.19843e-11	1.58421e-09	FDR<0.01
CAMTA1	126.191	2.09737	0.414998	5.05393	4.32808e-07	1.35804e-05	FDR<0.01
CAPN6	100.379	5.70769	1.15603	4.93734	7.91965e-07	2.32342e-05	FDR<0.01
CAPN8	80.8994	10.8908	1.67766	6.49168	8.48837e-11	5.44854e-09	FDR<0.01
CAPS	35.001	-2.26493	0.51405	-4.40605	1.05271e-05	0.000228534	FDR<0.01
CARD19	183.075	-2.12679	0.351665	-6.04777	1.46868e-09	7.64495e-08	FDR<0.01
CARS	1406.64	2.11873	0.316788	6.68817	2.25984e-11	1.61742e-09	FDR<0.01
CASP14	3254.37	-2.60747	0.470871	-5.53755	3.06725e-08	1.24476e-06	FDR<0.01
CBLN4	7.16806	7.37666	1.67714	4.39836	1.09071e-05	0.000235434	FDR<0.01
CBS	1425.5	1.84323	0.408035	4.51733	6.2625e-06	0.000144564	FDR<0.01
CBX2	112.797	2.14995	0.529027	4.06397	4.82452e-05	0.000838846	FDR<0.01
CCBE1	158.709	-2.45173	0.4619	-5.30791	1.10887e-07	3.92735e-06	FDR<0.01
CCDC129	45.406	3.03719	0.575845	5.27433	1.33245e-07	4.62501e-06	FDR<0.01
CCDC85C	40.8449	2.45022	0.43636	5.61513	1.96417e-08	8.14549e-07	FDR<0.01
CCDC92	583.558	1.81316	0.324553	5.58666	2.31484e-08	9.45491e-07	FDR<0.01
CCNA2	175.641	2.51758	0.593406	4.24259	2.20956e-05	0.000432153	FDR<0.01
CCNB3	34.6157	3.15909	0.696835	4.53349	5.80179e-06	0.00013558	FDR<0.01
CCNJL	13.173	2.48191	0.577483	4.2978	1.72505e-05	0.000348169	FDR<0.01
CCR6	27.0024	-3.14375	0.74578	-4.21539	2.49344e-05	0.000478296	FDR<0.01
CD164L2	84.1486	2.15855	0.611155	3.53191	0.00041257	0.00520228	FDR<0.01
CD1A6	193.747	-2.43058	0.565113	-4.30105	1.69994e-05	0.000344202	FDR<0.01
CD1E	70.5464	-2.40824	0.610928	-3.94194	8.08248e-05	0.0013171	FDR<0.01
CD209	138.051	-2.86793	0.845667	-3.39132	0.000695562	0.00796994	FDR<0.01
CD74	6790.6	-2.42176	0.401437	-6.03272	1.61218e-09	8.28023e-08	FDR<0.01
CD82	3631.71	2.27303	0.460258	4.93859	7.86883e-07	2.31209e-05	FDR<0.01
CD99L2	103.632	2.0414	0.607618	3.35967	0.000780359	0.00872528	FDR<0.01
CDC20	436.727	1.96847	0.412282	4.77457	1.80088e-06	4.85897e-05	FDR<0.01
CDC25C	18.1206	3.44872	0.693412	4.97355	6.57362e-07	1.96504e-05	FDR<0.01
CDCA2	100.49	2.45377	0.556482	4.40944	1.0364e-05	0.000225251	FDR<0.01
CDCA8	299.72	2.3472	0.368832	6.36387	1.96738e-10	1.19506e-08	FDR<0.01
CDH19	146.866	-3.96721	0.677967	-5.85162	4.86803e-09	2.295e-07	FDR<0.01
CDH3	1496.46	1.66625	0.480696	3.46633	0.000527611	0.00639713	FDR<0.01
CDK1	166.306	2.28038	0.54233	4.20478	2.61331e-05	0.000497438	FDR<0.01
CDK15	65.1763	5.62066	0.620107	9.06402	1.25734e-19	1.87631e-17	FDR<0.01
CDK2	384.555	2.4073	0.334215	7.20285	5.89651e-13	5.1498e-11	FDR<0.01
CDON	457.591	-1.74829	0.366307	-4.77274	1.81732e-06	4.88538e-05	FDR<0.01
CDSN	17786.6	1.54915	0.362224	4.27676	1.8963e-05	0.000379501	FDR<0.01
CDV3	1574.12	1.62871	0.30282	5.37846	7.51246e-08	2.78253e-06	FDR<0.01
CEACAM1	209.529	-1.92288	0.458463	-4.19419	2.73843e-05	0.000516406	FDR<0.01
CEACAM18	4.98899	6.89577	1.7198	4.00963	6.08147e-05	0.00102632	FDR<0.01
CEMIP	37.4088	2.72565	0.801537	3.40052	0.000672571	0.00777704	FDR<0.01
CENPA	192.564	1.71406	0.283439	6.04736	1.47235e-09	7.64495e-08	FDR<0.01
CENPF	195.598	3.03498	0.562242	5.398	6.73876e-08	2.54916e-06	FDR<0.01
CENPI	57.0585	1.83581	0.489911	3.74723	0.000178798	0.00259462	FDR<0.01
CENPN	53.1791	1.96308	0.529581	3.70687	0.000209838	0.00295238	FDR<0.01
CENPP	54.7722	2.11825	0.470753	4.49971	6.80453e-06	0.000155748	FDR<0.01
CEP55	19.6042	1.99713	0.590316	3.38315	0.0007166	0.00817148	FDR<0.01
CES2	151.04	-1.87225	0.534167	-3.505	0.000456612	0.0056376	FDR<0.01
CFAP45	10.697	4.90613	1.04158	4.71028	2.47378e-06	6.40479e-05	FDR<0.01
CFAP47	11.3485	3.90463	0.780189	5.00472	5.59441e-07	1.70854e-05	FDR<0.01
CFP	45.5041	-2.09337	0.601747	-3.47882	0.000503619	0.00615383	FDR<0.01
CH25H	257.732	-2.23707	0.513837	-4.35367	1.3388e-05	0.000280364	FDR<0.01
CHP2	28.4888	-2.29314	0.617918	-3.71108	0.000206378	0.00291234	FDR<0.01
CHRM3	396.062	-2.62104	0.292752	-8.95311	3.45613e-19	4.81622e-17	FDR<0.01
CHRNB4	36.2706	-2.02101	0.564136	-3.58249	0.00034034	0.00443308	FDR<0.01
CHST12	701.545	-1.86138	0.327169	-5.68935	1.27526e-08	5.50539e-07	FDR<0.01
CHST9	22.2436	4.49269	0.923045	4.86725	1.13164e-06	3.21061e-05	FDR<0.01
CIITA	114.663	-1.69035	0.453694	-3.72574	0.000194742	0.00277291	FDR<0.01
CKAP2L	73.5509	2.2757	0.471078	4.83082	1.35969e-06	3.79883e-05	FDR<0.01
CLDN14	31.639	7.64444	1.0978	6.9634	3.32147e-12	2.6449e-10	FDR<0.01
CLDN17	105.639	3.89351	0.493459	7.89025	3.01587e-15	3.21105e-13	FDR<0.01
CLDN20	10.7264	5.21765	1.25522	4.15676	3.22786e-05	0.000595082	FDR<0.01
CLDN7	77.491	-2.46846	0.576226	-4.28384	1.83691e-05	0.000369174	FDR<0.01
CLDN8	1081.06	-2.67913	0.363689	-7.36652	1.75136e-13	1.61911e-11	FDR<0.01
CLEC3A	200.004	5.3891	1.29422	4.16396	3.12774e-05	0.000578877	FDR<0.01
CLEC4G	41.79	-4.65389	1.08025	-4.30815	1.64623e-05	0.000335117	FDR<0.01
CLEC5A	5.10532	-6.00227	1.39635	-4.29856	1.71914e-05	0.000347346	FDR<0.01
CLGN	3.84283	6.50545	1.55417	4.1858	2.84158e-05	0.000533204	FDR<0.01
CLSPN	18.1004	3.66852	0.964099	3.80512	0.000141733	0.00212174	FDR<0.01
CLSTN2	120.329	-2.76859	0.705706	-3.92315	8.73975e-05	0.00139882	FDR<0.01
CLU	4551.03	-2.12187	0.455904	-4.6542	3.25241e-06	8.1642e-05	FDR<0.01
CMKLR1	38.704	1.98872	0.566958	3.50769	0.000452008	0.00559899	FDR<0.01
CNDP1	35.73	3.76056	0.665693	5.64909	1.61298e-08	6.82711e-07	FDR<0.01
CNFN	745.747	3.00968	0.391658	7.68447	1.53635e-14	1.5165e-12	FDR<0.01
CNTN1	73.6589	-2.22542	0.527957	-4.21515	2.49609e-05	0.00047832	FDR<0.01
CNTN4	19.8219	-2.72709	0.567331	-4.80687	1.53308e-06	4.21811e-05	FDR<0.01
CNTNAP2	154.569	7.87545	1.26148	6.24301	4.29237e-10	2.47261e-08	FDR<0.01
COCH	2813.64	-4.33045	1.04453	-4.14583	3.38581e-05	0.000619381	FDR<0.01
COL11A1	291.79	3.04183	0.711752	4.27373	1.92233e-05	0.000384304	FDR<0.01
COL17A1	11046.4	-1.81174	0.290231	-6.24241	4.30883e-10	2.47457e-08	FDR<0.01
COL7A1	1793.65	-2.33066	0.520033	-4.48175	7.40322e-06	0.000168232	FDR<0.01
COL8A1	637.137	-1.95056	0.517728	-3.76754	0.000164861	0.00242581	FDR<0.01
COL8A2	152.347	2.37167	0.414795	5.71771	1.0797e-08	4.73669e-07	FDR<0.01
COL9A2	102.339	2.13217	0.322246	6.6166	3.67556e-11	2.49674e-09	FDR<0.01
COL9A3	17.8834	3.20785	0.669723	4.78981	1.66939e-06	4.54572e-05	FDR<0.01
COQ8A	6146.52	-2.06227	0.422877	-4.87677	1.07837e-06	3.08564e-05	FDR<0.01
CORO1A	87.0349	-1.67019	0.496293	-3.36533	0.000764531	0.00857868	FDR<0.01
CPA4	359.412	3.48367	0.784408	4.44115	8.94796e-06	0.000197418	FDR<0.01
CPA5	6.58006	6.04655	1.37739	4.38987	1.13417e-05	0.000243704	FDR<0.01
CPA6	20.3291	5.89301	0.995049	5.92233	3.17417e-09	1.55847e-07	FDR<0.01
CPM	1593.34	1.79227	0.519632	3.44911	0.000562428	0.0067253	FDR<0.01
CPN2	52.2687	7.05655	1.03694	6.80518	1.00926e-11	7.65097e-10	FDR<0.01
CPO	9.32069	-2.99816	0.883368	-3.39401	0.000688759	0.00792073	FDR<0.01
CRACR2B	202.241	-1.87402	0.510856	-3.66839	0.000244081	0.00335692	FDR<0.01
CRNN	972.522	4.32659	1.01671	4.25547	2.08611e-05	0.000411404	FDR<0.01
CRYAB	475.758	-2.13628	0.476718	-4.48123	7.42141e-06	0.000168444	FDR<0.01
CRYBG3	1376.71	1.90965	0.364954	5.23256	1.67176e-07	5.6882e-06	FDR<0.01
CSDC2	1268.71	5.4856	0.395275	13.8779	8.61855e-44	5.10434e-41	FDR<0.01
CSF1	1177.51	-1.62372	0.471622	-3.44285	0.000575615	0.00684383	FDR<0.01
CSF1R	1016.63	-1.91587	0.547247	-3.50092	0.000463649	0.00569479	FDR<0.01
CSF2RB	101.177	-1.97857	0.583237	-3.3924	0.000692833	0.0079544	FDR<0.01
CST7	15.7022	-2.41213	0.724531	-3.32924	0.000870848	0.0095511	FDR<0.01
CTCFL	4.53815	6.7848	1.73527	3.90993	9.23231e-05	0.00145809	FDR<0.01
CTH	973.96	3.78331	0.691498	5.47118	4.47042e-08	1.7614e-06	FDR<0.01
CTNNAL1	432.987	-1.7248	0.383939	-4.49238	7.04329e-06	0.000160825	FDR<0.01
CTNND2	92.3968	-1.88105	0.427313	-4.40205	1.07233e-05	0.00023226	FDR<0.01
CTPS1	1544.31	1.58232	0.363876	4.34851	1.37067e-05	0.000285774	FDR<0.01
CTSC	510.703	2.1764	0.340179	6.39781	1.57619e-10	9.85874e-09	FDR<0.01
CTSZ	641.383	2.60595	0.355349	7.33349	2.24231e-13	2.05296e-11	FDR<0.01
CUX1	693.337	2.10114	0.233858	8.98467	2.59517e-19	3.67042e-17	FDR<0.01
CWH43	1276.33	1.60307	0.276057	5.80704	6.35866e-09	2.92498e-07	FDR<0.01
CXCR1	16.8111	4.9639	0.782887	6.34051	2.29009e-10	1.37348e-08	FDR<0.01
CYB5R2	163.565	4.45937	0.444666	10.0286	1.14154e-23	2.40384e-21	FDR<0.01
CYBASC3	526.613	1.8788	0.388049	4.84165	1.28767e-06	3.61004e-05	FDR<0.01
CYFIP2	1067.06	2.36979	0.343732	6.89429	5.41342e-12	4.22202e-10	FDR<0.01
CYP24A1	85.5252	7.79828	1.59833	4.87901	1.06618e-06	3.05691e-05	FDR<0.01
CYP27B1	265.723	5.59346	0.638514	8.76012	1.95035e-18	2.64022e-16	FDR<0.01
CYP4A11	10.1686	-4.88002	1.13156	-4.31263	1.61325e-05	0.000330891	FDR<0.01
CYP4A37	94.58	-9.05627	1.51516	-5.9771	2.27144e-09	1.13285e-07	FDR<0.01
CYP4B1	157.826	-4.06992	0.56475	-7.2066	5.73668e-13	5.03341e-11	FDR<0.01
CYP4X1	28.5251	-5.79927	1.10452	-5.25048	1.51704e-07	5.1897e-06	FDR<0.01
DAPL1	78.0582	5.83102	0.450022	12.9572	2.13968e-38	1.09598e-35	FDR<0.01
DCLK1	145.639	2.74065	0.465417	5.88859	3.89499e-09	1.88311e-07	FDR<0.01
DCLK3	16.9577	4.41284	0.831418	5.30761	1.11073e-07	3.92735e-06	FDR<0.01
DEPDC1	10.4167	2.86246	0.762141	3.75582	0.000172776	0.00251494	FDR<0.01
DEPDC1B	63.4242	2.33098	0.630397	3.69765	0.000217609	0.00304139	FDR<0.01
DEPDC7	92.9904	2.1388	0.503562	4.24734	2.16321e-05	0.000423524	FDR<0.01
DGKI	104.235	-3.10922	0.824697	-3.77013	0.000163162	0.00240455	FDR<0.01
DHRS11	180.222	-1.95409	0.440429	-4.43678	9.13156e-06	0.000200767	FDR<0.01
DHRS7	4228.41	-1.58822	0.418693	-3.79328	0.000148673	0.0022134	FDR<0.01
DLA-64	1938.7	-1.93377	0.470399	-4.11091	3.94107e-05	0.000707303	FDR<0.01
DLA-79	1453.53	-3.27	0.676929	-4.83063	1.36102e-06	3.79883e-05	FDR<0.01
DLA-DMB	177.188	-2.19314	0.40872	-5.36587	8.05593e-08	2.94173e-06	FDR<0.01
DLA-DQA1	1142.55	-2.22878	0.517063	-4.31046	1.62918e-05	0.000333076	FDR<0.01
DLA-DRA	1283.57	-2.16147	0.433374	-4.98753	6.11555e-07	1.85147e-05	FDR<0.01
DLGAP1	14.8594	4.02978	0.811406	4.96642	6.82009e-07	2.02254e-05	FDR<0.01
DLGAP5	119.362	2.95474	0.675045	4.3771	1.20269e-05	0.000256682	FDR<0.01
DLK2	296.225	-2.82394	0.589385	-4.79133	1.65682e-06	4.51799e-05	FDR<0.01
DLX1	19.1503	3.66445	0.586954	6.24317	4.28784e-10	2.47261e-08	FDR<0.01
DLX3	1642.84	5.44505	0.307108	17.7301	2.45759e-70	2.91101e-67	FDR<0.01
DLX4	239.868	5.32493	0.374133	14.2327	5.7398e-46	3.62602e-43	FDR<0.01
DLX5	158.315	-2.7869	0.494412	-5.6368	1.73237e-08	7.29597e-07	FDR<0.01
DMGDH	4.85418	3.5313	1.0227	3.45291	0.000554577	0.00666055	FDR<0.01
DMKN	20293.9	-1.55652	0.186927	-8.32687	8.3009e-17	9.77135e-15	FDR<0.01
DMP1	12.8018	-3.92755	1.04079	-3.77363	0.000160887	0.00238027	FDR<0.01
DMRTA1	35.1146	-2.76984	0.498539	-5.55592	2.7616e-08	1.12554e-06	FDR<0.01
DNAH10	81.6622	2.12745	0.570455	3.72939	0.000191942	0.00274361	FDR<0.01
DNAH5	52.3907	-3.05869	0.668945	-4.57242	4.82127e-06	0.000116103	FDR<0.01
DNAJC6	162.368	4.09103	0.678455	6.02992	1.64039e-09	8.37972e-08	FDR<0.01
DNAJC7	569.421	1.9465	0.313519	6.20855	5.34748e-10	3.04341e-08	FDR<0.01
DPEP1	319.375	1.74066	0.442447	3.93417	8.34839e-05	0.00134999	FDR<0.01
DPYSL5	13.4268	4.22589	1.11121	3.80298	0.000142966	0.00213852	FDR<0.01
DSC1	17475.3	2.51045	0.468944	5.3534	8.63166e-08	3.09824e-06	FDR<0.01
DSG4	1671.86	6.90413	0.469396	14.7085	5.68299e-49	3.84657e-46	FDR<0.01
DST	7926.14	-1.51791	0.266098	-5.70433	1.16802e-08	5.08879e-07	FDR<0.01
DTX3L	418.339	-1.61821	0.237965	-6.80021	1.04464e-11	7.88763e-10	FDR<0.01
DUSP5	1470.64	2.19696	0.484031	4.53889	5.65524e-06	0.000132975	FDR<0.01
DUSP6	1449.75	1.73608	0.324678	5.34709	8.93807e-08	3.20216e-06	FDR<0.01
DUSP8	303.813	1.82423	0.410484	4.44409	8.82637e-06	0.000195875	FDR<0.01
DYNLL1	405.811	1.54708	0.363531	4.25571	2.08385e-05	0.000411388	FDR<0.01
E2F3	63.0525	1.92485	0.353241	5.4491	5.0624e-08	1.96202e-06	FDR<0.01
E2F8	49.0255	2.90854	0.507285	5.73354	9.83583e-09	4.36554e-07	FDR<0.01
ECEL1	65.0441	3.99054	0.637545	6.25923	3.86895e-10	2.25613e-08	FDR<0.01
ECM1	2599.3	-1.53473	0.314893	-4.87382	1.09459e-06	3.12421e-05	FDR<0.01
ECT2	219.774	1.90063	0.45599	4.16813	3.07109e-05	0.000569503	FDR<0.01
EDN3	96.9917	5.51947	0.976043	5.65494	1.55897e-08	6.65442e-07	FDR<0.01
EFCAB5	27.0562	2.03857	0.447442	4.55605	5.21244e-06	0.000123989	FDR<0.01
EFR3B	85.3301	3.97357	0.706589	5.62359	1.87027e-08	7.80734e-07	FDR<0.01
EGFLAM	238.122	2.76968	0.440446	6.28834	3.20884e-10	1.89451e-08	FDR<0.01
EIF2B1	901.379	1.75549	0.213327	8.22909	1.88634e-16	2.14072e-14	FDR<0.01
EIF2B2	899.686	1.58899	0.313238	5.07278	3.92046e-07	1.24041e-05	FDR<0.01
EIF2B3	535.414	1.61686	0.246811	6.55098	5.71597e-11	3.76142e-09	FDR<0.01
ELAC2	1299.3	2.62772	0.400803	6.55612	5.52261e-11	3.6596e-09	FDR<0.01
ELF5	358.133	4.40282	0.493363	8.92409	4.49372e-19	6.21643e-17	FDR<0.01
EMR4	32.2166	-3.6942	0.833027	-4.43467	9.22129e-06	0.000202271	FDR<0.01
ENDOU	922.043	2.21533	0.394453	5.61622	1.95183e-08	8.11207e-07	FDR<0.01
ENGASE	91.9375	2.20324	0.454933	4.84301	1.27888e-06	3.59071e-05	FDR<0.01
EPAS1	1852.73	1.73851	0.515463	3.37271	0.000744314	0.00841662	FDR<0.01
EPHA3	61.8706	3.01636	0.58322	5.17191	2.31716e-07	7.7588e-06	FDR<0.01
EPHB1	259.179	2.88978	0.561426	5.14722	2.6438e-07	8.71488e-06	FDR<0.01
EPHX2	1112.28	-2.45223	0.343436	-7.14029	9.31353e-13	7.81018e-11	FDR<0.01
ERAP2	67.0336	-2.16398	0.627812	-3.44687	0.00056713	0.00676553	FDR<0.01
ERBB4	7.91194	-3.49048	0.826878	-4.22127	2.42928e-05	0.000469315	FDR<0.01
ERCC6L	25.415	2.97922	0.804629	3.7026	0.000213405	0.00299091	FDR<0.01
ESPL1	127.71	2.77992	0.485769	5.72272	1.04833e-08	4.63124e-07	FDR<0.01
ESR2	55.1435	2.76903	0.516427	5.36191	8.23467e-08	2.98961e-06	FDR<0.01
EVI2B	27.2289	-1.93992	0.562815	-3.44681	0.000567245	0.00676553	FDR<0.01
EXTL1	141.324	3.33918	0.727257	4.59148	4.40116e-06	0.0001068	FDR<0.01
F2RL1	250.585	1.53567	0.309345	4.96426	6.8965e-07	2.03904e-05	FDR<0.01
FABP9	85.3693	8.19957	1.88269	4.35524	1.32923e-05	0.000278668	FDR<0.01
FADS2	66.81	2.57398	0.448542	5.73854	9.5495e-09	4.24841e-07	FDR<0.01
FAM13A	1336.56	-2.10447	0.398974	-5.27472	1.32958e-07	4.62351e-06	FDR<0.01
FAM169B	66.1046	1.8857	0.509269	3.70276	0.000213264	0.00299091	FDR<0.01
FAM180A	104.228	2.07976	0.55232	3.7655	0.000166216	0.00244196	FDR<0.01
FAM19A4	11.8981	3.39503	0.739551	4.59066	4.41845e-06	0.000107082	FDR<0.01
FAM19A5	134.168	-2.08928	0.555146	-3.76347	0.00016757	0.00245994	FDR<0.01
FAM25A	226.862	3.38365	0.564397	5.99515	2.03296e-09	1.02198e-07	FDR<0.01
FAM43A	335.23	1.75151	0.406493	4.30884	1.64112e-05	0.000334436	FDR<0.01
FAM46C	127.378	-2.80346	0.64626	-4.33798	1.43797e-05	0.00029882	FDR<0.01
FAM49A	1131.4	3.96992	0.424052	9.36186	7.83469e-21	1.32574e-18	FDR<0.01
FAM83C	1054.76	6.27553	0.735451	8.5329	1.42726e-17	1.8033e-15	FDR<0.01
FAM84A	96.9214	-1.6595	0.283978	-5.84375	5.10392e-09	2.39429e-07	FDR<0.01
FANCM	26.9591	2.91795	0.665241	4.38631	1.15292e-05	0.000246616	FDR<0.01
FARP1	367.823	1.55115	0.404692	3.83292	0.000126632	0.00192611	FDR<0.01
FAXC	57.9198	-1.58707	0.403584	-3.93244	8.40885e-05	0.00135399	FDR<0.01
FBLN7	82.7822	1.79082	0.434679	4.11986	3.79103e-05	0.000683611	FDR<0.01
FBN2	22.0661	3.10886	0.634877	4.89679	9.74136e-07	2.8143e-05	FDR<0.01
FBP2	50.1148	-2.55056	0.739794	-3.44767	0.000565449	0.00675687	FDR<0.01
FBXO10	239.119	1.5685	0.335294	4.67799	2.89701e-06	7.36969e-05	FDR<0.01
FBXW12	18.6245	-2.28586	0.647373	-3.53098	0.000414017	0.00521359	FDR<0.01
FGD4	329.453	-1.75623	0.324513	-5.4119	6.23612e-08	2.36848e-06	FDR<0.01
FGF14	16.1126	-5.70937	1.42984	-3.99301	6.52385e-05	0.00109325	FDR<0.01
FGF18	456.023	-3.78425	0.761011	-4.97267	6.60369e-07	1.96887e-05	FDR<0.01
FGF22	42.619	4.07606	0.548876	7.42619	1.11772e-13	1.0435e-11	FDR<0.01
FGF5	128.864	3.75836	0.693667	5.41811	6.02319e-08	2.2922e-06	FDR<0.01
FHOD3	120.927	3.86149	0.522757	7.38677	1.50437e-13	1.39759e-11	FDR<0.01
FLT3LG	67.9414	-1.9344	0.379815	-5.09301	3.52416e-07	1.12821e-05	FDR<0.01
FMN1	286.556	2.3597	0.433184	5.44734	5.11292e-08	1.97619e-06	FDR<0.01
FNDC11	16.7382	2.43804	0.594921	4.0981	4.16554e-05	0.000739189	FDR<0.01
FNDC7	19.9595	4.51472	0.736035	6.13383	8.57862e-10	4.72622e-08	FDR<0.01
FOLH1	226.791	4.89179	0.648455	7.54376	4.5661e-14	4.32683e-12	FDR<0.01
FOXE1	444.242	3.61033	0.39238	9.2011	3.54312e-20	5.64279e-18	FDR<0.01
FOXN1	1361.76	5.34267	0.60255	8.86676	7.53018e-19	1.03414e-16	FDR<0.01
FRMD3	156.972	1.90191	0.349641	5.43961	5.33964e-08	2.05268e-06	FDR<0.01
FRMD4A	602.105	1.95049	0.389712	5.00494	5.58795e-07	1.70854e-05	FDR<0.01
FRMPD1	470.517	4.28386	0.613291	6.98503	2.84788e-12	2.29672e-10	FDR<0.01
FSCN1	209.633	2.31888	0.594634	3.89968	9.63186e-05	0.00151362	FDR<0.01
FST	393.894	-1.59807	0.418717	-3.81658	0.000135314	0.00203853	FDR<0.01
FTL	213.802	5.40937	0.503679	10.7397	6.62478e-27	1.65201e-24	FDR<0.01
FYN	1878.97	1.973	0.417086	4.73043	2.2405e-06	5.87302e-05	FDR<0.01
FZD1	662.565	-1.73188	0.468958	-3.69304	0.000221587	0.00308561	FDR<0.01
FZD10	66.1575	2.47722	0.466015	5.31575	1.06221e-07	3.77691e-06	FDR<0.01
GADD45G	180.554	-2.37093	0.575311	-4.12113	3.77016e-05	0.000680496	FDR<0.01
GAL3ST4	1075.63	-2.09102	0.559114	-3.73987	0.000184113	0.00265549	FDR<0.01
GALNT13	56.2852	-3.45138	0.811134	-4.255	2.0905e-05	0.000411842	FDR<0.01
GAP43	32.8252	-2.9062	0.637599	-4.55803	5.16354e-06	0.000123094	FDR<0.01
GAS1	1583.98	-2.47336	0.670409	-3.68934	0.00022484	0.00312403	FDR<0.01
GAS2	225.997	-3.3616	0.623527	-5.39128	6.99594e-08	2.6203e-06	FDR<0.01
GAS2L3	10.8311	4.19606	0.816302	5.14032	2.74268e-07	9.00853e-06	FDR<0.01
GATA6	316.709	-1.73067	0.371721	-4.65583	3.22672e-06	8.11046e-05	FDR<0.01
GBE1	1793.94	-1.71406	0.311094	-5.50977	3.59299e-08	1.4519e-06	FDR<0.01
GCAT	2321.92	1.51465	0.289814	5.2263	1.72937e-07	5.87365e-06	FDR<0.01
GCHFR	211.705	1.79642	0.312253	5.7531	8.76208e-09	3.93504e-07	FDR<0.01
GCNT1	218.856	2.88546	0.379828	7.59675	3.03664e-14	2.9513e-12	FDR<0.01
GCNT3	13.7349	5.5739	1.05805	5.2681	1.37841e-07	4.7758e-06	FDR<0.01
GDPD2	2250.08	-1.93615	0.485919	-3.98451	6.76206e-05	0.00112719	FDR<0.01
GDPD3	260.305	2.27614	0.378828	6.00837	1.87394e-09	9.49599e-08	FDR<0.01
GFAP	24.2221	-3.25381	0.60545	-5.3742	7.69255e-08	2.83086e-06	FDR<0.01
GFRA1	411.488	-1.9603	0.346788	-5.65275	1.57904e-08	6.72492e-07	FDR<0.01
GGT1	131.442	5.4353	0.64657	8.40636	4.22915e-17	5.07284e-15	FDR<0.01
GJA1	20878.7	3.92279	0.347743	11.2807	1.63442e-29	4.76547e-27	FDR<0.01
GJA3	3.57932	6.44318	1.70591	3.77697	0.000158751	0.00235602	FDR<0.01
GJB2	9501.29	2.85053	0.471352	6.04756	1.47056e-09	7.64495e-08	FDR<0.01
GJB6	3850.56	3.95228	0.641079	6.16505	7.04601e-10	3.93473e-08	FDR<0.01
GKAP1	43.5524	-1.69171	0.384046	-4.40497	1.05796e-05	0.000229411	FDR<0.01
GLT1D1	54.996	2.42241	0.698308	3.46897	0.00052246	0.00635007	FDR<0.01
GMCL1	877.699	2.54511	0.506985	5.0201	5.16456e-07	1.59672e-05	FDR<0.01
GNA14	48.4223	-4.94884	0.742149	-6.66827	2.58845e-11	1.82365e-09	FDR<0.01
GNG4	20.0776	2.56267	0.580516	4.41447	1.01256e-05	0.000220323	FDR<0.01
GNMT	462.087	1.64055	0.463077	3.54271	0.000396033	0.00502048	FDR<0.01
GPC3	400.793	2.41475	0.594135	4.06432	4.81735e-05	0.00083837	FDR<0.01
GPNMB	8533.35	1.8084	0.453859	3.98449	6.76243e-05	0.00112719	FDR<0.01
GPR155	661.472	2.52925	0.548812	4.60859	4.05406e-06	9.95239e-05	FDR<0.01
GPR160	75.8471	2.50524	0.592828	4.22591	2.37973e-05	0.000461623	FDR<0.01
GPR179	25.3097	2.33598	0.680743	3.43152	0.000600217	0.0070786	FDR<0.01
GPR37	36.5391	-1.69036	0.480635	-3.51693	0.000436569	0.00544333	FDR<0.01
GPR75	119.71	-1.89731	0.522417	-3.63178	0.000281468	0.00378862	FDR<0.01
GPR85	6.12848	6.04285	1.61811	3.7345	0.000188085	0.00270044	FDR<0.01
GPRC5D	1262.27	12.4577	1.05326	11.8278	2.80501e-32	1.04236e-29	FDR<0.01
GRB14	120.794	1.90433	0.33698	5.65116	1.59368e-08	6.77207e-07	FDR<0.01
GREM1	278.795	-3.49987	0.635804	-5.50463	3.69937e-08	1.49171e-06	FDR<0.01
GRHL3	1495.42	1.62489	0.438148	3.70855	0.000208451	0.00293722	FDR<0.01
GRIK4	145.053	-1.81786	0.400202	-4.54236	5.56269e-06	0.000131452	FDR<0.01
GSDME	61.0915	-2.54246	0.486776	-5.22306	1.75992e-07	5.96671e-06	FDR<0.01
GSN	44345	-1.79229	0.206455	-8.68126	3.91406e-18	5.15134e-16	FDR<0.01
GTSE1	57.1283	2.80173	0.613088	4.56986	4.88043e-06	0.000117081	FDR<0.01
GUCY1B3	130.635	1.72132	0.383271	4.49114	7.08418e-06	0.000161369	FDR<0.01
GULP1	2503.21	-1.76795	0.282423	-6.25993	3.85151e-10	2.2529e-08	FDR<0.01
GXYLT2	64.3202	1.68126	0.472589	3.55755	0.000374326	0.00479663	FDR<0.01
GYG2	196.964	2.70705	0.54443	4.97226	6.61762e-07	1.96887e-05	FDR<0.01
H19	9.1652	5.17078	1.12415	4.59973	4.23047e-06	0.000102922	FDR<0.01
H1F0	935.137	3.06735	0.451632	6.7917	1.10818e-11	8.30124e-10	FDR<0.01
HAPLN4	8.34022	5.86085	1.56785	3.73815	0.000185378	0.0026717	FDR<0.01
HAVCR1	190.922	-2.78839	0.724038	-3.85116	0.000117561	0.00179679	FDR<0.01
HCAR2	926.974	-1.97503	0.530027	-3.72629	0.00019432	0.00276898	FDR<0.01
HECW1	7.43467	4.52488	1.1642	3.88669	0.000101622	0.00158644	FDR<0.01
HEPHL1	1572.96	6.51578	0.455796	14.2954	2.33881e-46	1.52845e-43	FDR<0.01
HHIP	44.6909	3.13373	0.543338	5.76756	8.04289e-09	3.63792e-07	FDR<0.01
HIVEP3	63.8701	-1.65327	0.486519	-3.39816	0.000678398	0.00783486	FDR<0.01
HJURP	104.206	2.2425	0.652822	3.43509	0.000592349	0.00700663	FDR<0.01
HLA-DRB1	1416.66	-2.31807	0.45653	-5.07759	3.82262e-07	1.21148e-05	FDR<0.01
HMGB3	62.4025	3.01681	0.42284	7.13463	9.705e-13	8.06707e-11	FDR<0.01
HMOX1	105.684	4.0855	0.525595	7.7731	7.65861e-15	7.72053e-13	FDR<0.01
HOXC13	1413.39	3.45999	0.548752	6.3052	2.87823e-10	1.71535e-08	FDR<0.01
HPSE	356.791	-2.63711	0.491885	-5.36123	8.26591e-08	2.98961e-06	FDR<0.01
HRH2	68.582	-2.55781	0.73659	-3.4725	0.000515631	0.00627633	FDR<0.01
HSD17B14	759.807	4.81485	0.361218	13.3295	1.55916e-40	8.95429e-38	FDR<0.01
HSD3B7	2163.22	-1.79972	0.29693	-6.06108	1.35212e-09	7.07885e-08	FDR<0.01
HSPA14	884.955	2.10672	0.363002	5.80361	6.49034e-09	2.97833e-07	FDR<0.01
HSPB3	14.8822	5.06351	0.82021	6.17344	6.68214e-10	3.74674e-08	FDR<0.01
HTR1D	5.13749	4.82129	1.28549	3.75054	0.000176457	0.00256261	FDR<0.01
HTR5A	8.57602	6.61861	1.55783	4.2486	2.15114e-05	0.000422034	FDR<0.01
HUNK	27.8936	3.0887	0.605527	5.10084	3.3815e-07	1.08621e-05	FDR<0.01
IFI6	31.369	-5.14966	0.709381	-7.25937	3.88911e-13	3.4604e-11	FDR<0.01
IFITM10	313.959	2.02766	0.60027	3.37791	0.000730385	0.00829135	FDR<0.01
IGFBP5	2001.5	-1.85735	0.510382	-3.63914	0.000273549	0.00370308	FDR<0.01
IGSF23	20.7534	6.13109	1.14909	5.33561	9.52264e-08	3.40515e-06	FDR<0.01
IKZF1	64.4929	-2.03239	0.538746	-3.77244	0.000161657	0.00238794	FDR<0.01
IL12B	12.177	8.19368	1.33845	6.12175	9.25537e-10	5.02601e-08	FDR<0.01
IL12RB2	64.2292	2.54779	0.648281	3.93008	8.49185e-05	0.00136353	FDR<0.01
IL-15L	50.0297	1.55595	0.43005	3.61807	0.000296808	0.00395073	FDR<0.01
IL17REL	27.0119	-3.68577	0.939554	-3.92289	8.74933e-05	0.00139882	FDR<0.01
IL1F10	428.246	4.14131	0.404828	10.2298	1.45805e-24	3.21314e-22	FDR<0.01
IL1R2	4930	-3.50968	0.548625	-6.39723	1.58225e-10	9.86407e-09	FDR<0.01
IL20RB	2699.39	-2.05866	0.322172	-6.38993	1.65956e-10	1.03108e-08	FDR<0.01
IL21R	68.9796	-2.59995	0.538372	-4.82929	1.37024e-06	3.81332e-05	FDR<0.01
IL34	617.291	-2.75389	0.561454	-4.90492	9.34648e-07	2.70848e-05	FDR<0.01
INA	91.5236	4.29715	0.684808	6.27497	3.49693e-10	2.05182e-08	FDR<0.01
INSC	49.4855	3.90493	0.459005	8.50739	1.77899e-17	2.20292e-15	FDR<0.01
IQCD	13.2567	4.70669	0.966787	4.86838	1.12515e-06	3.19697e-05	FDR<0.01
IRX3	906.717	-1.93067	0.380981	-5.06763	4.02791e-07	1.27017e-05	FDR<0.01
ISM1	782.867	-1.5361	0.372622	-4.12242	3.74918e-05	0.000678001	FDR<0.01
ITGA11	13.7872	3.70412	0.891305	4.15584	3.24099e-05	0.000596342	FDR<0.01
ITGAL	36.5077	5.14491	0.86016	5.98134	2.21308e-09	1.10665e-07	FDR<0.01
ITGAX	99.9073	-2.48129	0.606353	-4.09216	4.27367e-05	0.000754892	FDR<0.01
ITGB2	70.101	-2.0967	0.586353	-3.57583	0.000349114	0.00452249	FDR<0.01
ITGB7	157.967	-1.50254	0.419236	-3.584	0.000338378	0.00441274	FDR<0.01
ITGBL1	214.976	2.5601	0.586024	4.36859	1.2505e-05	0.000264799	FDR<0.01
ITPRIPL1	680.072	-1.96415	0.308777	-6.36107	2.00348e-10	1.2131e-08	FDR<0.01
IVL	4575.16	2.49344	0.411147	6.06459	1.32287e-09	6.94491e-08	FDR<0.01
JARID2	1151.31	1.80424	0.336329	5.3645	8.11738e-08	2.95847e-06	FDR<0.01
JMJD7	153.494	1.7607	0.292423	6.02108	1.73255e-09	8.82669e-08	FDR<0.01
KCNA3	82.7201	-2.59654	0.628415	-4.13188	3.5981e-05	0.000654426	FDR<0.01
KCNA6	25.6327	-2.22902	0.659641	-3.37915	0.000727116	0.00827646	FDR<0.01
KCNE1	5.32457	6.81503	1.54054	4.4238	9.69798e-06	0.000212481	FDR<0.01
KCNG1	55.6073	-3.29838	0.601348	-5.48498	4.1352e-08	1.6499e-06	FDR<0.01
KCNIP1	15.5696	5.57008	1.18503	4.70038	2.59681e-06	6.69588e-05	FDR<0.01
KCNJ12	68.2113	6.36832	0.669905	9.5063	1.97566e-21	3.49932e-19	FDR<0.01
KCNJ15	2241.75	-2.43994	0.446815	-5.46073	4.74194e-08	1.85678e-06	FDR<0.01
KCNS3	48.1039	-2.18298	0.433453	-5.03625	4.74749e-07	1.47984e-05	FDR<0.01
KCTD16	27.1412	1.85811	0.427815	4.34325	1.40388e-05	0.000292057	FDR<0.01
KIAA0930	636.383	1.56506	0.338513	4.62333	3.77619e-06	9.34288e-05	FDR<0.01
KIF11	266.861	2.51718	0.613929	4.10012	4.12943e-05	0.000734844	FDR<0.01
KIF15	98.8175	2.08588	0.403992	5.16316	2.42814e-07	8.07336e-06	FDR<0.01
KIF18B	32.4775	3.11766	0.593233	5.25538	1.47722e-07	5.06263e-06	FDR<0.01
KIF22	151.588	2.47459	0.591058	4.18671	2.83025e-05	0.000532131	FDR<0.01
KIF3C	136.253	1.87059	0.388378	4.81642	1.46154e-06	4.05551e-05	FDR<0.01
KIFC1	176.743	1.83035	0.455301	4.02009	5.81761e-05	0.000988837	FDR<0.01
KISS1	151.004	9.17852	1.00184	9.16164	5.11132e-20	8.00226e-18	FDR<0.01
KIT	437.314	3.21135	0.43922	7.31149	2.64196e-13	2.3843e-11	FDR<0.01
KITLG	639.783	1.95785	0.538899	3.63305	0.000280089	0.00377542	FDR<0.01
KLHL3	77.0765	3.05758	0.509062	6.0063	1.89803e-09	9.5924e-08	FDR<0.01
KLHL6	32.3173	-2.30336	0.682927	-3.37278	0.000744129	0.00841662	FDR<0.01
KLK8	91.7908	-1.76562	0.520471	-3.39235	0.000692946	0.0079544	FDR<0.01
KLRG2	134.8	-1.81492	0.412558	-4.39918	1.08663e-05	0.00023482	FDR<0.01
KNL1	123.756	2.83087	0.619353	4.57068	4.86135e-06	0.000116771	FDR<0.01
KNSTRN	49.9866	1.89703	0.491634	3.85863	0.000114026	0.00175759	FDR<0.01
KPRP	5797.73	2.93046	0.654404	4.47805	7.53267e-06	0.000170357	FDR<0.01
KRT222	51.4633	-2.43586	0.712644	-3.41807	0.000630674	0.00738383	FDR<0.01
KRT23	3239.12	3.00932	0.418938	7.1832	6.80987e-13	5.81354e-11	FDR<0.01
KRT24	3.46732	5.98074	1.64948	3.62583	0.000288036	0.00386058	FDR<0.01
KRT25	24505.1	10.1928	1.13388	8.98936	2.4867e-19	3.56177e-17	FDR<0.01
KRT26	1874.29	11.988	0.716838	16.7234	8.85586e-63	9.32424e-60	FDR<0.01
KRT27	7790.13	13.645	0.630489	21.642	7.22818e-104	2.28314e-100	FDR<0.01
KRT28	1124.39	11.3091	0.631963	17.8952	1.28604e-71	1.62487e-68	FDR<0.01
KRT31	11634.8	13.2236	0.671006	19.7071	1.87332e-86	3.55031e-83	FDR<0.01
KRT32	7242.18	13.3754	0.775713	17.2428	1.26824e-66	1.41387e-63	FDR<0.01
KRT33A	24458.3	14.0847	0.682409	20.6397	1.20781e-94	3.27005e-91	FDR<0.01
KRT33B	23227.2	14.4428	0.755888	19.107	2.20751e-81	3.21821e-78	FDR<0.01
KRT34	8893.33	14.5821	0.910943	16.0077	1.12843e-57	8.57389e-55	FDR<0.01
KRT35	15436.9	14.0851	0.530955	26.5279	4.62093e-155	8.75759e-151	FDR<0.01
KRT36	430.778	13.283	1.24072	10.7059	9.54694e-27	2.31966e-24	FDR<0.01
KRT39	547.479	11.1883	1.55727	7.18452	6.74448e-13	5.78377e-11	FDR<0.01
KRT40	2768.06	11.0425	0.612162	18.0385	9.71561e-73	1.31522e-69	FDR<0.01
KRT71	37352.6	12.5046	0.519878	24.053	7.76243e-128	7.35568e-124	FDR<0.01
KRT73	1613.99	12.3875	0.773853	16.0076	1.131e-57	8.57389e-55	FDR<0.01
KRT74	4107.34	12.5947	0.625902	20.1225	4.69277e-90	9.88193e-87	FDR<0.01
KRT75	10399.7	1.6891	0.39232	4.30541	1.66677e-05	0.000338571	FDR<0.01
KRT77	644.292	-2.39789	0.471062	-5.09039	3.57322e-07	1.13815e-05	FDR<0.01
KRT81	7507.66	13.3584	0.691391	19.321	3.57518e-83	5.6464e-80	FDR<0.01
KRT82	1017.36	12.1952	0.958529	12.7228	4.41622e-37	1.99277e-34	FDR<0.01
KRT83	13732.9	13.1469	1.07865	12.1882	3.59099e-34	1.38891e-31	FDR<0.01
KRT84	84.4837	8.54518	1.11651	7.6535	1.95578e-14	1.91061e-12	FDR<0.01
KRT85	32910	13.7361	1.14864	11.9585	5.85767e-33	2.22029e-30	FDR<0.01
KRT86	8520.86	13.0886	0.665114	19.6787	3.28492e-86	5.65963e-83	FDR<0.01
KRT89	4922.44	12.5034	0.561585	22.2645	8.16607e-110	3.86908e-106	FDR<0.01
KRTAP11-1	7355.59	13.8073	0.670285	20.5991	2.79531e-94	6.62208e-91	FDR<0.01
KRTAP13-2	71.0113	10.4687	1.38134	7.57867	3.49116e-14	3.3586e-12	FDR<0.01
KRTAP16-1	8637.7	14.8948	1.20332	12.3781	3.43533e-35	1.38524e-32	FDR<0.01
KRTAP24-1	2098.82	14.662	1.32708	11.0483	2.23354e-28	5.96199e-26	FDR<0.01
KRTAP26-1	1003.96	13.5713	1.26927	10.6922	1.10676e-26	2.6551e-24	FDR<0.01
KRTAP7-1	3214.14	13.0777	0.816622	16.0144	1.01368e-57	8.35276e-55	FDR<0.01
KRTAP8-1	1727.21	10.6485	0.645897	16.4864	4.59483e-61	4.58323e-58	FDR<0.01
KRTDAP	998.161	-1.56931	0.284039	-5.52499	3.29511e-08	1.33438e-06	FDR<0.01
KYAT1	1120.55	-1.83979	0.554444	-3.31827	0.000905782	0.00987709	FDR<0.01
L1CAM	45.0416	-2.21258	0.454118	-4.87227	1.10325e-06	3.14417e-05	FDR<0.01
LAMA1	23.2624	-2.27111	0.669667	-3.3914	0.000695358	0.00796994	FDR<0.01
LAP3	4236.17	3.00633	0.497665	6.04088	1.53272e-09	7.93666e-08	FDR<0.01
LAPTM4B	158.737	-2.66295	0.789387	-3.37344	0.000742353	0.00840446	FDR<0.01
LAPTM5	795.545	-1.95192	0.430441	-4.53469	5.76873e-06	0.000134974	FDR<0.01
LCE6A	120.854	3.56564	0.770851	4.62559	3.73526e-06	9.2658e-05	FDR<0.01
LCP1	689.232	-2.66729	0.4421	-6.03323	1.60715e-09	8.27684e-08	FDR<0.01
LCP2	43.5144	-2.10661	0.541616	-3.88948	0.00010046	0.00157348	FDR<0.01
LDHB	123.944	2.45726	0.311566	7.88681	3.10008e-15	3.28228e-13	FDR<0.01
LEF1	513.65	4.10102	0.367909	11.1468	7.42111e-29	2.06831e-26	FDR<0.01
LIX1	119.341	6.97626	1.60967	4.33398	1.46439e-05	0.000303313	FDR<0.01
LMAN1L	17.8044	3.85239	0.955175	4.03318	5.5027e-05	0.000939488	FDR<0.01
LMNB1	115.992	2.90917	0.475096	6.12332	9.16438e-10	4.9909e-08	FDR<0.01
LOC100049001	138.679	-2.49632	0.704162	-3.54509	0.000392474	0.00498871	FDR<0.01
LOC100683419	878.516	-1.73426	0.291413	-5.95123	2.66135e-09	1.32383e-07	FDR<0.01
LOC100684499	30.6876	2.04096	0.562498	3.62839	0.000285194	0.00383061	FDR<0.01
LOC100684920	23007	13.8815	0.60091	23.1009	4.53647e-118	2.86584e-114	FDR<0.01
LOC100685165	761.727	12.3578	1.11034	11.1297	8.99113e-29	2.46956e-26	FDR<0.01
LOC100685181	3981.4	14.1919	1.30122	10.9066	1.07165e-27	2.74459e-25	FDR<0.01
LOC100685322	380.942	13.1192	1.30171	10.0785	6.88017e-24	1.46509e-21	FDR<0.01
LOC100685403	871.715	12.4979	1.11372	11.2218	3.18804e-29	9.15451e-27	FDR<0.01
LOC100685893	1641.51	12.0887	0.738661	16.3656	3.36436e-60	3.18807e-57	FDR<0.01
LOC100686048	1796.59	12.0364	0.759656	15.8446	1.53241e-56	1.11701e-53	FDR<0.01
LOC100686187	100.597	10.9219	1.6758	6.51743	7.15227e-11	4.65807e-09	FDR<0.01
LOC100686193	99.3006	9.33452	1.12585	8.29109	1.12212e-16	1.30468e-14	FDR<0.01
LOC100686265	317.946	11.6817	1.35584	8.61582	6.94452e-18	8.89274e-16	FDR<0.01
LOC100686358	50.644	10.235	1.33105	7.68945	1.47763e-14	1.46618e-12	FDR<0.01
LOC100686441	53.5375	10.3416	1.29786	7.96821	1.6099e-15	1.73357e-13	FDR<0.01
LOC100686828	202.611	11.128	1.31048	8.49154	2.03916e-17	2.4933e-15	FDR<0.01
LOC100687105	23.2892	1.63828	0.44136	3.71189	0.00020572	0.00290523	FDR<0.01
LOC100688050	117.919	-2.66632	0.645135	-4.13297	3.58113e-05	0.000652592	FDR<0.01
LOC100688102	21.6853	5.86466	0.879178	6.67062	2.54728e-11	1.80809e-09	FDR<0.01
LOC100688211	99.1541	1.91256	0.325097	5.88305	4.02782e-09	1.93744e-07	FDR<0.01
LOC100688360	14.9778	-1.9705	0.494584	-3.98415	6.77207e-05	0.00112745	FDR<0.01
LOC100688504	2.09239	5.51283	1.65609	3.32882	0.000872156	0.00955992	FDR<0.01
LOC100688639	24.2343	2.64982	0.617277	4.29276	1.76465e-05	0.000355406	FDR<0.01
LOC100688793	51.9322	2.21611	0.408047	5.43101	5.60369e-08	2.14548e-06	FDR<0.01
LOC100855460	11.8993	8.08276	1.66444	4.85614	1.19697e-06	3.38583e-05	FDR<0.01
LOC100855754	4.556	-5.30912	1.51433	-3.50592	0.000455024	0.00562531	FDR<0.01
LOC100855866	1391.9	15.0117	1.55905	9.62879	6.04386e-22	1.09089e-19	FDR<0.01
LOC100855886	302.808	12.816	1.35348	9.4689	2.82803e-21	4.96267e-19	FDR<0.01
LOC100855906	171.373	11.9926	1.57948	7.59277	3.13137e-14	3.02785e-12	FDR<0.01
LOC100855995	134.53	3.76122	0.565191	6.65479	2.83712e-11	1.96237e-09	FDR<0.01
LOC100856137	159.498	-2.01678	0.478319	-4.21638	2.48254e-05	0.000476845	FDR<0.01
LOC100856270	79.1777	-2.77143	0.602417	-4.60051	4.21462e-06	0.0001028	FDR<0.01
LOC100856405	2464.3	1.57574	0.466469	3.37802	0.00073011	0.00829135	FDR<0.01
LOC100856490	2542.28	14.9275	1.31021	11.3933	4.51771e-30	1.4036e-27	FDR<0.01
LOC100856518	15.8296	4.38828	0.657276	6.67647	2.44759e-11	1.74386e-09	FDR<0.01
LOC102151268	776.573	14.158	1.33662	10.5924	3.23197e-26	7.56202e-24	FDR<0.01
LOC102151330	78.289	2.80397	0.519852	5.39378	6.89896e-08	2.59423e-06	FDR<0.01
LOC102151404	186.503	11.138	1.27348	8.74612	2.20809e-18	2.96793e-16	FDR<0.01
LOC102151423	28.4428	5.62557	0.882785	6.37253	1.85937e-10	1.13308e-08	FDR<0.01
LOC102151479	42.5944	2.16531	0.513797	4.21434	2.50515e-05	0.000479088	FDR<0.01
LOC102151517	10.5638	-4.06723	0.938893	-4.33194	1.478e-05	0.000305641	FDR<0.01
LOC102151527	292.786	12.7555	1.32836	9.60245	7.80662e-22	1.39576e-19	FDR<0.01
LOC102151604	829.317	14.2505	1.27825	11.1485	7.28548e-29	2.06081e-26	FDR<0.01
LOC102151615	71.0157	-1.90435	0.467348	-4.0748	4.60538e-05	0.00080592	FDR<0.01
LOC102151669	1351.55	11.8266	0.764824	15.4632	6.14443e-54	4.31294e-51	FDR<0.01
LOC102151701	24.8445	6.51173	1.50807	4.31792	1.57505e-05	0.000323757	FDR<0.01
LOC102151751	25.5284	-2.59177	0.734994	-3.52625	0.000421491	0.00529364	FDR<0.01
LOC102151782	223.537	9.5924	1.06715	8.9888	2.49956e-19	3.56177e-17	FDR<0.01
LOC102151831	267.434	11.6148	1.26363	9.19162	3.86978e-20	6.11167e-18	FDR<0.01
LOC102151833	1725.59	15.32	2.0255	7.56355	3.92216e-14	3.73532e-12	FDR<0.01
LOC102151849	646.308	10.764	0.986293	10.9136	9.92306e-28	2.57619e-25	FDR<0.01
LOC102151895	10.725	-3.1928	0.929104	-3.43643	0.00058943	0.0069818	FDR<0.01
LOC102151942	790.913	11.7367	1.00569	11.6702	1.80952e-31	6.12392e-29	FDR<0.01
LOC102152056	79.818	2.93354	0.576206	5.09112	3.55945e-07	1.13567e-05	FDR<0.01
LOC102152218	49.7787	-3.02797	0.707856	-4.27767	1.88862e-05	0.000378363	FDR<0.01
LOC102152620	32.6601	-1.80444	0.4324	-4.17307	3.00517e-05	0.00055947	FDR<0.01
LOC102152650	25.6665	8.25588	1.33921	6.16476	7.05893e-10	3.93473e-08	FDR<0.01
LOC102152733	34.105	2.28161	0.614449	3.71326	0.000204606	0.00289596	FDR<0.01
LOC102152806	7.99746	3.09066	0.865272	3.5719	0.000354406	0.00457852	FDR<0.01
LOC102153023	11.4396	8.06871	1.4787	5.45661	4.85311e-08	1.89251e-06	FDR<0.01
LOC102153048	14.0192	-2.50755	0.704778	-3.55794	0.000373779	0.00479287	FDR<0.01
LOC102153120	239.019	12.4753	1.70165	7.33129	2.27956e-13	2.06709e-11	FDR<0.01
LOC102153171	36.6626	1.85763	0.521401	3.56277	0.000366961	0.00471776	FDR<0.01
LOC102153191	23.8541	-4.05631	1.10566	-3.66869	0.000243799	0.00335547	FDR<0.01
LOC102153263	5.56651	4.3992	1.30479	3.37157	0.000747406	0.00843666	FDR<0.01
LOC102153451	23.1373	-2.03635	0.58228	-3.49721	0.000470154	0.00577096	FDR<0.01
LOC102153553	28.1555	5.13419	0.845025	6.07578	1.23386e-09	6.55015e-08	FDR<0.01
LOC102153565	59.6724	-1.72877	0.38488	-4.49171	7.06543e-06	0.000161136	FDR<0.01
LOC102153645	469.338	13.4173	1.29091	10.3937	2.64895e-25	6.04854e-23	FDR<0.01
LOC102153939	27.7099	2.15032	0.644857	3.33457	0.000854304	0.00941872	FDR<0.01
LOC102154208	35.0054	7.45941	1.25861	5.92672	3.09045e-09	1.5213e-07	FDR<0.01
LOC102154322	5.07392	5.07495	1.33587	3.79898	0.000145295	0.00216821	FDR<0.01
LOC102154767	232.099	2.00977	0.471948	4.25847	2.05835e-05	0.000406776	FDR<0.01
LOC102154912	66.7015	1.90774	0.360962	5.28515	1.25601e-07	4.37573e-06	FDR<0.01
LOC102155304	21.416	-2.575	0.720623	-3.5733	0.000352515	0.00456032	FDR<0.01
LOC102155339	3.62632	5.59789	1.64094	3.41138	0.00064634	0.00751998	FDR<0.01
LOC102156046	309.688	6.61994	0.638432	10.3691	3.42864e-25	7.73567e-23	FDR<0.01
LOC102156057	15.8894	-1.77189	0.515302	-3.43855	0.000584835	0.00693604	FDR<0.01
LOC102156300	20.9569	4.02708	0.93131	4.3241	1.53157e-05	0.000315846	FDR<0.01
LOC102156543	18.7301	5.57781	1.17221	4.75838	1.95152e-06	5.20187e-05	FDR<0.01
LOC102156622	15.6464	3.56438	0.81081	4.39607	1.10226e-05	0.000237657	FDR<0.01
LOC102156672	110.517	-5.16364	0.782811	-6.59627	4.21618e-11	2.83351e-09	FDR<0.01
LOC102156772	11.2438	6.15327	1.16322	5.28986	1.22408e-07	4.28813e-06	FDR<0.01
LOC102156973	27.7915	-2.81152	0.713146	-3.94242	8.06621e-05	0.00131672	FDR<0.01
LOC102157069	226.657	12.4195	1.33328	9.31503	1.21914e-20	2.04469e-18	FDR<0.01
LOC102157261	21.5402	4.91341	0.680467	7.22065	5.17392e-13	4.58207e-11	FDR<0.01
LOC102157302	641.883	11.4394	0.990948	11.5439	7.92794e-31	2.54662e-28	FDR<0.01
LOC106557449	10.5732	-5.62156	1.47052	-3.82284	0.000131923	0.00199538	FDR<0.01
LOC106557509	922.495	14.4393	1.74485	8.27539	1.28038e-16	1.47065e-14	FDR<0.01
LOC106557522	410.458	13.2794	1.66054	7.99706	1.2743e-15	1.38796e-13	FDR<0.01
LOC106557528	1294.47	13.9492	1.54445	9.03179	1.68894e-19	2.4813e-17	FDR<0.01
LOC106557779	20.8015	5.99273	1.07043	5.59843	2.16296e-08	8.91141e-07	FDR<0.01
LOC106558106	1582.1	15.1883	1.33726	11.3578	6.78427e-30	2.04088e-27	FDR<0.01
LOC106558299	50.2034	-2.60726	0.627508	-4.15494	3.25366e-05	0.000597476	FDR<0.01
LOC106559286	200.201	12.2191	1.2369	9.87883	5.1432e-23	9.94632e-21	FDR<0.01
LOC106559287	1911.34	14.5301	1.33668	10.8703	1.59605e-27	4.03312e-25	FDR<0.01
LOC106559500	37.1945	3.78729	0.737914	5.13242	2.86039e-07	9.34656e-06	FDR<0.01
LOC106559603	164.588	11.9537	1.27187	9.39852	5.53366e-21	9.4481e-19	FDR<0.01
LOC106559647	15.8025	5.20818	0.829295	6.28025	3.38022e-10	1.9895e-08	FDR<0.01
LOC106559783	108.318	-3.32039	0.806294	-4.11809	3.8202e-05	0.000688217	FDR<0.01
LOC106559851	12.9343	4.48605	0.993016	4.5176	6.25435e-06	0.000144552	FDR<0.01
LOC106560001	1220.34	12.8108	1.36075	9.41451	4.75299e-21	8.18897e-19	FDR<0.01
LOC106560017	4.56312	6.76256	1.60296	4.21878	2.45623e-05	0.000472593	FDR<0.01
LOC106560123	21.2077	1.87797	0.481288	3.90197	9.54137e-05	0.00150065	FDR<0.01
LOC111090010	66.026	-2.46156	0.532819	-4.61989	3.83952e-06	9.47482e-05	FDR<0.01
LOC111090088	21.878	-2.32997	0.687077	-3.39113	0.000696041	0.00797062	FDR<0.01
LOC111090110	8.42426	7.61803	1.46774	5.19033	2.09922e-07	7.06649e-06	FDR<0.01
LOC111090533	2231.93	-1.62569	0.231489	-7.02276	2.17522e-12	1.76174e-10	FDR<0.01
LOC111090586	16.2723	-4.57988	1.24973	-3.66468	0.000247645	0.00339852	FDR<0.01
LOC111090734	15.2862	7.53126	1.36876	5.50224	3.74994e-08	1.50889e-06	FDR<0.01
LOC111090978	53.8406	10.3288	1.33404	7.74251	9.74742e-15	9.77424e-13	FDR<0.01
LOC111090979	165.19	6.06346	0.843684	7.18688	6.62888e-13	5.71048e-11	FDR<0.01
LOC111091228	161.198	2.41596	0.336644	7.17659	7.14731e-13	6.07425e-11	FDR<0.01
LOC111091286	13.5915	-2.96537	0.810718	-3.65771	0.000254482	0.00347976	FDR<0.01
LOC111091361	11.263	4.86706	1.07661	4.52071	6.1632e-06	0.000143143	FDR<0.01
LOC111091517	11.2122	-2.13579	0.521505	-4.09543	4.21382e-05	0.000746358	FDR<0.01
LOC111091650	28.4773	5.29445	1.49299	3.5462	0.000390836	0.00497791	FDR<0.01
LOC111091711	8.49446	7.60674	1.69857	4.47832	7.52319e-06	0.000170346	FDR<0.01
LOC111092133	273.722	7.18752	0.869744	8.26395	1.40924e-16	1.60891e-14	FDR<0.01
LOC111092148	717.588	-3.08313	0.656207	-4.69841	2.62197e-06	6.75157e-05	FDR<0.01
LOC111092321	23.9557	7.24692	1.1927	6.07608	1.23154e-09	6.55015e-08	FDR<0.01
LOC111092329	46.4187	10.096	1.27237	7.93478	2.10868e-15	2.25784e-13	FDR<0.01
LOC111092736	10.7477	2.75825	0.704579	3.91475	9.04975e-05	0.00143524	FDR<0.01
LOC111092804	3625.64	14.6089	1.13282	12.8961	4.73718e-38	2.30202e-35	FDR<0.01
LOC111092869	26.4229	4.32979	1.22958	3.52135	0.000429363	0.00537825	FDR<0.01
LOC111092903	18.2851	5.49027	1.17508	4.67225	2.97919e-06	7.55845e-05	FDR<0.01
LOC111093058	7.51989	6.50855	1.5657	4.15695	3.22526e-05	0.000595082	FDR<0.01
LOC111093084	86.8527	-2.04543	0.386023	-5.29873	1.16609e-07	4.10774e-06	FDR<0.01
LOC111093291	5.9491	4.0173	1.01403	3.9617	7.4417e-05	0.00122639	FDR<0.01
LOC111093368	5.09626	6.90875	1.73683	3.97779	6.95591e-05	0.00115335	FDR<0.01
LOC111093396	6.55086	4.40272	1.11602	3.94503	7.97901e-05	0.00130586	FDR<0.01
LOC111093444	244.832	11.3429	1.33233	8.51358	1.68646e-17	2.10275e-15	FDR<0.01
LOC111093449	23.1181	2.49565	0.608037	4.10444	4.05298e-05	0.000722598	FDR<0.01
LOC111093468	2007.1	13.7366	1.18283	11.6133	3.52558e-31	1.15202e-28	FDR<0.01
LOC111093494	665.652	13.9516	1.52495	9.1489	5.75175e-20	8.86237e-18	FDR<0.01
LOC111093530	47.1495	7.43155	1.45338	5.1133	3.16587e-07	1.02214e-05	FDR<0.01
LOC111093544	44.701	8.31553	1.40667	5.91149	3.39024e-09	1.66025e-07	FDR<0.01
LOC111093547	51.1945	6.78582	1.06995	6.34218	2.26543e-10	1.363e-08	FDR<0.01
LOC111093549	24.7165	9.22202	1.37888	6.68805	2.26159e-11	1.61742e-09	FDR<0.01
LOC111093552	33.0912	8.71028	1.40352	6.20602	5.43435e-10	3.08359e-08	FDR<0.01
LOC111093557	17.4246	6.83579	1.55917	4.38424	1.1639e-05	0.000248683	FDR<0.01
LOC111093568	26.8359	7.63422	2.03467	3.75207	0.000175383	0.00255093	FDR<0.01
LOC111093584	6.7566	2.68246	0.803286	3.33936	0.000839721	0.00931211	FDR<0.01
LOC111093589	2.74577	5.46446	1.50391	3.6335	0.000279599	0.0037715	FDR<0.01
LOC111093851	60.3728	10.4861	1.2316	8.51416	1.67805e-17	2.10275e-15	FDR<0.01
LOC111093972	47.1562	1.79253	0.421962	4.24809	2.15604e-05	0.000422556	FDR<0.01
LOC111094067	73.6693	2.57101	0.643907	3.99282	6.52913e-05	0.00109325	FDR<0.01
LOC111094288	7.35594	-3.61323	1.08071	-3.34338	0.000827652	0.00919441	FDR<0.01
LOC111094422	7.59599	3.21722	0.913966	3.52007	0.000431435	0.00539581	FDR<0.01
LOC111094423	26.521	2.33535	0.479534	4.87005	1.11572e-06	3.17494e-05	FDR<0.01
LOC111094519	14.5774	-3.09336	0.830072	-3.72662	0.000194068	0.00276747	FDR<0.01
LOC111094673	5.74207	7.05121	1.39159	5.06703	4.04077e-07	1.2721e-05	FDR<0.01
LOC111094818	33.1551	2.43139	0.473323	5.13686	2.79365e-07	9.14425e-06	FDR<0.01
LOC111095187	32.8992	2.27231	0.674398	3.36939	0.00075334	0.00847821	FDR<0.01
LOC111095249	228.614	-2.32011	0.423118	-5.48337	4.17303e-08	1.65802e-06	FDR<0.01
LOC111095262	52.1368	2.47856	0.661985	3.74414	0.00018101	0.00261472	FDR<0.01
LOC111095544	9.96018	-3.9556	1.14373	-3.45851	0.000543179	0.0065569	FDR<0.01
LOC111095553	13.6654	4.15276	0.698289	5.94705	2.73014e-09	1.35449e-07	FDR<0.01
LOC111095838	125.461	-2.09114	0.510559	-4.09578	4.20749e-05	0.000745933	FDR<0.01
LOC111095976	25.3989	1.53426	0.43149	3.55574	0.000376917	0.00482658	FDR<0.01
LOC111096012	23.6294	9.13133	1.33045	6.86333	6.72729e-12	5.2039e-10	FDR<0.01
LOC111096090	23.9286	2.98462	0.59114	5.04892	4.44311e-07	1.39183e-05	FDR<0.01
LOC111096340	2.56983	5.54192	1.66033	3.33784	0.000844315	0.00934665	FDR<0.01
LOC111096400	8.9746	-4.20105	1.02346	-4.10474	4.04766e-05	0.000722328	FDR<0.01
LOC111096703	7.82457	6.58246	1.3787	4.77441	1.80237e-06	4.85897e-05	FDR<0.01
LOC111096828	4.47618	6.66624	1.84115	3.6207	0.000293809	0.00391855	FDR<0.01
LOC111097147	280.586	4.90657	0.420161	11.6778	1.65474e-31	5.80751e-29	FDR<0.01
LOC111097159	2.29637	5.27204	1.57229	3.35309	0.000799157	0.0089081	FDR<0.01
LOC111097160	5.72084	4.44874	1.18417	3.75685	0.000172062	0.00251227	FDR<0.01
LOC111097199	6.40028	4.18839	1.21042	3.46027	0.000539634	0.00652658	FDR<0.01
LOC111097288	17.6964	8.56351	1.56545	5.4703	4.49263e-08	1.76648e-06	FDR<0.01
LOC111097353	629.589	12.9262	1.27645	10.1267	4.20603e-24	9.05826e-22	FDR<0.01
LOC111097518	18.9638	3.08124	0.7457	4.13201	3.59611e-05	0.000654426	FDR<0.01
LOC111097539	30.5009	2.17338	0.518911	4.18835	2.80988e-05	0.000528827	FDR<0.01
LOC111098008	33.8506	1.89205	0.524788	3.60536	0.000311723	0.00413421	FDR<0.01
LOC111098147	41.1793	1.93309	0.387768	4.98516	6.19121e-07	1.87138e-05	FDR<0.01
LOC111098205	3.71071	5.41867	1.58685	3.41474	0.000638426	0.00744123	FDR<0.01
LOC111098230	9.48682	2.61505	0.754449	3.46618	0.000527919	0.00639713	FDR<0.01
LOC111098241	17.1733	5.47446	1.04579	5.23478	1.65184e-07	5.6305e-06	FDR<0.01
LOC111098294	486.543	-1.5303	0.28504	-5.36873	7.92938e-08	2.91236e-06	FDR<0.01
LOC111098614	13.626	1.95342	0.588043	3.3219	0.000894073	0.00976627	FDR<0.01
LOC111098972	7.6829	6.54976	1.41967	4.61359	3.95779e-06	9.7413e-05	FDR<0.01
LOC448801	331.806	-3.34345	0.729361	-4.58408	4.55992e-06	0.000110229	FDR<0.01
LOC474655	7.44579	-5.14922	1.43786	-3.58117	0.000342057	0.00444627	FDR<0.01
LOC475101	66.2664	2.57456	0.328939	7.82684	5.00278e-15	5.15286e-13	FDR<0.01
LOC475367	1533.01	6.2556	0.648426	9.64736	5.04379e-22	9.19134e-20	FDR<0.01
LOC476401	162.533	-2.26399	0.540843	-4.18603	2.83873e-05	0.000533198	FDR<0.01
LOC477365	1209.32	1.51532	0.403152	3.75869	0.000170807	0.0024963	FDR<0.01
LOC477508	186.055	1.52471	0.318351	4.7894	1.67284e-06	4.54858e-05	FDR<0.01
LOC477528	4.23239	4.57321	1.3708	3.33615	0.000849468	0.00937235	FDR<0.01
LOC477562	2450.2	-1.91167	0.363464	-5.25959	1.44376e-07	4.97492e-06	FDR<0.01
LOC477883	48.5062	2.48565	0.383859	6.47544	9.45376e-11	6.01234e-09	FDR<0.01
LOC478441	31.6964	2.72681	0.508509	5.36236	8.21424e-08	2.98803e-06	FDR<0.01
LOC478608	191.424	1.89786	0.394534	4.81039	1.5064e-06	4.16834e-05	FDR<0.01
LOC478990	62.7544	2.24498	0.504823	4.44707	8.70483e-06	0.000193631	FDR<0.01
LOC479376	32.4961	2.26945	0.642282	3.53342	0.000410214	0.00517947	FDR<0.01
LOC481309	453.282	-6.95061	0.761958	-9.12204	7.37218e-20	1.12675e-17	FDR<0.01
LOC481530	115.242	1.66935	0.353212	4.72619	2.2877e-06	5.98788e-05	FDR<0.01
LOC481634	16.5999	6.51114	1.3611	4.78374	1.72064e-06	4.67187e-05	FDR<0.01
LOC482707	24.4634	5.71882	1.03064	5.54881	2.87612e-08	1.16971e-06	FDR<0.01
LOC483211	15507.7	-1.72529	0.439927	-3.92176	8.79033e-05	0.00140231	FDR<0.01
LOC483793	985.199	4.07661	0.625023	6.52234	6.92177e-11	4.52349e-09	FDR<0.01
LOC484343	8.4902	2.23294	0.646953	3.45147	0.000557534	0.00669182	FDR<0.01
LOC484525	227.108	8.12081	0.581463	13.9662	2.50746e-44	1.53294e-41	FDR<0.01
LOC484867	58.0473	-2.02576	0.417627	-4.85065	1.2306e-06	3.46542e-05	FDR<0.01
LOC486151	433.423	2.48198	0.375697	6.60632	3.93998e-11	2.66681e-09	FDR<0.01
LOC486520	1552.54	10.3227	0.634091	16.2795	1.38077e-59	1.24611e-56	FDR<0.01
LOC487399	88.026	10.0853	1.6859	5.98214	2.20229e-09	1.10417e-07	FDR<0.01
LOC487403	782.382	-1.57071	0.416534	-3.77091	0.000162656	0.00239895	FDR<0.01
LOC487723	1019.56	14.564	1.73157	8.41086	4.07022e-17	4.9133e-15	FDR<0.01
LOC490054	9.83218	4.71464	0.961441	4.90372	9.40407e-07	2.72101e-05	FDR<0.01
LOC490986	5424.72	15.213	1.64192	9.2654	1.94356e-20	3.20299e-18	FDR<0.01
LOC490994	1724.1	11.9823	0.746559	16.05	5.71586e-58	4.92396e-55	FDR<0.01
LOC490996	258.304	12.6051	1.27235	9.90691	3.88493e-23	7.66949e-21	FDR<0.01
LOC606786	357.908	2.8835	0.644396	4.47473	7.65083e-06	0.000172617	FDR<0.01
LOC608045	1061.23	12.7504	1.12306	11.3533	7.14084e-30	2.11458e-27	FDR<0.01
LOC608641	6.86575	2.55998	0.768569	3.33084	0.000865849	0.00950867	FDR<0.01
LOC609000	118.249	3.11341	0.856687	3.63424	0.0002788	0.00376341	FDR<0.01
LOC610330	36.8907	2.14453	0.46392	4.62262	3.78929e-06	9.36306e-05	FDR<0.01
LOC610540	3.91989	6.17894	1.86292	3.3168	0.000910533	0.00991179	FDR<0.01
LOC610614	16.1006	8.52884	1.28067	6.65969	2.7441e-11	1.91199e-09	FDR<0.01
LOC610874	251.391	-2.59538	0.721529	-3.59706	0.000321831	0.00423599	FDR<0.01
LOC610875	310.497	12.8339	1.57661	8.1402	3.94627e-16	4.42543e-14	FDR<0.01
LOC610882	835.976	14.2822	1.65479	8.63087	6.08859e-18	7.84973e-16	FDR<0.01
LOC610887	432.861	13.3208	1.535	8.678	4.02793e-18	5.26464e-16	FDR<0.01
LOC611489	2279.67	13.9498	1.18116	11.8103	3.4523e-32	1.25823e-29	FDR<0.01
LOR	18600.2	-2.33734	0.614941	-3.80092	0.00014416	0.00215468	FDR<0.01
LOXHD1	7.1143	7.2936	1.46682	4.9724	6.6128e-07	1.96887e-05	FDR<0.01
LOXL1	362.608	2.44313	0.419465	5.8244	5.73195e-09	2.66255e-07	FDR<0.01
LPAR6	244.856	3.58539	0.351077	10.2126	1.74211e-24	3.79499e-22	FDR<0.01
LPXN	63.9578	-1.58702	0.424726	-3.73659	0.000186533	0.00268479	FDR<0.01
LRRC15	5283.84	7.60608	0.596421	12.7529	3.0051e-37	1.38909e-34	FDR<0.01
LRRC75B	23.6186	3.97411	0.769155	5.16685	2.38078e-07	7.9298e-06	FDR<0.01
LRRC8D	332.372	1.85803	0.407005	4.56512	4.99206e-06	0.000119306	FDR<0.01
LRRN1	57.7365	2.12508	0.641012	3.3152	0.000915774	0.00995169	FDR<0.01
LTBP2	474.207	-1.96696	0.347022	-5.66812	1.44376e-08	6.17655e-07	FDR<0.01
LVRN	62.5033	-3.27199	0.736303	-4.4438	8.83825e-06	0.000195909	FDR<0.01
LY6G6D	5.17378	4.51883	1.115	4.05278	5.06133e-05	0.000875204	FDR<0.01
LYG1	122.256	11.3815	1.37071	8.30338	1.01188e-16	1.18377e-14	FDR<0.01
LYG2	3059.67	15.1936	1.36949	11.0944	1.3361e-28	3.61739e-26	FDR<0.01
LYN	192.081	-2.28223	0.493437	-4.62517	3.74283e-06	9.27244e-05	FDR<0.01
LYNX1	76.3534	-2.17677	0.604706	-3.59971	0.000318573	0.00421031	FDR<0.01
LYPD6	400.014	2.47066	0.338522	7.29838	2.9125e-13	2.60367e-11	FDR<0.01
LZTS1	320.422	2.0783	0.564553	3.68132	0.000232027	0.00321681	FDR<0.01
MAG	19.7917	3.84534	0.865421	4.44331	8.85845e-06	0.000196128	FDR<0.01
MAOA	362.969	-1.59358	0.47316	-3.36796	0.000757277	0.00851746	FDR<0.01
MARCH3-	989.151	2.1435	0.392866	5.45607	4.86784e-08	1.89436e-06	FDR<0.01
MARCKSL1	714.689	2.50536	0.599917	4.17618	2.96445e-05	0.000552431	FDR<0.01
MAT1A	542.495	6.00952	0.602877	9.96807	2.10272e-23	4.28504e-21	FDR<0.01
MAT2A	4991.04	1.83311	0.38471	4.76492	1.88932e-06	5.04315e-05	FDR<0.01
MBOAT2	1922.72	2.96713	0.320573	9.2557	2.12822e-20	3.47708e-18	FDR<0.01
MC1R	71.3082	7.16366	0.916169	7.81915	5.31816e-15	5.4481e-13	FDR<0.01
MCM10	61.903	2.51721	0.717877	3.50647	0.000454091	0.00561745	FDR<0.01
MDFI	126.56	2.82423	0.804786	3.5093	0.000449289	0.00558015	FDR<0.01
MDK	58.5473	1.84811	0.49839	3.70816	0.000208772	0.00293956	FDR<0.01
ME3	327.692	-2.07969	0.507212	-4.10024	4.12729e-05	0.000734844	FDR<0.01
MEMO1	802.743	2.32574	0.296645	7.84014	4.50054e-15	4.6865e-13	FDR<0.01
MEOX2	177.981	-1.60799	0.422049	-3.80995	0.000138992	0.00208565	FDR<0.01
MEST	124.273	6.32991	0.544471	11.6258	3.04777e-31	1.01336e-28	FDR<0.01
MIR23A	11.4006	-3.80201	1.0839	-3.50772	0.000451962	0.00559899	FDR<0.01
MIR24-2	28.1992	-1.79826	0.466126	-3.85788	0.000114377	0.00175947	FDR<0.01
MIR27A	22.8471	-1.94802	0.543551	-3.58387	0.000338546	0.00441274	FDR<0.01
MIR8835	24.8052	1.59132	0.375253	4.24065	2.22873e-05	0.000435004	FDR<0.01
MIR8898	30.2756	-2.30822	0.558848	-4.13031	3.62279e-05	0.000657894	FDR<0.01
MIS18A	15.1778	4.02625	0.942812	4.27047	1.95064e-05	0.000388733	FDR<0.01
MKI67	268.114	3.13924	0.516761	6.07483	1.24123e-09	6.57087e-08	FDR<0.01
MLANA	55.2356	7.9084	1.1521	6.86435	6.67943e-12	5.18806e-10	FDR<0.01
MLF1	1073.78	1.73333	0.326452	5.30959	1.09872e-07	3.89941e-06	FDR<0.01
MLIP	22.4131	-4.98675	1.1992	-4.15839	3.20502e-05	0.000592024	FDR<0.01
MLNR	58.4464	-1.97091	0.506989	-3.88748	0.000101288	0.00158254	FDR<0.01
MMD	315.834	1.53847	0.313378	4.90932	9.13918e-07	2.65246e-05	FDR<0.01
MME	229.212	2.41921	0.628307	3.85036	0.000117946	0.00180123	FDR<0.01
MMP7	255.392	-5.05406	1.1228	-4.50129	6.75431e-06	0.000154786	FDR<0.01
MOCS1	1612.93	-1.93094	0.365142	-5.2882	1.23529e-07	4.31941e-06	FDR<0.01
MOXD1	839.189	-2.23962	0.473125	-4.73368	2.2048e-06	5.80352e-05	FDR<0.01
MPDZ	236.913	1.675	0.348279	4.80936	1.51412e-06	4.17695e-05	FDR<0.01
MPEG1	115.943	-1.95069	0.518771	-3.76022	0.000169764	0.00248445	FDR<0.01
MPP2	136.928	1.73418	0.372117	4.66031	3.15734e-06	7.94659e-05	FDR<0.01
MPP4	14.8205	2.68501	0.66711	4.02483	5.70157e-05	0.000969984	FDR<0.01
MPZ	26.3229	-3.06152	0.864062	-3.54317	0.000395351	0.00501855	FDR<0.01
MPZL3	1394.61	1.85437	0.469138	3.95272	7.72693e-05	0.00126859	FDR<0.01
MRAS	137.207	-1.61992	0.35568	-4.55443	5.25289e-06	0.000124753	FDR<0.01
MREG	821.57	3.71247	0.441782	8.4034	4.33725e-17	5.16979e-15	FDR<0.01
MRGPRF	250.5	-2.13656	0.638412	-3.34668	0.000817856	0.00909091	FDR<0.01
MS4A2	71.6659	-2.49733	0.676819	-3.6898	0.000224434	0.00312067	FDR<0.01
MSI1	110.256	2.6024	0.390954	6.65653	2.80374e-11	1.94639e-09	FDR<0.01
MSX1	217.218	2.01633	0.41452	4.86425	1.1489e-06	3.25471e-05	FDR<0.01
MSX2	1000.9	4.27169	0.427273	9.99758	1.56168e-23	3.21706e-21	FDR<0.01
MT4	79.7489	10.8992	1.2467	8.74244	2.28137e-18	3.04482e-16	FDR<0.01
MYEF2	179.858	2.15977	0.439838	4.91038	9.09004e-07	2.64567e-05	FDR<0.01
MYO1F	47.3633	-2.09821	0.615349	-3.40979	0.000650122	0.00754508	FDR<0.01
MYOF	1671.65	-1.89775	0.319435	-5.94096	2.83355e-09	1.39847e-07	FDR<0.01
MYPN	23.7588	5.1198	0.913977	5.60167	2.123e-08	8.76583e-07	FDR<0.01
NAPSA	44.804	-3.90624	0.715381	-5.46036	4.75168e-08	1.85678e-06	FDR<0.01
NAT8	7.10214	7.4037	1.55699	4.75513	1.9832e-06	5.27148e-05	FDR<0.01
NAV2	296.37	1.51349	0.34228	4.42178	9.78896e-06	0.00021398	FDR<0.01
NCAPG	293.899	1.92762	0.454385	4.24226	2.2128e-05	0.000432339	FDR<0.01
NCAPG2	169.657	2.11759	0.503889	4.2025	2.63982e-05	0.000501302	FDR<0.01
NCCRP1	2674.01	2.27593	0.320068	7.11076	1.15405e-12	9.46822e-11	FDR<0.01
NCKAP5	371.522	1.82427	0.436398	4.18028	2.91149e-05	0.000543632	FDR<0.01
NDC80	85.6276	2.09174	0.55214	3.78843	0.0001516	0.0022552	FDR<0.01
NEK2	132.485	2.24474	0.555222	4.04295	5.27822e-05	0.000906916	FDR<0.01
NEU2	328.436	3.35668	0.549574	6.10777	1.0103e-09	5.43957e-08	FDR<0.01
NFATC2	526.379	-1.51849	0.383698	-3.95751	7.57353e-05	0.00124595	FDR<0.01
NFKBIZ	1321.86	-4.46145	1.10331	-4.04368	5.26195e-05	0.000905762	FDR<0.01
NKAIN1	71.1842	2.26048	0.579301	3.90208	9.5369e-05	0.00150065	FDR<0.01
NKAIN3	89.1157	-3.90601	0.815186	-4.79155	1.65499e-06	4.51799e-05	FDR<0.01
NKPD1	286.241	1.88794	0.349285	5.40516	6.47511e-08	2.45433e-06	FDR<0.01
NKX3-1	104.166	-3.58652	0.612442	-5.8561	4.73862e-09	2.24333e-07	FDR<0.01
NLRP1	45.3574	-2.74988	0.757825	-3.62865	0.000284904	0.00382943	FDR<0.01
NLRP14	7.47492	5.35823	1.59763	3.35386	0.000796919	0.00889471	FDR<0.01
NME1	151.429	2.63929	0.443833	5.94658	2.7381e-09	1.35489e-07	FDR<0.01
NME7	367.571	-1.88361	0.343283	-5.48704	4.08728e-08	1.64115e-06	FDR<0.01
NNAT	32.4475	2.51695	0.600861	4.1889	2.80307e-05	0.000528069	FDR<0.01
NPNT	552.992	-2.33569	0.457489	-5.10546	3.29988e-07	1.06179e-05	FDR<0.01
NPTX1	22.6517	-3.53613	0.785177	-4.50361	6.68095e-06	0.00015329	FDR<0.01
NPTX2	329.987	6.35394	0.706608	8.99216	2.4241e-19	3.50699e-17	FDR<0.01
NR1D1	3056.15	-1.68402	0.371237	-4.53623	5.7268e-06	0.000134159	FDR<0.01
NR4A2	155.733	-2.77866	0.439611	-6.32072	2.6034e-10	1.55645e-08	FDR<0.01
NRP2	1013.14	2.43106	0.351519	6.91588	4.64977e-12	3.65653e-10	FDR<0.01
NSD2	171.706	1.72704	0.372299	4.63886	3.50337e-06	8.7363e-05	FDR<0.01
NT5DC2	1808.27	2.08114	0.33069	6.29333	3.10718e-10	1.84599e-08	FDR<0.01
NTF4	107.482	-1.8194	0.541899	-3.35745	0.000786654	0.00879049	FDR<0.01
NTSR1	21.7482	2.63128	0.771421	3.41096	0.000647353	0.00752215	FDR<0.01
NUDT19	398.094	1.54746	0.271571	5.69815	1.21112e-08	5.24045e-07	FDR<0.01
NUF2	76.3124	2.18318	0.586962	3.71945	0.000199656	0.00283553	FDR<0.01
NUP210	106.273	5.88313	0.631656	9.31382	1.23314e-20	2.05004e-18	FDR<0.01
NWD2	8.73721	5.14274	1.40384	3.66335	0.000248936	0.00341378	FDR<0.01
NXPE4	8.11122	6.63896	1.52638	4.34948	1.3646e-05	0.000285137	FDR<0.01
OAT	4276.04	-1.55034	0.271099	-5.71872	1.07331e-08	4.71958e-07	FDR<0.01
OCA2	244.29	7.30208	1.3532	5.39615	6.80843e-08	2.56528e-06	FDR<0.01
OLFM2	56.6451	3.22545	0.680476	4.73999	2.13724e-06	5.64136e-05	FDR<0.01
ORC1	37.7537	2.72514	0.714702	3.81298	0.000137302	0.00206355	FDR<0.01
ORC6	31.1503	2.61351	0.641126	4.07644	4.57311e-05	0.000801012	FDR<0.01
OSBP2	186.954	5.07249	0.551124	9.20391	3.45163e-20	5.54366e-18	FDR<0.01
OSBPL10	99.727	1.82049	0.383113	4.75182	2.01589e-06	5.35086e-05	FDR<0.01
OSBPL1A	633.835	1.90813	0.409345	4.66141	3.14046e-06	7.92349e-05	FDR<0.01
OSGIN1	33.0626	2.65081	0.692432	3.82825	0.000129055	0.00195982	FDR<0.01
OTOP2	29.751	9.25653	1.29722	7.13567	9.63193e-13	8.0416e-11	FDR<0.01
OTUB2	1469.05	5.30951	0.466563	11.38	5.25819e-30	1.60731e-27	FDR<0.01
OTX1	103.343	-1.89135	0.52206	-3.62286	0.000291368	0.00389148	FDR<0.01
OVOL1	3800.35	2.56914	0.420911	6.10375	1.03607e-09	5.56248e-08	FDR<0.01
P2RY11	31.4065	1.90335	0.367389	5.18076	2.20981e-07	7.41245e-06	FDR<0.01
P2RY2	89.2749	1.5274	0.395563	3.86134	0.000112765	0.00174175	FDR<0.01
P3H2	2526.36	-1.76114	0.327166	-5.38303	7.32424e-08	2.73246e-06	FDR<0.01
P4HA3	293.837	1.66695	0.261437	6.37609	1.81663e-10	1.1142e-08	FDR<0.01
PADI1	161.469	10.9446	1.31039	8.35216	6.70248e-17	7.93909e-15	FDR<0.01
PADI3	1858.27	15.4358	1.22127	12.6391	1.28519e-36	5.41265e-34	FDR<0.01
PADI4	124.099	9.17832	1.38325	6.63535	3.23731e-11	2.22295e-09	FDR<0.01
PAQR8	90.0266	1.70507	0.395212	4.31432	1.60092e-05	0.000328717	FDR<0.01
PARP8	216.435	-1.5331	0.434977	-3.52456	0.000424183	0.0053204	FDR<0.01
PARP9	82.04	-1.68383	0.402708	-4.18128	2.89876e-05	0.000542323	FDR<0.01
PBK	40.0256	2.62479	0.55645	4.71704	2.39306e-06	6.21279e-05	FDR<0.01
PC	900.845	-1.57152	0.464635	-3.38226	0.000718921	0.00819301	FDR<0.01
PCLAF	142.515	2.85634	0.806256	3.54272	0.000396027	0.00502048	FDR<0.01
PDCD4	4981.45	1.57204	0.279117	5.6322	1.77928e-08	7.47694e-07	FDR<0.01
PDIA2	232.586	3.29623	0.485641	6.78738	1.14187e-11	8.51998e-10	FDR<0.01
PDLIM3	1108.75	-3.60389	0.726719	-4.95912	7.08135e-07	2.08394e-05	FDR<0.01
PDZK1IP1	882.904	-2.3723	0.371752	-6.3814	1.75475e-10	1.08269e-08	FDR<0.01
PDZRN3	667.017	2.09195	0.560941	3.72937	0.00019196	0.00274361	FDR<0.01
PER1	2313.62	-1.51262	0.325464	-4.64758	3.35854e-06	8.40834e-05	FDR<0.01
PGM2	2024.77	1.64646	0.305911	5.38215	7.36008e-08	2.74044e-06	FDR<0.01
PHF1	498.713	-1.63766	0.375352	-4.36302	1.28281e-05	0.000270565	FDR<0.01
PHYHD1	64.63	-2.75806	0.574491	-4.80089	1.57965e-06	4.32623e-05	FDR<0.01
PIF1	21.1658	2.62586	0.576355	4.55598	5.21419e-06	0.000123989	FDR<0.01
PIK3R1	2502.91	-1.67376	0.336292	-4.97709	6.45468e-07	1.93866e-05	FDR<0.01
PKIA	87.6767	-2.06522	0.574566	-3.5944	0.00032514	0.0042703	FDR<0.01
PLA2G16	253.554	1.74541	0.368614	4.73506	2.1899e-06	5.77231e-05	FDR<0.01
PLA2G2F	168.96	2.8261	0.443268	6.37559	1.82266e-10	1.11429e-08	FDR<0.01
PLA2G4B	76.5773	2.47759	0.374259	6.61998	3.59259e-11	2.44917e-09	FDR<0.01
PLCD1	1987.35	1.94198	0.24891	7.80192	6.09711e-15	6.2125e-13	FDR<0.01
PLCL1	102.253	-1.63338	0.464035	-3.51996	0.000431619	0.00539581	FDR<0.01
PLD4	165.628	-2.50574	0.612377	-4.09183	4.2798e-05	0.000755221	FDR<0.01
PLEKHA2	521.016	1.58132	0.408851	3.86772	0.000109857	0.0016996	FDR<0.01
PLEKHG1	732.239	1.83869	0.442552	4.15474	3.25661e-05	0.000597476	FDR<0.01
PLK1	119.944	3.01066	0.49616	6.06791	1.29582e-09	6.82177e-08	FDR<0.01
PLK3	1202.56	3.76153	0.482514	7.79569	6.40587e-15	6.49219e-13	FDR<0.01
PLK4	88.9552	2.25948	0.505544	4.4694	7.84377e-06	0.00017676	FDR<0.01
PLPPR5	28.9562	4.39915	0.85865	5.12334	3.00178e-07	9.7581e-06	FDR<0.01
PMEL	8696.13	8.28037	0.836277	9.90148	4.10171e-23	8.01398e-21	FDR<0.01
PMP22	473.378	-1.96367	0.402184	-4.88252	1.04741e-06	3.01221e-05	FDR<0.01
PNMT	29.3282	2.91718	0.853469	3.41802	0.000630773	0.00738383	FDR<0.01
PNRC1	9639.01	-2.04628	0.503795	-4.06174	4.87084e-05	0.000846124	FDR<0.01
PODNL1	515.514	-2.45934	0.360919	-6.81411	9.48497e-12	7.24835e-10	FDR<0.01
POLR3G	359.931	1.90244	0.364406	5.22065	1.78294e-07	6.02322e-06	FDR<0.01
PON3	4461.95	-2.13238	0.261542	-8.15311	3.54677e-16	4.0011e-14	FDR<0.01
PPP1R13B	1430.59	1.72565	0.374183	4.61179	3.99218e-06	9.8132e-05	FDR<0.01
PPP1R2	3400.79	1.8096	0.333194	5.43107	5.60172e-08	2.14548e-06	FDR<0.01
PPP1R3C	1149.67	-2.82799	0.718187	-3.93768	8.22726e-05	0.00133725	FDR<0.01
PPP1R9A	50.0301	-1.93444	0.459095	-4.21359	2.51343e-05	0.000480187	FDR<0.01
PPP2R1B	3982.46	2.10598	0.329602	6.38945	1.66479e-10	1.03108e-08	FDR<0.01
PPP2R3A	952.199	-1.6383	0.305282	-5.36652	8.02706e-08	2.93726e-06	FDR<0.01
PPP3CA	926.433	-1.82103	0.37937	-4.80015	1.58547e-06	4.33589e-05	FDR<0.01
PQLC2	108.667	2.68049	0.340981	7.86112	3.80702e-15	4.00837e-13	FDR<0.01
PRDM1	2162.6	2.1839	0.407604	5.3579	8.41948e-08	3.03935e-06	FDR<0.01
PRELP	658.113	1.74095	0.46808	3.71935	0.000199738	0.00283553	FDR<0.01
PREP	391.61	2.29312	0.321882	7.1241	1.04764e-12	8.655e-11	FDR<0.01
PRICKLE1	593.215	2.87405	0.424751	6.76643	1.32003e-11	9.73435e-10	FDR<0.01
PRIMA1	10.3538	-3.47651	0.875424	-3.97123	7.15032e-05	0.00118146	FDR<0.01
PRKCB	254.032	-2.18781	0.488894	-4.47502	7.64059e-06	0.000172592	FDR<0.01
PRKCI	1218.81	2.11115	0.456043	4.62928	3.66933e-06	9.11418e-05	FDR<0.01
PROCR	421.707	3.74324	0.464666	8.05576	7.89847e-16	8.7539e-14	FDR<0.01
PRR11	11.3617	2.58254	0.758193	3.40617	0.000658801	0.00763645	FDR<0.01
PRR9	5619.25	9.26837	1.06424	8.70893	3.06757e-18	4.06549e-16	FDR<0.01
PRSS16	7.61528	7.51411	1.5834	4.74555	2.07937e-06	5.50393e-05	FDR<0.01
PRSS23	2164.92	-2.97712	0.415262	-7.16926	7.54068e-13	6.3516e-11	FDR<0.01
PRSS53	874.86	6.22138	0.504693	12.3271	6.47675e-35	2.55724e-32	FDR<0.01
PRSS56	13.1263	8.26937	2.32744	3.55299	0.000380886	0.00486754	FDR<0.01
PSMB8	64.5728	-1.83849	0.478451	-3.84259	0.000121744	0.00185623	FDR<0.01
PSMB9	58.1443	-1.78728	0.492839	-3.62651	0.000287282	0.0038532	FDR<0.01
PSMD8	1524.6	1.60052	0.21831	7.3314	2.27764e-13	2.06709e-11	FDR<0.01
PSORS1C2	2734.38	6.82734	0.526256	12.9734	1.7313e-38	9.11433e-36	FDR<0.01
PTCH2	41.3223	3.39505	0.710546	4.77808	1.76974e-06	4.7846e-05	FDR<0.01
PTGDR	167.903	-1.68124	0.353996	-4.74931	2.04111e-06	5.41022e-05	FDR<0.01
PTGER4	965.109	-1.8968	0.401937	-4.71914	2.36841e-06	6.15723e-05	FDR<0.01
PTPRR	34.156	1.64632	0.461755	3.56536	0.00036336	0.00467508	FDR<0.01
PTTG1	28.1665	2.28393	0.465009	4.91158	9.03431e-07	2.63413e-05	FDR<0.01
PYCR1	1017.06	2.33571	0.588682	3.9677	7.25701e-05	0.00119804	FDR<0.01
RAB11FIP4	257.612	1.88228	0.478103	3.93697	8.25157e-05	0.00133917	FDR<0.01
RAB32	186.758	1.58291	0.315943	5.01009	5.44043e-07	1.67382e-05	FDR<0.01
RAB39B	30.815	2.5436	0.499492	5.09238	3.53603e-07	1.1301e-05	FDR<0.01
RACGAP1	309.906	2.42535	0.577423	4.2003	2.66562e-05	0.000505695	FDR<0.01
RAD51AP1	46.3539	2.45356	0.631812	3.88337	0.00010302	0.00160562	FDR<0.01
RAI2	155.046	-2.12282	0.423148	-5.01673	5.25578e-07	1.62227e-05	FDR<0.01
RALGPS2	637.282	2.44997	0.351705	6.96597	3.26157e-12	2.60816e-10	FDR<0.01
RAP1GAP	118.026	1.77532	0.440441	4.03078	5.55923e-05	0.000947468	FDR<0.01
RARB	45.851	2.06756	0.525172	3.93693	8.2532e-05	0.00133917	FDR<0.01
RASAL3	61.6295	-1.78798	0.456269	-3.91868	8.90337e-05	0.00141676	FDR<0.01
RASGRP3	173.489	1.73964	0.468955	3.70962	0.000207574	0.00292705	FDR<0.01
RASSF2	25.595	2.84254	0.56383	5.0415	4.61906e-07	1.44218e-05	FDR<0.01
RASSF3	694.844	1.65061	0.404262	4.08302	4.44537e-05	0.000782254	FDR<0.01
RBM20	23.0588	3.11723	0.610042	5.10985	3.22411e-07	1.03917e-05	FDR<0.01
RBP4	71.5781	2.39054	0.529545	4.51434	6.35156e-06	0.000146263	FDR<0.01
RCC1	263.738	1.75981	0.289509	6.0786	1.21235e-09	6.47222e-08	FDR<0.01
RECQL4	141.569	1.53191	0.372459	4.11297	3.90609e-05	0.000701689	FDR<0.01
RELT	111.429	4.18462	0.463177	9.03461	1.64588e-19	2.43693e-17	FDR<0.01
RERG	345.901	2.72173	0.69028	3.94295	8.04871e-05	0.00131499	FDR<0.01
RET	355.178	-2.15357	0.420603	-5.12019	3.05229e-07	9.9053e-06	FDR<0.01
REXO2	532.817	2.0837	0.289908	7.18747	6.60044e-13	5.71048e-11	FDR<0.01
RGS1	131.51	-2.41664	0.632497	-3.82079	0.000133023	0.00201041	FDR<0.01
RGS20	54.0859	-2.56197	0.620979	-4.12571	3.69601e-05	0.000669662	FDR<0.01
RHBDD3	161.916	1.55441	0.289934	5.36124	8.26505e-08	2.98961e-06	FDR<0.01
RHCG	21.4007	3.32366	0.83381	3.98611	6.71651e-05	0.00112349	FDR<0.01
RIDA	83.6201	1.63849	0.34679	4.72474	2.30413e-06	6.01487e-05	FDR<0.01
RIN1	657.203	-1.65368	0.377967	-4.37519	1.21327e-05	0.000258068	FDR<0.01
RNASE4	1589.46	-2.06596	0.242864	-8.50667	1.79005e-17	2.20292e-15	FDR<0.01
RND2	70.2761	3.63286	0.614659	5.91036	3.41365e-09	1.66741e-07	FDR<0.01
RNF128	330.065	-2.37294	0.455574	-5.20868	1.90186e-07	6.41352e-06	FDR<0.01
RNF144B	1767.72	1.67136	0.382098	4.37417	1.21895e-05	0.000258986	FDR<0.01
RNF145	731.022	2.0953	0.298218	7.02606	2.12443e-12	1.72799e-10	FDR<0.01
RNF180	236.623	2.13605	0.593117	3.6014	0.000316508	0.00418887	FDR<0.01
RNF222	492.941	3.09703	0.340547	9.09426	9.52285e-20	1.44382e-17	FDR<0.01
RNF223	207.15	2.50856	0.616973	4.06591	4.78457e-05	0.000834197	FDR<0.01
RNF39	1711.23	2.00962	0.304634	6.59684	4.20012e-11	2.83276e-09	FDR<0.01
ROBO1	1267.29	1.81428	0.337005	5.38354	7.30355e-08	2.73012e-06	FDR<0.01
ROGDI	748.074	1.76094	0.373845	4.71037	2.47272e-06	6.40479e-05	FDR<0.01
ROR1	587.189	-1.92295	0.489201	-3.93079	8.46683e-05	0.00136181	FDR<0.01
RORC	339.957	-2.09221	0.556404	-3.76023	0.000169756	0.00248445	FDR<0.01
RPL27A	36.3027	2.06971	0.504937	4.09896	4.15011e-05	0.00073714	FDR<0.01
RPSA	20.4481	1.59818	0.466499	3.4259	0.000612777	0.00719538	FDR<0.01
RSPO1	109.051	-1.68564	0.474272	-3.55415	0.000379199	0.00484924	FDR<0.01
RTKN2	223.283	6.28059	0.536598	11.7045	1.20938e-31	4.32454e-29	FDR<0.01
S100A2	532.951	1.94395	0.585493	3.32019	0.000899569	0.00982064	FDR<0.01
S100A3	494.587	13.5182	1.23697	10.9285	8.42265e-28	2.21703e-25	FDR<0.01
S100A6	117.344	1.84945	0.4804	3.84981	0.000118209	0.00180377	FDR<0.01
SAMD12	136.701	-1.96767	0.585006	-3.36351	0.000769592	0.00862041	FDR<0.01
SAPCD2	137.733	2.91374	0.542951	5.36649	8.02817e-08	2.93726e-06	FDR<0.01
SARDH	280.291	2.25507	0.669852	3.36653	0.00076121	0.0085516	FDR<0.01
SAT1	519.352	1.55185	0.353398	4.39124	1.12707e-05	0.000242453	FDR<0.01
SBK1	19.4168	1.59121	0.477473	3.33256	0.000860521	0.00946523	FDR<0.01
SCD5	470.387	1.52059	0.439524	3.45964	0.000540894	0.00653765	FDR<0.01
SCG3	14.7187	5.3332	1.03667	5.14453	2.68186e-07	8.82407e-06	FDR<0.01
SCN4B	108.448	1.94661	0.583794	3.33441	0.000854817	0.00941889	FDR<0.01
SCN7A	41.0222	-3.87518	0.547218	-7.08159	1.42509e-12	1.16415e-10	FDR<0.01
SCPEP1	1342.35	1.54407	0.264171	5.84498	5.0663e-09	2.38254e-07	FDR<0.01
SDC4	8584.19	-2.10171	0.48763	-4.31004	1.63224e-05	0.000333343	FDR<0.01
SDR9C7	1206.02	2.90318	0.590738	4.91449	8.90147e-07	2.5994e-05	FDR<0.01
SEL1L3	45.161	2.26373	0.461034	4.91013	9.1018e-07	2.64567e-05	FDR<0.01
SELENBP1	2155.04	4.49598	0.354513	12.6821	7.42796e-37	3.27383e-34	FDR<0.01
SELPLG	128.462	-2.14616	0.509509	-4.21221	2.52881e-05	0.000482638	FDR<0.01
SEMA3C	1378.51	-1.96011	0.526706	-3.72146	0.000198076	0.00281615	FDR<0.01
SEMA4A	777.542	1.63635	0.473589	3.45521	0.000549858	0.00662457	FDR<0.01
SEMA4G	49.1962	1.6248	0.296338	5.48295	4.18294e-08	1.65847e-06	FDR<0.01
SEMA7A	107.303	3.04882	0.51881	5.87655	4.18905e-09	2.0099e-07	FDR<0.01
SEPT11-	859.52	2.08204	0.305804	6.80842	9.86763e-12	7.5105e-10	FDR<0.01
SEPT3-	14.0987	8.3113	1.63134	5.09477	3.49157e-07	1.11967e-05	FDR<0.01
SERINC2	2140.88	1.77597	0.407061	4.36291	1.28344e-05	0.000270565	FDR<0.01
SERPINB10	2546.18	-2.56493	0.557107	-4.60402	4.14416e-06	0.000101212	FDR<0.01
SERPINI1	21.5572	-4.13321	1.01976	-4.05314	5.05357e-05	0.000874659	FDR<0.01
SEZ6	61.9707	3.93153	0.748077	5.25551	1.47614e-07	5.06263e-06	FDR<0.01
SEZ6L	6.37429	5.4537	1.40893	3.87082	0.000108471	0.00167952	FDR<0.01
SFN	9606.12	1.6221	0.477589	3.39643	0.000682719	0.00787166	FDR<0.01
SFRP1	885.236	1.78162	0.466546	3.81875	0.000134131	0.00202392	FDR<0.01
SFTPB	22.7014	6.6829	1.43373	4.66118	3.14398e-06	7.92349e-05	FDR<0.01
SGO1	41.4631	2.8523	0.674387	4.22948	2.34236e-05	0.000455307	FDR<0.01
SH2D1B	15.0034	-3.58237	0.870136	-4.11702	3.83799e-05	0.000690766	FDR<0.01
SH3GL2	35.211	-2.4843	0.549409	-4.52177	6.13248e-06	0.000142605	FDR<0.01
SH3RF1	747.927	-1.56756	0.33424	-4.68992	2.7331e-06	6.99024e-05	FDR<0.01
SH3TC2	286.748	-1.93355	0.352425	-5.4864	4.10199e-08	1.64223e-06	FDR<0.01
SHC2	27.9059	-2.66597	0.495686	-5.37835	7.51719e-08	2.78253e-06	FDR<0.01
SHC4	76.5904	2.93437	0.500327	5.86491	4.4939e-09	2.14213e-07	FDR<0.01
SHCBP1	60.8419	2.87399	0.83304	3.45001	0.000560573	0.00671554	FDR<0.01
SHH	6.25371	7.1185	1.42533	4.99427	5.90587e-07	1.79372e-05	FDR<0.01
SIK1	1361.05	-1.55993	0.351186	-4.4419	8.91697e-06	0.000197044	FDR<0.01
SKA3	49.3639	1.91843	0.569004	3.37156	0.000747444	0.00843666	FDR<0.01
SLC14A1	38.8875	-2.86655	0.570296	-5.02642	4.99712e-07	1.55255e-05	FDR<0.01
SLC16A10	84.6804	-2.41396	0.613551	-3.93441	8.34017e-05	0.00134981	FDR<0.01
SLC16A12	58.529	-2.28979	0.56329	-4.06502	4.80275e-05	0.000836596	FDR<0.01
SLC16A14	239.344	-3.49534	0.660663	-5.29065	1.21885e-07	4.2777e-06	FDR<0.01
SLC16A2	124.774	-1.9612	0.287579	-6.8197	9.12306e-12	7.00001e-10	FDR<0.01
SLC17A8	5.55993	7.00643	1.54306	4.54061	5.60908e-06	0.000132218	FDR<0.01
SLC1A3	195.016	2.85843	0.677252	4.22063	2.43625e-05	0.000470181	FDR<0.01
SLC1A4	352.963	3.34489	0.514866	6.49664	8.21361e-11	5.29471e-09	FDR<0.01
SLC20A2	1159.59	1.82548	0.435169	4.19488	2.73015e-05	0.000515357	FDR<0.01
SLC22A3	141.446	-2.06291	0.5071	-4.06805	4.74085e-05	0.000828862	FDR<0.01
SLC23A1	36.0489	2.63011	0.636795	4.13022	3.62411e-05	0.000657894	FDR<0.01
SLC24A4	65.5782	4.22592	0.69005	6.12407	9.12147e-10	4.98185e-08	FDR<0.01
SLC24A5	248.731	5.22828	0.576532	9.06851	1.20657e-19	1.81483e-17	FDR<0.01
SLC26A3	6.96373	4.67869	1.34975	3.46633	0.000527615	0.00639713	FDR<0.01
SLC26A8	6.70855	7.24389	1.71378	4.22685	2.36987e-05	0.000460182	FDR<0.01
SLC27A6	951.045	4.31007	0.480699	8.96627	3.06739e-19	4.30617e-17	FDR<0.01
SLC28A3	70.2721	3.01398	0.46431	6.4913	8.50975e-11	5.44854e-09	FDR<0.01
SLC29A1	6673.2	-2.64563	0.230259	-11.4898	1.48456e-30	4.68924e-28	FDR<0.01
SLC2A12	241.811	-1.87128	0.506655	-3.69341	0.000221266	0.00308521	FDR<0.01
SLC2A9	49.8748	1.53373	0.399226	3.84175	0.000122159	0.00186106	FDR<0.01
SLC30A1	952.065	2.66075	0.33073	8.04507	8.61931e-16	9.49728e-14	FDR<0.01
SLC30A8	12.4071	5.11743	1.05422	4.85424	1.20848e-06	3.41328e-05	FDR<0.01
SLC36A1	546.429	1.73114	0.427311	4.05126	5.09432e-05	0.000880105	FDR<0.01
SLC36A2	320.605	1.7647	0.474888	3.71603	0.000202381	0.00286875	FDR<0.01
SLC37A4	282.793	2.09733	0.333508	6.28869	3.20155e-10	1.89451e-08	FDR<0.01
SLC39A10	1613.46	2.69641	0.260379	10.3557	3.94227e-25	8.78986e-23	FDR<0.01
SLC39A6	3861.16	1.5777	0.236595	6.66839	2.58633e-11	1.82365e-09	FDR<0.01
SLC3A2	1599.96	2.55004	0.655476	3.89036	0.000100096	0.00156909	FDR<0.01
SLC40A1	4198.62	3.70398	0.436316	8.48921	2.08049e-17	2.52752e-15	FDR<0.01
SLC44A5	10.7997	-6.77763	1.73644	-3.90317	9.4941e-05	0.00149694	FDR<0.01
SLC45A2	228.288	6.56764	0.674646	9.73495	2.13932e-22	3.99783e-20	FDR<0.01
SLC45A3	127.39	5.1525	0.529311	9.73436	2.15164e-22	3.99783e-20	FDR<0.01
SLC46A3	126.745	-2.1588	0.648132	-3.3308	0.000865975	0.00950867	FDR<0.01
SLC4A1	2.99966	6.16573	1.67682	3.67705	0.000235949	0.0032664	FDR<0.01
SLC5A7	71.014	-5.69574	0.888381	-6.41137	1.44216e-10	9.05025e-09	FDR<0.01
SLC6A15	48.1323	4.5835	0.485797	9.43502	3.90935e-21	6.79725e-19	FDR<0.01
SLC6A2	24.3401	-5.1822	1.40558	-3.68688	0.000227018	0.00315197	FDR<0.01
SLC6A20	54.7979	-3.23338	0.756718	-4.2729	1.92948e-05	0.000385328	FDR<0.01
SLC6A9	108.012	-1.90384	0.333535	-5.70806	1.14273e-08	5.00162e-07	FDR<0.01
SLC7A1	896.244	1.87767	0.34515	5.44016	5.32337e-08	2.05058e-06	FDR<0.01
SLC7A11	224.721	6.00295	0.782149	7.67495	1.65486e-14	1.62503e-12	FDR<0.01
SLC8A1	260.696	-1.91238	0.491831	-3.8883	0.00010095	0.00157856	FDR<0.01
SLC9A2	28.7993	2.5978	0.476915	5.4471	5.11983e-08	1.97619e-06	FDR<0.01
SLCO2B1	526.747	-2.98746	0.494979	-6.03554	1.58431e-09	8.18145e-08	FDR<0.01
SLCO4A1	375.232	3.73043	1.01999	3.6573	0.000254886	0.00348206	FDR<0.01
SLCO4C1	115.69	-1.88746	0.466761	-4.04374	5.2606e-05	0.000905762	FDR<0.01
SLCO5A1	529.534	8.36644	0.647905	12.9131	3.79899e-38	1.8947e-35	FDR<0.01
SLIT1	32.2353	2.83026	0.521658	5.4255	5.77924e-08	2.20823e-06	FDR<0.01
SLIT3	808.609	2.3826	0.408286	5.83561	5.35944e-09	2.49563e-07	FDR<0.01
SLITRK2	30.3025	4.45457	1.01938	4.36987	1.24318e-05	0.000263543	FDR<0.01
SLPI	160.232	-4.24288	0.78218	-5.42443	5.81406e-08	2.21706e-06	FDR<0.01
SMAD6	101.075	2.78509	0.372985	7.46703	8.20235e-14	7.6956e-12	FDR<0.01
SMOX	244.259	2.45406	0.510536	4.80682	1.53349e-06	4.21811e-05	FDR<0.01
SMPD3	937.984	3.06691	0.560743	5.46936	4.51654e-08	1.77221e-06	FDR<0.01
SMPDL3B	55.3188	4.90672	0.794166	6.17845	6.47322e-10	3.64037e-08	FDR<0.01
SNAP25	23.3274	3.61254	0.62546	5.77581	7.65837e-09	3.47228e-07	FDR<0.01
SNAP91	17.0662	4.80019	0.744381	6.44857	1.12909e-10	7.15668e-09	FDR<0.01
SOHLH1	50.8907	-3.36695	0.915836	-3.67636	0.000236581	0.00327277	FDR<0.01
SORBS2	244.206	-2.6841	0.711125	-3.77444	0.000160368	0.00237444	FDR<0.01
SORCS1	25.7208	1.99905	0.459211	4.35322	1.34151e-05	0.00028062	FDR<0.01
SORCS2	80.5693	2.35789	0.359814	6.55309	5.63584e-11	3.72162e-09	FDR<0.01
SOST	75.741	-9.71293	1.58885	-6.11317	9.76729e-10	5.27378e-08	FDR<0.01
SOX5	378.601	2.52098	0.407533	6.18595	6.17291e-10	3.48182e-08	FDR<0.01
SP6	169.39	3.57585	0.336311	10.6326	2.10193e-26	4.97948e-24	FDR<0.01
SPACA9	10.15	3.45783	0.85572	4.04085	5.32584e-05	0.000912615	FDR<0.01
SPAM1	17.2605	8.64313	2.11766	4.08145	4.47558e-05	0.000786838	FDR<0.01
SPC24	9.27932	3.39839	0.784775	4.33041	1.48835e-05	0.000307267	FDR<0.01
SPI1	102.385	-2.1128	0.473555	-4.46157	8.13625e-06	0.000182699	FDR<0.01
SPN	51.3943	-2.24898	0.668643	-3.3635	0.000769615	0.00862041	FDR<0.01
SPOCK3	22.7354	-4.93747	1.15597	-4.27127	1.94361e-05	0.000387739	FDR<0.01
SPP1	565.921	3.98679	0.435201	9.1608	5.15131e-20	8.00226e-18	FDR<0.01
SPTBN5	18.8958	2.22588	0.522335	4.2614	2.03147e-05	0.000402724	FDR<0.01
SRMS	73.5754	4.9154	0.802207	6.12735	8.93547e-10	4.89437e-08	FDR<0.01
ST6GALNAC3	58.248	3.73685	0.655226	5.70315	1.17613e-08	5.1124e-07	FDR<0.01
STEAP1	77.4888	4.28059	0.565778	7.56586	3.85312e-14	3.68809e-12	FDR<0.01
STEAP2	313.702	3.23969	0.652356	4.96614	6.83001e-07	2.02254e-05	FDR<0.01
STK17A	129.049	2.37797	0.363025	6.55042	5.73738e-11	3.76245e-09	FDR<0.01
STK32B	22.1886	3.52939	1.03481	3.41066	0.000648067	0.00752583	FDR<0.01
STMN1	316.531	2.49377	0.510952	4.88064	1.05744e-06	3.03645e-05	FDR<0.01
STOX1	38.369	5.90948	0.802675	7.36224	1.80853e-13	1.66384e-11	FDR<0.01
STRADB	152.285	1.84067	0.403568	4.56099	5.09123e-06	0.000121523	FDR<0.01
SUCNR1	26.2429	-2.62468	0.735834	-3.56695	0.000361165	0.00465316	FDR<0.01
SULF2	2887.64	2.11804	0.365287	5.7983	6.69922e-09	3.05936e-07	FDR<0.01
SULT4A1	15.4104	-1.95505	0.545044	-3.58696	0.000334551	0.00436968	FDR<0.01
SUSD1	64.523	1.79323	0.498392	3.59804	0.000320621	0.0042256	FDR<0.01
SV2A	196.475	3.15237	0.491624	6.41216	1.43473e-10	9.03355e-09	FDR<0.01
SYK	114.878	-2.42369	0.464225	-5.22094	1.78017e-07	6.02322e-06	FDR<0.01
SYT17	41.1531	1.75237	0.373543	4.69122	2.71583e-06	6.95546e-05	FDR<0.01
SYTL3	37.8902	-2.57582	0.660043	-3.9025	9.52025e-05	0.00149982	FDR<0.01
TACC3	94.6522	1.72529	0.381807	4.51876	6.22041e-06	0.000143943	FDR<0.01
TACR2	3.60069	-4.65517	1.39776	-3.33044	0.000867078	0.00951527	FDR<0.01
TBC1D16	157.5	-1.58447	0.356013	-4.45059	8.56347e-06	0.00019116	FDR<0.01
TBX18	92.372	1.99074	0.337223	5.90334	3.56212e-09	1.73101e-07	FDR<0.01
TCEA3	321.123	-2.35732	0.67153	-3.51037	0.000447479	0.00556836	FDR<0.01
TCF19	320.469	2.00526	0.395621	5.06865	4.00654e-07	1.26553e-05	FDR<0.01
TCHH	28914.4	11.4678	0.520941	22.0137	2.12791e-107	8.06563e-104	FDR<0.01
TCHHL1	725.246	10.1007	0.791104	12.7679	2.4778e-37	1.17398e-34	FDR<0.01
TCTEX1D4	21.0605	2.89046	0.650741	4.44181	8.92061e-06	0.000197044	FDR<0.01
TDRD12	50.6175	4.72312	0.658728	7.17006	7.49666e-13	6.34271e-11	FDR<0.01
TDRD9	35.4588	5.70834	1.38987	4.1071	4.00655e-05	0.00071634	FDR<0.01
TECTA	10.0065	6.91597	1.34962	5.12439	2.98497e-07	9.72014e-06	FDR<0.01
TESC	49.3206	2.78743	0.448963	6.2086	5.34581e-10	3.04341e-08	FDR<0.01
TEX2	1389.76	1.61126	0.362174	4.44885	8.63317e-06	0.000192263	FDR<0.01
TGFB2	115.987	-1.89725	0.482098	-3.9354	8.30587e-05	0.00134541	FDR<0.01
TGM1	2107.65	1.60774	0.407308	3.94724	7.9057e-05	0.00129498	FDR<0.01
TGM3	3215.02	8.46214	0.646175	13.0957	3.48274e-39	1.88585e-36	FDR<0.01
TGM6	387.064	12.2083	1.2589	9.6976	3.08687e-22	5.67984e-20	FDR<0.01
TIAM2	95.4765	1.71025	0.411736	4.15375	3.27069e-05	0.000599479	FDR<0.01
TICRR	39.8252	2.60182	0.660126	3.9414	8.10065e-05	0.00131893	FDR<0.01
TJP3	935.236	-2.03697	0.345301	-5.89912	3.65435e-09	1.77128e-07	FDR<0.01
TK1	88.0622	2.84478	0.690183	4.12178	3.75963e-05	0.000679243	FDR<0.01
TLCD1	118.722	1.94315	0.416171	4.66911	3.02505e-06	7.65431e-05	FDR<0.01
TLL1	101.395	1.50829	0.401044	3.76091	0.000169296	0.00248336	FDR<0.01
TLN2	302.985	2.37239	0.340493	6.96751	3.226e-12	2.59064e-10	FDR<0.01
TMC4	65.0591	1.88856	0.453313	4.16613	3.09815e-05	0.00057396	FDR<0.01
TMEM171	11.7659	3.41306	0.997365	3.42207	0.000621458	0.00728378	FDR<0.01
TMEM229A	106.335	-2.18928	0.629459	-3.47803	0.000505122	0.00616424	FDR<0.01
TMEM246	320.579	-1.56564	0.390308	-4.01129	6.0388e-05	0.00102182	FDR<0.01
TMEM40	326.459	3.814	0.645988	5.90413	3.54512e-09	1.72717e-07	FDR<0.01
TMEM47	2410.28	-2.04036	0.209012	-9.7619	1.64048e-22	3.10903e-20	FDR<0.01
TMEM64	407.891	1.96383	0.294634	6.6653	2.64129e-11	1.85399e-09	FDR<0.01
TMEM86A	1021.4	1.61682	0.412583	3.91877	8.90036e-05	0.00141676	FDR<0.01
TMOD2	88.787	2.30918	0.552145	4.18219	2.88715e-05	0.000540684	FDR<0.01
TNFAIP8L3	1676.18	-2.11562	0.214625	-9.85728	6.37531e-23	1.22045e-20	FDR<0.01
TNFRSF14	134.512	2.19996	0.521773	4.21631	2.48336e-05	0.000476845	FDR<0.01
TNFRSF19	1256.81	4.05235	0.809071	5.00864	5.48167e-07	1.68377e-05	FDR<0.01
TNFSF15	41.8675	-2.90519	0.680799	-4.26733	1.97828e-05	0.000393414	FDR<0.01
TNIK	106.832	3.49258	0.484122	7.21426	5.42291e-13	4.78023e-11	FDR<0.01
TNMD	43.1383	4.00961	0.659191	6.08262	1.18233e-09	6.32979e-08	FDR<0.01
TNNC2	13.0062	2.58507	0.713819	3.62147	0.000292938	0.00390968	FDR<0.01
TNNI1	79.2672	5.2564	0.423736	12.4049	2.45815e-35	1.01276e-32	FDR<0.01
TNS4	8489.85	-2.00158	0.308868	-6.48037	9.14967e-11	5.83854e-09	FDR<0.01
TOP2A	367.81	2.80205	0.664115	4.21922	2.45151e-05	0.000472165	FDR<0.01
TP53INP2	176.175	3.42688	0.397852	8.61347	7.08804e-18	9.01561e-16	FDR<0.01
TPCN1	411.282	1.9938	0.532236	3.74608	0.000179623	0.0026046	FDR<0.01
TPMT	151.041	2.36465	0.406981	5.81023	6.23858e-09	2.87673e-07	FDR<0.01
TRAIP	95.6663	1.81427	0.493994	3.67266	0.000240039	0.00331335	FDR<0.01
TRAPPC3L	109.345	2.17215	0.514058	4.22549	2.38417e-05	0.000462013	FDR<0.01
TRAPPC6A	88.6731	1.53584	0.384326	3.99619	6.43693e-05	0.00108342	FDR<0.01
TRHDE	5.10652	5.79719	1.5645	3.70545	0.000211012	0.00296229	FDR<0.01
TRIL	79.3174	3.68328	0.733054	5.02457	5.04574e-07	1.56253e-05	FDR<0.01
TRIM59	1044.74	1.73163	0.362877	4.77195	1.82447e-06	4.89763e-05	FDR<0.01
TRIM66	23.4523	3.32452	0.666162	4.99056	6.02042e-07	1.82558e-05	FDR<0.01
TRIM9	55.6482	2.07205	0.574969	3.60376	0.000313652	0.00415397	FDR<0.01
TRPM1	378.459	7.65485	0.848036	9.02656	1.77147e-19	2.58253e-17	FDR<0.01
TRPM6	51.6039	2.89306	0.40251	7.18756	6.59605e-13	5.71048e-11	FDR<0.01
TRPV3	308.504	1.81171	0.459796	3.94025	8.13973e-05	0.00132416	FDR<0.01
TSC22D3	8199.48	-1.80433	0.53128	-3.3962	0.000683289	0.00787166	FDR<0.01
TSHZ2	83.2217	-2.95787	0.366338	-8.07414	6.79549e-16	7.57578e-14	FDR<0.01
TSPAN18	10.7984	3.63742	0.943184	3.85653	0.000115006	0.00176771	FDR<0.01
TSPAN8	213.537	2.24326	0.676156	3.31767	0.000907731	0.00988696	FDR<0.01
TSPEAR	25.6145	7.24224	1.3527	5.35391	8.60755e-08	3.09545e-06	FDR<0.01
TST	133.915	1.73597	0.36092	4.80985	1.51043e-06	4.17283e-05	FDR<0.01
TTC29	10.1663	3.8908	0.80419	4.83816	1.31045e-06	3.66847e-05	FDR<0.01
TTC38	425.831	2.74822	0.481929	5.70254	1.18037e-08	5.11907e-07	FDR<0.01
TTYH2	540.786	2.16483	0.443925	4.87657	1.07945e-06	3.08564e-05	FDR<0.01
TTYH3	1166.64	2.45401	0.508115	4.82964	1.36783e-06	3.81222e-05	FDR<0.01
TXNRD1	1675.42	2.8045	0.338305	8.28987	1.13375e-16	1.31018e-14	FDR<0.01
TYR	205.037	9.565	1.45748	6.56267	5.28519e-11	3.51456e-09	FDR<0.01
TYRP1	4282.56	9.57155	1.5621	6.12735	8.93524e-10	4.89437e-08	FDR<0.01
UBE2C	69.6496	2.65346	0.580477	4.57117	4.85003e-06	0.000116647	FDR<0.01
UCHL1	44.9125	2.76854	0.388636	7.12374	1.05036e-12	8.655e-11	FDR<0.01
UCHL3	388.335	2.08919	0.226095	9.24029	2.45825e-20	3.98195e-18	FDR<0.01
UNC5C	13.065	-2.42164	0.636193	-3.80645	0.000140976	0.00211375	FDR<0.01
UNC5D	30.9779	3.65766	0.742855	4.92379	8.48841e-07	2.4826e-05	FDR<0.01
UOX	49.6937	10.2167	2.59179	3.94195	8.08232e-05	0.0013171	FDR<0.01
UROC1	9.93009	4.39336	0.983192	4.46847	7.87825e-06	0.000177326	FDR<0.01
USP43	82.926	-1.75951	0.35377	-4.97359	6.57228e-07	1.96504e-05	FDR<0.01
USP54	1182.2	-1.63682	0.427773	-3.82638	0.00013004	0.00197005	FDR<0.01
VASN	179.339	2.22953	0.288464	7.72895	1.08436e-14	1.08162e-12	FDR<0.01
VIL1	18.2299	4.37315	0.81026	5.39721	6.76835e-08	2.55525e-06	FDR<0.01
VRK1	230.321	2.08017	0.34252	6.07313	1.25441e-09	6.62216e-08	FDR<0.01
VSIG10L	588.665	3.05393	0.304802	10.0194	1.25233e-23	2.60816e-21	FDR<0.01
VSIG8	3025.32	5.58487	0.561263	9.95053	2.50832e-23	5.00396e-21	FDR<0.01
VTCN1	344.157	3.35669	0.50094	6.70078	2.07311e-11	1.51114e-09	FDR<0.01
WFDC3	122.286	-2.83695	0.671469	-4.225	2.38944e-05	0.00046256	FDR<0.01
WFDC5	212.091	-2.29506	0.446776	-5.13693	2.79262e-07	9.14425e-06	FDR<0.01
WFIKKN2	13.5434	-3.47924	0.884538	-3.9334	8.37538e-05	0.0013532	FDR<0.01
WNK4	164.804	3.40056	0.592082	5.74339	9.28017e-09	4.1383e-07	FDR<0.01
WNT10B	51.6666	2.78409	0.662137	4.20471	2.61422e-05	0.000497438	FDR<0.01
WNT3	1206.9	3.87121	0.57314	6.75439	1.43437e-11	1.05365e-09	FDR<0.01
WNT5A	548.532	3.07362	0.585894	5.24604	1.55403e-07	5.30665e-06	FDR<0.01
WNT9B	9.00445	7.16705	1.44309	4.96648	6.81807e-07	2.02254e-05	FDR<0.01
XK	283.019	-1.95792	0.288102	-6.79592	1.07623e-11	8.0939e-10	FDR<0.01
XKRX	225.663	2.10273	0.448142	4.69211	2.70401e-06	6.93456e-05	FDR<0.01
XPC	3006.2	-1.80277	0.311494	-5.78748	7.14504e-09	3.25512e-07	FDR<0.01
YOD1	744.871	2.79282	0.476132	5.86564	4.47403e-09	2.14121e-07	FDR<0.01
YPEL1	85.7649	1.50992	0.325791	4.63464	3.57564e-06	8.89311e-05	FDR<0.01
ZBED1	3364.07	-1.74337	0.386337	-4.51257	6.4048e-06	0.000147132	FDR<0.01
ZBTB16	5836.22	-2.28231	0.483218	-4.72314	2.32233e-06	6.05403e-05	FDR<0.01
ZC3H12D	45.1227	1.52427	0.451224	3.37808	0.000729945	0.00829135	FDR<0.01
ZDHHC13	490.833	1.76632	0.367712	4.80354	1.55881e-06	4.28154e-05	FDR<0.01
ZDHHC15	106.889	-1.52865	0.387529	-3.94461	7.99304e-05	0.00130702	FDR<0.01
ZDHHC21	578.95	2.72112	0.34648	7.85362	4.04193e-15	4.23219e-13	FDR<0.01
ZFP69B	15.2806	2.11523	0.578577	3.65592	0.000256259	0.00349648	FDR<0.01
ZMYND19	144.405	2.60961	0.384876	6.7804	1.19846e-11	8.90712e-10	FDR<0.01
ZNF41	59.5847	-1.70313	0.385091	-4.42267	9.74896e-06	0.000213351	FDR<0.01
ZNF438	232.069	-1.66258	0.283487	-5.86473	4.49856e-09	2.14213e-07	FDR<0.01
ZNF608	115.253	2.29579	0.349756	6.56396	5.23973e-11	3.49659e-09	FDR<0.01
ZNF618	424.174	1.89201	0.410597	4.60794	4.06673e-06	9.97059e-05	FDR<0.01
ZNF652	1193.08	-2.5713	0.427627	-6.01295	1.82174e-09	9.25621e-08	FDR<0.01
ZNF664	774.945	2.31072	0.266919	8.657	4.84328e-18	6.28697e-16	FDR<0.01
ZNF768	197.691	1.76504	0.258265	6.83423	8.24477e-12	6.35183e-10	FDR<0.01
ZSWIM1	84.1015	1.93325	0.443335	4.36071	1.29643e-05	0.000272697	FDR<0.01
ZW10	1020.76	1.90544	0.298612	6.38098	1.75954e-10	1.08269e-08	FDR<0.01
ZWILCH	90.2366	1.5088	0.358015	4.21436	2.50492e-05	0.000479088	FDR<0.01
